# Supplementary material for: Agricultural Management and Climatic Change Are the Major Drivers of Biodiversity Change in the UK
Source: PLoS One. 2016 Mar 23;11(3):e0151595. doi: 10.1371/journal.pone.0151595 (PMC4805165; doi:10.1371/journal.pone.0151595)
Supplement: S1 Appendix — (XLSX) [file pone.0151595.s001.xlsx]

## Sheet: Results
					All Impacts																					Conservation action only																High Medium Evidence only
Driver_Broad	Driver_Specific	DDriverAnt			No Weighting (NW)- percentage impact				Taxonomic group equally weighted (TE) - percentage impact			Higher Taxa group weighted equally (HTE) - percentage impact			Rank						Number of instances		Number of species		Median SoE	No Weighting			Taxonomic group weighted equally		Higher Taxa group weighted equally		Rank						Number of instances		Median SoE	No Weighting			Taxonomic group equally weighted		Higher Taxa group weighted equally		Rank
															Broad driver			Specific driver															Broad driver			Specific driver													Broad driver
			Direction of Broad Driver	Direction of Specific Driver	Total	Total HML	Negative	Positive	Total	Negative	Positive	Total	Negative	Positive	NW	TE	HTE	NW	TE	HTE	Neg	Pos	Neg	Pos		Total	Total HML	Negative	Total	Negative	Total	Negative	NW	TE	HTE	NW	TE	HTE	Neg	Pos		Total	Total HML	Negative	Total	Negative	Total	Negative	NW
Agricultural management	Total	High	Intensive management of agricultural land	Total	23.1716	24.8272	19.9131	3.25851	19.5153	16.5773	2.93805	23.3977	20.3694	3.02829	1	1	1				212	37	135	36	3	0.531016	0.518433	0.16896	0.653846	0.125077	0.437622	0.12874	10	11	10				3	2	5	22.9481	24.2257	19.933	19.7744	17.1698	23.4084	20.6673	1
Agricultural management	Farm practices	High	Intensive management of agricultural land	production driven farm practices	6.99976	7.02765	5.7929	1.20685	4.74017	3.74175	0.998423	7.23689	5.86349	1.3734	1	1	1	2	5	2	48	10			3.5								10	11	10							7.1608	7.4115	6.23953	4.00408	3.68122	7.48576	6.42173	1
Agricultural management	Grazing regime	High	Intensive management of agricultural land	intensive grazing regime	4.58605	4.78111	3.59643	0.989621	4.11295	2.90515	1.2078	3.99674	3.1603	0.836444	1	1	1	3	6	4	39	7			4								10	11	10							5.69514	5.97345	4.22948	5.28243	3.81002	4.89657	3.74997	1
Agricultural management	Semi-natural habitat in farmland	High	Intensive management of agricultural land	loss of semi-natural habitat	3.98262	4.26267	3.98262	0	6.11794	6.11794	0	4.21557	4.21557	0	1	1	1	4	3	3	40	0			4								10	11	10							4.60637	5.0885	4.60637	7.38519	7.38519	5.00807	5.00807	1
Agricultural management	Fertiliser use	High	Intensive management of agricultural land	inreasing fertiliser use	3.45161	4.26267	2.77577	0.675839	1.25907	1.06217	0.196899	3.49704	3.01538	0.481659	1	1	1	8	26	6	45	17			1								10	11	10							1.54941	1.65929	1.54941	0.401213	0.401213	1.77753	1.77753	1
Agricultural management	Pesticide, herbicide use	High	Intensive management of agricultural land	increasing pesticide, herbicide use	2.65508	3.053	2.63094	0.0241371	1.31828	1.31212	0.00615716	2.8947	2.8668	0.0279066	1	1	1	12.5	21	11	30	1			3								10	11	10							2.13568	2.43363	2.13568	0.680176	0.680176	2.46086	2.46086	1
Agricultural management	all	High	Intensive management of agricultural land	general	0.965484	0.921659	0.965484	0	1.31309	1.31309	0	1.11911	1.11911	0	1	1	1	26.5	22	27	7	0			2								10	11	10							0.963149	0.884956	0.963149	1.04073	1.04073	1.10486	1.10486	1
Agricultural management	Abandonment of management	High	Intensive management of agricultural land	re-instatement of management	0.531016	0.518433	0.16896	0.362056	0.653846	0.125077	0.528769	0.437622	0.12874	0.308881	1	1	1	43	38	48	3	2			5	0.531016	0.518433	0.16896	0.653846	0.125077	0.437622	0.12874	10	11	10	15	14	17	3	2	5	0.837521	0.774336	0.20938	0.980572	0.171211	0.674708	0.144294	1
Climate change	Total	High	Increasing climate change	Total	15.2305	13.7097	5.96186	9.26865	12.3005	3.72255	8.57793	14.3349	5.88587	8.44899	2	2	2				61	91	61	91	4																	15.3266	14.1593	5.56951	11.9481	3.52026	14.3439	5.59158	2
Climate change	Climatic conditions	High	Increasing climate change	changing climatic conditions	14.8202	13.3065	5.55153	9.26865	12.1553	3.57742	8.57793	13.8909	5.44192	8.44899	2	2	2	1	1	1	54	91			4																	15.3266	14.1593	5.56951	11.9481	3.52026	14.3439	5.59158	2
Climate change	Sea level rise	High	Increasing climate change	sea level rise	0.410331	0.403226	0.410331	0	0.145128	0.145128	0	0.443952	0.443952	0	2	2	2	49	61	47	7	0			1																								2
Agricultural management	Total	Low	Extensive management of agricultural land	Total	7.6756	7.31567	4.10331	3.57229	9.44622	6.04433	3.40189	7.71441	3.83359	3.88082	3	3	3				30	37	26	35	6	4.12744	3.80184	0.724113	3.54441	0.185622	4.51157	0.826097	1	2	1				7	35	5	11.474	11.5044	6.23953	13.138	8.97661	11.442	5.67205	3
Agricultural management	Abandonment of management	Low	Extensive management of agricultural land	lack of management	3.54815	3.51382	3.37919	0.16896	5.90181	5.85871	0.0431001	3.20284	3.0075	0.195346	3	3	3	7	4	8	23	2			8								1	2	1							5.69514	6.08407	5.44389	8.85409	8.79754	5.04907	4.76154	3
Agricultural management	Farm practices	Low	Extensive management of agricultural land	sustainable farm practices	1.64132	1.38249	0.0241371	1.61719	1.70119	0.00706453	1.69413	1.72056	0.0168056	1.70375	3	3	3	18	17	17	1	20			5	1.64132	1.38249	0.0241371	1.70119	0.00706453	1.72056	0.0168056	1	2	1	2	4	2	1	20	5	1.96817	1.65929	0	1.713	0	2.17563	0	3
Agricultural management	Pesticide, herbicide use	Low	Extensive management of agricultural land	reduced pesticide, herbicide use	1.06203	0.806452	0	1.06203	0.421853	0	0.421853	1.23926	0	1.23926	3	3	3	25	46	24	0	6			9	1.06203	0.806452	0	0.421853	0	1.23926	0	1	2	1	6	17	6	0	6	9	1.84255	1.54867	0	0.64571	0	2.12807	0	3
Agricultural management	Semi-natural habitat in farmland	Low	Extensive management of agricultural land	increasing semi-natural habitat	0.724113	0.748848	0.0241371	0.699976	1.21541	0.00615716	1.20925	0.753558	0.0279066	0.725651	3	3	3	36.5	27	37	1	8			5	0.724113	0.748848	0.0241371	1.21541	0.00615716	0.753558	0.0279066	1	2	1	10.5	8	11	1	8	5	1.13065	1.10619	0	1.69477	0	1.14981	0	3
Agricultural management	Grazing regime	Low	Extensive management of agricultural land	moderate grazing regime	0.675839	0.806452	0.675839	0	0.1724	0.1724	0	0.781385	0.781385	0	3	3	3	38	59	36	5	0			5	0.675839	0.806452	0.675839	0.1724	0.1724	0.781385	0.781385	1	2	1	12	23	10	5	0	5	0.795645	0.995575	0.795645	0.179065	0.179065	0.910509	0.910509	3
Agricultural management	all	Low	Extensive management of agricultural land	general	0.0241371	0.0576037	0	0.0241371	0.0335565	0	0.0335565	0.0168056	0	0.0168056	3	3	3	70	66	70	0	1			10	0.0241371	0.0576037	0	0.0335565	0	0.0168056	0	1	2	1	28	26	28	0	1	10	0.041876	0.110619	0	0.0513633	0	0.0288588	0	3
Hydrology	Total	High	Hydrological change	Total	3.98262	4.26267	3.98262	0	3.93874	3.93874	0	3.98088	3.98088	0	4	6	5				53	0	49		3																	1.96817	1.99115	1.96817	2.98725	2.98725	2.09095	2.09095	15.5
Hydrology	Abstraction and drainage	High	Hydrological change	increasing abstraction and drainage	3.21023	3.34101	3.21023	0	2.88592	2.88592	0	3.1506	3.1506	0	4	6	5	10	10	9	40	0			2																	1.42379	1.43805	1.42379	2.29308	2.29308	1.46442	1.46442	15.5
Hydrology	Physical modification of freshwater habitats	High	Hydrological change	increasing physical modification of freshwater habitats	0.772387	0.921659	0.772387	0	1.05282	1.05282	0	0.830281	0.830281	0	4	6	5	34	29	34	13	0			3																	0.544389	0.553097	0.544389	0.694166	0.694166	0.626529	0.626529	15.5
Habitat management-other	Total	High	Increasing management of other habitats	Total	3.95848	3.51382	0.893073	3.06541	4.91483	0.835597	4.07924	4.00333	0.814659	3.18867	5	5	4				12	28	11	26	4	2.1482	1.84332	0.120685	3.73432	0.111855	2.08458	0.0840281	3	1	3				1	19	5.5	4.39698	3.87168	0.879397	5.332	0.836488	4.39562	0.801099	4
Habitat management-other	Stabilisation of ephemeral habitat	High	Increasing management of other habitats	stabilisation of ephemeral habitat	1.11031	0.864055	0.144823	0.965484	0.517729	0.134226	0.383503	1.22743	0.100834	1.1266	5	5	4	23	41	25	1	7			4.5								3	1	3							1.21441	0.995575	0.251256	0.542983	0.205453	1.28555	0.173153	4
Habitat management-other	Abandonment of management	High	Increasing management of other habitats	re-instatement of management	0.941347	0.748848	0.120685	0.820661	0.909412	0.111855	0.797557	0.722025	0.0840281	0.637997	5	5	4	29	32	38	1	6			8	0.941347	0.748848	0.120685	0.909412	0.111855	0.722025	0.0840281	3	1	3	7	10	12	1	6	8	1.08878	0.995575	0.20938	0.975902	0.171211	0.750329	0.144294	4
Habitat management-other	all	High	Increasing management of other habitats	general	0.724113	0.633641	0	0.724113	2.63315	0	2.63315	0.799254	0	0.799254	5	5	4	36.5	12	35	0	9			6	0.724113	0.633641	0	2.63315	0	0.799254	0	3	1	3	10.5	3	9	0	9	6	0.921273	0.774336	0	3.08913	0	1.00552	0	4
Habitat management-other	Use of habitat products or habitat	High	Increasing management of other habitats	use of habitat products or habitat	0.482742	0.460829	0	0.482742	0.191752	0	0.191752	0.5633	0	0.5633	5	5	4	44.5	56	42	0	4			3	0.482742	0.460829	0	0.191752	0	0.5633	0	3	1	3	16.5	22	14	0	4	3	0.753769	0.663717	0	0.264154	0	0.870574	0	4
Habitat management-other	Grazing	High	Increasing management of other habitats	intensive grazing regime	0.386194	0.460829	0.313782	0.0724113	0.501862	0.428592	0.0732702	0.404686	0.343168	0.0615179	5	5	4	51	43	50	5	2			3								3	1	3							0.293132	0.331858	0.293132	0.415798	0.415798	0.338557	0.338557	4
Habitat management-other	Fire	High	Increasing management of other habitats	controlled burning	0.313782	0.345622	0.313782	0	0.160924	0.160924	0	0.286629	0.286629	0	5	5	4	55.5	60	58	5	0			3								3	1	3							0.125628	0.110619	0.125628	0.0440257	0.0440257	0.145096	0.145096	4
Forest management	Total	Low	Decreasing forest management	Total	3.93435	4.55069	3.59643	0.337919	2.38115	2.28032	0.100829	3.22312	2.84249	0.380625	6.5	12	9				52	4	52	4	2	0.313782	0.230415	0	0.0937647	0	0.363819	0	14	16	12				0	3	5	3.39196	3.53982	3.01508	2.69104	2.60622	2.87842	2.44713	7
Forest management	Use of forest products and forest	Low	Decreasing forest management	lack of traditional forest managment	3.62056	4.32028	3.59643	0.0241371	2.28739	2.28032	0.00706453	2.8593	2.84249	0.0168056	6.5	12	9	6	14	12	52	1			1								14	16	12							3.01508	3.20796	3.01508	2.60622	2.60622	2.44713	2.44713	7
Forest management	Grazing	Low	Decreasing forest management	moderate grazing	0.217234	0.172811	0	0.217234	0.0554144	0	0.0554144	0.251159	0	0.251159	6.5	12	9	59.5	64	59	0	2			7	0.217234	0.172811	0	0.0554144	0	0.251159	0	14	16	12	22.5	24	22	0	2	7	0.376884	0.331858	0	0.0848201	0	0.431294	0	7
Forest management	Availability of forest habitat features	Low	Decreasing forest management	important habitat features available	0.0965484	0.0576037	0	0.0965484	0.0383503	0	0.0383503	0.11266	0	0.11266	6.5	12	9	63.5	65	63	0	1			3	0.0965484	0.0576037	0	0.0383503	0	0.11266	0	14	16	12	25	25	25	0	1	3								7
Urbanisation	Total	High	Urbanisation	Total	3.93435	4.03226	3.42747	0.506879	7.17217	6.67416	0.498014	3.90675	3.34962	0.557128	6.5	4	6				36	7	36	7	3																	3.72697	3.76106	3.39196	7.3272	7.20979	3.63996	3.25303	6
Urbanisation	all	High	Urbanisation	all	3.93435	4.03226	3.42747	0.506879	7.17217	6.67416	0.498014	3.90675	3.34962	0.557128	6.5	4	6	5	2	5	36	7			3																	3.72697	3.76106	3.39196	7.3272	7.20979	3.63996	3.25303	6
Habitat creation	Total	Low	Habitat creation	Total	3.62056	3.22581	0.0482742	3.57229	3.40129	0.0141291	3.38716	3.65626	0.0336113	3.62265	8	8	7				2	38	2	36	3	3.62056	3.22581	0.0482742	3.40129	0.0141291	3.65626	0.0336113	2	3	2				2	38	3	3.09883	2.43363	0	3.65146	0	2.99383	0	9
Habitat creation	wetland	Low	Habitat creation	wetland	2.55853	2.36175	0	2.55853	1.52755	0	1.52755	2.67853	0	2.67853	8	8	7	14	19	14	0	30			3	2.55853	2.36175	0	1.52755	0	2.67853	0	2	3	2	1	6	1	0	30	3	1.59129	1.32743	0	1.07129	0	1.56479	0	9
Habitat creation	heathland	Low	Habitat creation	heathland	0.868936	0.748848	0.0482742	0.820661	1.38564	0.0141291	1.37152	0.843291	0.0336113	0.80968	8	8	7	31	20	33	2	7			4	0.868936	0.748848	0.0482742	1.38564	0.0141291	0.843291	0.0336113	2	3	2	8	7	8	2	7	4	1.17253	0.884956	0	1.83307	0	1.19818	0	9
Habitat creation	semi-natural grassland	Low	Habitat creation	semi-natural grassland	0.193097	0.115207	0	0.193097	0.488095	0	0.488095	0.134445	0	0.134445	8	8	7	61	44	62	0	1			10	0.193097	0.115207	0	0.488095	0	0.134445	0	2	3	2	24	16	24	0	1	10	0.335008	0.221239	0	0.747102	0	0.23087	0	9
Plantation forest area	Total	High	Increasing plantation forest area	Total	3.37919	3.28341	1.83442	1.54477	2.81745	1.53373	1.28373	3.27005	1.55837	1.71168	9	11	8				23	14	23	14	3																	2.30318	2.54425	1.67504	1.77815	1.20581	2.0944	1.36892	12
Plantation forest area	all	High	Increasing plantation forest area	all	3.37919	3.28341	1.83442	1.54477	2.81745	1.53373	1.28373	3.27005	1.55837	1.71168	9	11	8	9	11	7	23	14			3																	2.30318	2.54425	1.67504	1.77815	1.20581	2.0944	1.36892	12
Habitat management-other	Total	Low	Decreasing management of other habitats	Total	3.28265	3.62903	3.25851	0.0241371	3.47627	3.4692	0.00706453	2.96505	2.94824	0.0168056	10	7	10				32	1	31	1	5	0.0724113	0.0576037	0.0724113	0.0184715	0.0184715	0.0837198	0.0837198	17.5	18	18				1	0	3	4.31323	5.19912	4.31323	4.19572	4.19572	3.71857	3.71857	5
Habitat management-other	Abandonment of management	Low	Decreasing management of other habitats	lack of management	3.13782	3.51382	3.11369	0.0241371	3.43932	3.43226	0.00706453	2.79761	2.7808	0.0168056	10	7	10	11	7	13	30	1			5								17.5	18	18							4.31323	5.19912	4.31323	4.19572	4.19572	3.71857	3.71857	5
Habitat management-other	Grazing	Low	Decreasing management of other habitats	moderate grazing regime	0.0724113	0.0576037	0.0724113	0	0.0184715	0.0184715	0	0.0837198	0.0837198	0	10	7	10	67	69	68	1	0			3	0.0724113	0.0576037	0.0724113	0.0184715	0.0184715	0.0837198	0.0837198	17.5	18	18	26.5	28	27	1	0	3								5
Habitat management-other	all	Low	Decreasing management of other habitats	general	0.0724113	0.0576037	0.0724113	0	0.0184715	0.0184715	0	0.0837198	0.0837198	0	10	7	10	67	69	68	1	0			3								17.5	18	18														5
Farm area	Total	High	Increasing farm area	Total	2.65508	3.1682	2.63094	0.0241371	1.91806	1.911	0.00706453	2.18501	2.1682	0.0168056	11	15	14				40	1	39	1	1																	1.50754	1.88053	1.50754	2.01873	2.01873	1.2925	1.2925	18
Farm area	all	High	Increasing farm area	all	2.65508	3.1682	2.63094	0.0241371	1.91806	1.911	0.00706453	2.18501	2.1682	0.0168056	11	15	14	12.5	16	16	40	1			1																	1.50754	1.88053	1.50754	2.01873	2.01873	1.2925	1.2925	18
Non-UK driver	Total	High	Driver from outside the UK	Total	2.51026	2.30415	1.93097	0.57929	0.994585	0.767006	0.227579	2.9178	2.2532	0.6646	12	23	11				15	6	15	6	5																	3.26633	3.09735	2.42881	1.14081	0.851163	3.75298	2.80518	8
Non-UK driver	all	High	Driver from outside the UK	all	2.51026	2.30415	1.93097	0.57929	0.994585	0.767006	0.227579	2.9178	2.2532	0.6646	12	23	11	15	31	10	15	6			5																	3.26633	3.09735	2.42881	1.14081	0.851163	3.75298	2.80518	8
Invasive species	Total	High	Invasive or problematic species	Total	2.46198	2.59217	2.46198	0	2.35175	2.35175	0	2.657	2.657	0	13	13	12				30	0	30		4																	2.9732	2.98673	2.9732	2.77655	2.77655	3.06331	3.06331	10
Invasive species	all	High	Invasive or problematic species	all	2.46198	2.59217	2.46198	0	2.35175	2.35175	0	2.657	2.657	0	13	13	12	16	13	15	30	0			4																	2.9732	2.98673	2.9732	2.77655	2.77655	3.06331	3.06331	10
Air pollution	Total	High	Increasing air pollution	Total	1.88269	2.07373	1.73787	0.144823	1.60583	1.40433	0.201507	1.74688	1.61274	0.134137	14.5	19	16				19	4	19	4	4																	1.96817	1.99115	1.84255	1.61848	1.59021	1.75801	1.61425	15.5
Air pollution	Nitrogen	High	Increasing air pollution	nitrogen	1.71373	1.90092	1.56891	0.144823	1.29358	1.09207	0.201507	1.55076	1.41662	0.134137	14.5	19	16	17	24	18	16	4			3.5																	1.84255	1.88053	1.71692	1.17823	1.14995	1.61292	1.46915	15.5
Air pollution	Acid	High	Increasing air pollution	sulphur dioxide	0.0965484	0.115207	0.0965484	0	0.293784	0.293784	0	0.112402	0.112402	0	14.5	19	16	63.5	51	64	2	0			5.5																	0.125628	0.110619	0.125628	0.440257	0.440257	0.145096	0.145096	15.5
Air pollution	all	High	Increasing air pollution	general	0.0724113	0.0576037	0.0724113	0	0.0184715	0.0184715	0	0.0837198	0.0837198	0	14.5	19	16	67	69	68	1	0			4																								15.5
Hunting & collection	Total	High	Increasing hunting, pop. control & collection	Total	1.88269	1.72811	1.3034	0.57929	1.73465	1.09298	0.641664	2.19609	1.52091	0.675185	14.5	17	13				16	3	16	3	5																	2.38693	2.21239	1.50754	1.9518	0.997915	2.75682	1.74115	11
Hunting & collection	Hunting and collection	High	Increasing hunting, pop. control & collection	unsustainable hunting and collection	0.820661	0.691244	0.820661	0	0.325978	0.325978	0	0.95761	0.95761	0	14.5	17	13	33	50	30	7	0			7																	1.0469	0.995575	1.0469	0.366881	0.366881	1.20913	1.20913	11
Hunting & collection	Population control	High	Increasing hunting, pop. control & collection	increasing population control	0.74825	0.806452	0.482742	0.265508	1.29432	0.767006	0.527317	0.873115	0.5633	0.309815	14.5	17	13	35	23	32	9	1			4.5																	0.921273	0.884956	0.460637	1.43817	0.631035	1.06404	0.532018	11
Hunting & collection	Stocking	High	Increasing hunting, pop. control & collection	widespread stocking	0.313782	0.230415	0	0.313782	0.114347	0	0.114347	0.36537	0	0.36537	14.5	17	13	55.5	62	52	0	2			5																	0.41876	0.331858	0	0.146752	0	0.483652	0	11
Forest management	Total	High	Increasing forest management	Total	1.83442	1.72811	1.08617	0.74825	1.76276	1.13414	0.628615	2.05431	1.2398	0.814509	16	16	15				13	7	13	7	4	1.13444	0.864055	0.434468	1.00736	0.395394	1.27392	0.504386	6	8	6				5	5	4	1.54941	1.65929	1.13065	1.5662	1.4562	1.78286	1.30231	17
Forest management	Use of forest products and forest	High	Increasing forest management	traditional forest management	1.13444	0.864055	0.434468	0.699976	1.00736	0.395394	0.611963	1.27392	0.504386	0.769538	16	16	15	22	30	22	5	5			4	1.13444	0.864055	0.434468	1.00736	0.395394	1.27392	0.504386	6	8	6	5	9	5	5	5	4	0.628141	0.553097	0.20938	0.576936	0.466939	0.722372	0.241826	17
Forest management	Availability of forest habitat features	High	Increasing forest management	loss of important habitat features	0.386194	0.403226	0.386194	0	0.664158	0.664158	0	0.427921	0.427921	0	16	16	15	51	37	49	5	0			5								6	8	6							0.586265	0.663717	0.586265	0.913866	0.913866	0.677113	0.677113	17
Forest management	Grazing	High	Increasing forest management	intensive grazing	0.313782	0.460829	0.265508	0.0482742	0.0912417	0.0745896	0.0166521	0.35246	0.307489	0.0449706	16	16	15	55.5	63	53	3	2			3								6	8	6							0.335008	0.442478	0.335008	0.0753956	0.0753956	0.383372	0.383372	17
Hunting & collection	Total	Low	Decreasing hunting, pop. control & collection	Total	1.4965	1.20968	0.0965484	1.39995	1.48927	0.089484	1.39979	1.5304	0.0672225	1.46318	17	20	18				1	10	1	10	6	0.555153	0.460829	0	0.220514	0	0.647795	0	9	15	9				0	5	5	2.21943	1.99115	0.167504	2.14747	0.136969	2.19274	0.115435	13
Hunting & collection	Population control	Low	Decreasing hunting, pop. control & collection	reduced population control	0.941347	0.748848	0.0965484	0.844798	1.26876	0.089484	1.17927	0.882607	0.0672225	0.815384	17	20	18	29	25	31	1	5			8								9	15	9							1.50754	1.32743	0.167504	1.898	0.136969	1.37053	0.115435	13
Hunting & collection	Hunting and collection	Low	Decreasing hunting, pop. control & collection	sustainable hunting and collection	0.555153	0.460829	0	0.555153	0.220514	0	0.220514	0.647795	0	0.647795	17	20	18	41.5	55	40	0	5			5	0.555153	0.460829	0	0.220514	0	0.647795	0	9	15	9	13.5	21	13	0	5	5	0.711893	0.663717	0	0.249479	0	0.822209	0	13
Human disturbance	Total	Low	Decreasing human disturbance	Total	1.32754	1.15207	0	1.32754	3.30423	0	3.30423	1.54907	0	1.54907	18	9	17				0	11		11	3	1.32754	1.15207	0	3.30423	0	1.54907	0	4	4	4				0	11	3	0.670017	0.442478	0	1.4942	0	0.773844	0	25.5
Human disturbance	all	Low	Decreasing human disturbance	all	1.32754	1.15207	0	1.32754	3.30423	0	3.30423	1.54907	0	1.54907	18	9	17	19	8	19	0	11			3	1.32754	1.15207	0	3.30423	0	1.54907	0	4	4	4	3	1	3	0	11	3	0.670017	0.442478	0	1.4942	0	0.773844	0	25.5
Reintroductions	Total	High	Reintroductions	Total	1.25513	1.03687	0	1.25513	3.04115	0	3.04115	1.28283	0	1.28283	19	10	20				0	12		12	9	1.25513	1.03687	0	3.04115	0	1.28283	0	5	5	5				0	12	9	2.0938	1.76991	0	4.51019	0	2.14517	0	14
Reintroductions	all	High	Reintroductions	all	1.25513	1.03687	0	1.25513	3.04115	0	3.04115	1.28283	0	1.28283	19	10	20	20	9	21	0	12			9	1.25513	1.03687	0	3.04115	0	1.28283	0	5	5	5	4	2	4	0	12	9	2.0938	1.76991	0	4.51019	0	2.14517	0	14
Roads	Total	High	Transport infrastructure	Total	1.23099	1.09447	0.844798	0.386194	2.20342	2.10491	0.0985145	1.43228	0.985775	0.446506	20	14	19				12	4	12	4	4.5																	1.17253	1.10619	0.670017	1.70069	1.58759	1.3489	0.773844	19.5
Roads	all	High	Transport infrastructure	all	1.23099	1.09447	0.844798	0.386194	2.20342	2.10491	0.0985145	1.43228	0.985775	0.446506	20	14	19	21	15	20	12	4			4.5																	1.17253	1.10619	0.670017	1.70069	1.58759	1.3489	0.773844	19.5
Fishing	Total	High	Intensive fishing	Total	1.08617	1.03687	1.01376	0.0724113	0.508142	0.479379	0.0287627	1.26742	1.18293	0.084495	21	29	21				9	1	9	1	3.5																	1.17253	1.21681	1.17253	0.410906	0.410906	1.35423	1.35423	19.5
Fishing	all	High	Intensive fishing	all	1.08617	1.03687	1.01376	0.0724113	0.508142	0.479379	0.0287627	1.26742	1.18293	0.084495	21	29	21	24	42	23	9	1			3.5																	1.17253	1.21681	1.17253	0.410906	0.410906	1.35423	1.35423	19.5
Water pollution	Total	High	Increasing water pollution	Total	1.06203	1.26728	0.965484	0.0965484	0.620378	0.54095	0.0794273	1.12257	1.03314	0.0894244	22	28	23				15	2	14	2	4																	0.879397	0.995575	0.879397	0.318614	0.318614	0.993945	0.993945	22
Water pollution	Eutrophication	High	Increasing water pollution	nitrogen	0.603427	0.691244	0.506879	0.0965484	0.438214	0.358786	0.0794273	0.58743	0.498006	0.0894244	22	28	23	40	45	41	8	2			4																	0.376884	0.442478	0.376884	0.142511	0.142511	0.413562	0.413562	22
Water pollution	Other	High	Increasing water pollution	other	0.458605	0.576037	0.458605	0	0.182164	0.182164	0	0.535135	0.535135	0	22	28	23	46	58	43	7	0			3																	0.502513	0.553097	0.502513	0.176103	0.176103	0.580383	0.580383	22
Human disturbance	Total	High	Increasing human disturbance	Total	0.965484	1.15207	0.965484	0	0.792573	0.792573	0	1.1266	1.1266	0	23	24	22				14	0	13		3																	0.921273	0.995575	0.921273	0.322855	0.322855	1.06404	1.06404	21
Human disturbance	all	High	Increasing human disturbance	all	0.965484	1.15207	0.965484	0	0.792573	0.792573	0	1.1266	1.1266	0	23	24	22	26.5	34	26	14	0			3																	0.921273	0.995575	0.921273	0.322855	0.322855	1.06404	1.06404	21
Forest age	Total	Low	Increasing forest age	Total	0.941347	0.979263	0.74825	0.193097	0.343042	0.266341	0.0767006	1.09611	0.870789	0.22532	24.5	32	24				9	3	9	3	3																	0.753769	0.884956	0.753769	0.216897	0.216897	0.866581	0.866581	24
Forest age	all	Low	Increasing forest age	all	0.941347	0.979263	0.74825	0.193097	0.343042	0.266341	0.0767006	1.09611	0.870789	0.22532	24.5	32	24	29	49	28	9	3			3																	0.753769	0.884956	0.753769	0.216897	0.216897	0.866581	0.866581	24
Water pollution	Total	Low	Decreasing water pollution	Total	0.941347	0.806452	0.217234	0.724113	1.40153	0.0862882	1.31524	0.939404	0.253485	0.685919	24.5	21	26				3	7	3	7	4	0.941347	0.806452	0.217234	1.40153	0.0862882	0.939404	0.253485	7	7	8				3	7	4	0.795645	0.663717	0.376884	0.865838	0.132077	0.918939	0.435287	23
Water pollution	Eutrophication	Low	Decreasing water pollution	nitrogen	0.555153	0.518433	0.217234	0.337919	0.556079	0.0862882	0.469791	0.488764	0.253485	0.235279	24.5	21	26	41.5	40	45	3	4			4	0.555153	0.518433	0.217234	0.556079	0.0862882	0.488764	0.253485	7	7	8	13.5	15	15	3	4	4	0.376884	0.331858	0.376884	0.132077	0.132077	0.435287	0.435287	23
Water pollution	Other	Low	Decreasing water pollution	other	0.386194	0.288018	0	0.386194	0.84545	0	0.84545	0.45064	0	0.45064	24.5	21	26	51	33	46	0	3			3	0.386194	0.288018	0	0.84545	0	0.45064	0	7	7	8	19	11	16	0	3	3	0.41876	0.331858	0	0.733761	0	0.483652	0	23
Native forest area	Total	Low	Increasing native forest area	Total	0.844798	0.748848	0.0724113	0.772387	1.61088	0.0184715	1.59241	0.984999	0.0837198	0.90128	26	18	25				1	12	1	12	3	0.844798	0.748848	0.0724113	1.61088	0.0184715	0.984999	0.0837198	8	6	7				1	12	3	0.670017	0.553097	0	1.17935	0	0.773844	0	25.5
Native forest area	all	Low	Increasing native forest area	all	0.844798	0.748848	0.0724113	0.772387	1.61088	0.0184715	1.59241	0.984999	0.0837198	0.90128	26	18	25	32	18	29	1	12			3	0.844798	0.748848	0.0724113	1.61088	0.0184715	0.984999	0.0837198	8	6	7	9	5	7	1	12	3	0.670017	0.553097	0	1.17935	0	0.773844	0	25.5
Disease	Total	High	Disease	Total	0.651702	0.748848	0.651702	0	0.653469	0.653469	0	0.680939	0.680939	0	27	27	27				10	0	10		4.5																	0.460637	0.663717	0.460637	0.274195	0.274195	0.434485	0.434485	28
Disease	all	High	Disease	all	0.651702	0.748848	0.651702	0	0.653469	0.653469	0	0.680939	0.680939	0	27	27	27	39	39	39	10	0			4.5																	0.460637	0.663717	0.460637	0.274195	0.274195	0.434485	0.434485	28
Air pollution	Total	Low	Decreasing air pollution	Total	0.482742	0.345622	0	0.482742	0.233129	0	0.233129	0.336113	0	0.336113	28	35	31				0	3		3	4	0.482742	0.345622	0	0.233129	0	0.336113	0	11	14	13				0	3	4
Air pollution	Acid	Low	Decreasing air pollution	sulphur dioxide	0.482742	0.345622	0	0.482742	0.233129	0	0.233129	0.336113	0	0.336113	28	35	31	44.5	54	55	0	3			4	0.482742	0.345622	0	0.233129	0	0.336113	0	11	14	13	16.5	20	19	0	3	4
Hydrology	Total	Low	Alleviation of hydrological change	Total	0.434468	0.518433	0	0.434468	0.715146	0	0.715146	0.32522	0	0.32522	29.5	25	33				0	8		8	4	0.434468	0.518433	0	0.715146	0	0.32522	0	12	9	15				0	8	4	0.20938	0.331858	0	0.300842	0	0.183307	0	31
Hydrology	Physical modification of freshwater habitats	Low	Alleviation of hydrological change	mitigation of physical modification of freshwater habitats	0.434468	0.518433	0	0.434468	0.715146	0	0.715146	0.32522	0	0.32522	29.5	25	33	47.5	35	57	0	8			4	0.434468	0.518433	0	0.715146	0	0.32522	0	12	9	15	18	12	21	0	8	4	0.20938	0.331858	0	0.300842	0	0.183307	0	31
Other pollution	Total	High	Increasing other pollution	Total	0.434468	0.345622	0.434468	0	1.09821	1.09821	0	0.50697	0.50697	0	29.5	22	28				6	0	6		5																	0.628141	0.553097	0.628141	1.40082	1.40082	0.725478	0.725478	27
Other pollution	all	High	Increasing other pollution	all	0.434468	0.345622	0.434468	0	1.09821	1.09821	0	0.50697	0.50697	0	29.5	22	28	47.5	28	44	6	0			5																	0.628141	0.553097	0.628141	1.40082	1.40082	0.725478	0.725478	27
Invasive species	Total	Low	Alleviating invasive species	Total	0.313782	0.288018	0.16896	0.144823	0.27804	0.067113	0.210927	0.366145	0.197155	0.16899	32	34	29				2	2	2	2	7.5	0.313782	0.288018	0.16896	0.27804	0.067113	0.366145	0.197155	14	13	11				2	2	7.5	0.251256	0.221239	0	0.322855	0	0.290191	0	29.5
Invasive species	all	Low	Alleviating invasive species	all	0.313782	0.288018	0.16896	0.144823	0.27804	0.067113	0.210927	0.366145	0.197155	0.16899	32	34	29	55.5	53	51	2	2			7.5	0.313782	0.288018	0.16896	0.27804	0.067113	0.366145	0.197155	14	13	11	20.5	19	18	2	2	7.5	0.251256	0.221239	0	0.322855	0	0.290191	0	29.5
Mining & energy production	Total	High	Increasing Mining & energy production	Total	0.313782	0.460829	0.289645	0.0241371	0.367982	0.358395	0.00958758	0.342651	0.314486	0.028165	32	31	30				7	1	7	1	3
Mining & energy production	all	High	Increasing Mining & energy production	all	0.313782	0.460829	0.289645	0.0241371	0.367982	0.358395	0.00958758	0.342651	0.314486	0.028165	32	31	30	55.5	48	54	7	1			3
Mining & energy production	Total	Low	Decreasing Mining & energy production	Total	0.313782	0.345622	0.0724113	0.241371	0.710788	0.10067	0.610118	0.332067	0.0504169	0.28165	32	26	32				2	2	2	2	5	0.313782	0.345622	0.0724113	0.710788	0.10067	0.332067	0.0504169	14	10	14				2	2	5	0.125628	0.221239	0.125628	0.15409	0.15409	0.0865764	0.0865764	32.5
Mining & energy production	all	Low	Decreasing Mining & energy production	all	0.313782	0.345622	0.0724113	0.241371	0.710788	0.10067	0.610118	0.332067	0.0504169	0.28165	32	26	32	55.5	36	56	2	2			5	0.313782	0.345622	0.0724113	0.710788	0.10067	0.332067	0.0504169	14	10	14	20.5	13	20	2	2	5	0.125628	0.221239	0.125628	0.15409	0.15409	0.0865764	0.0865764	32.5
Urbanisation	Total	Low	Mitigation of urbanisation	Total	0.217234	0.288018	0	0.217234	0.397632	0	0.397632	0.230766	0	0.230766	34	30	34				0	4		4	2.5	0.217234	0.288018	0	0.397632	0	0.230766	0	16	12	16				0	4	2.5
Urbanisation	all	Low	Mitigation of urbanisation	all	0.217234	0.288018	0	0.217234	0.397632	0	0.397632	0.230766	0	0.230766	34	30	34	59.5	47	60	0	4			2.5	0.217234	0.288018	0	0.397632	0	0.230766	0	16	12	16	22.5	18	23	0	4	2.5
Disease	Total	Low	Reduction in disease	Total	0.144823	0.115207	0	0.144823	0.287627	0	0.287627	0.16899	0	0.16899	35	33	35				0	1		1	5																	0.251256	0.221239	0	0.440257	0	0.290191	0	29.5
Disease	all	Low	Reduction in disease	all	0.144823	0.115207	0	0.144823	0.287627	0	0.287627	0.16899	0	0.16899	35	33	35	62	52	61	0	1			5																	0.251256	0.221239	0	0.440257	0	0.290191	0	29.5
Fishing	Total	Low	Sustainable fishing	Total	0.0724113	0.0576037	0.0724113	0	0.0287627	0.0287627	0	0.084495	0.084495	0	36.5	37	36.5				1	0	1		5	0.0724113	0.0576037	0.0724113	0.0287627	0.0287627	0.084495	0.084495	17.5	17	17				1	0	5	0.125628	0.110619	0.125628	0.0440257	0.0440257	0.145096	0.145096	32.5
Fishing	all	Low	Sustainable fishing	all	0.0724113	0.0576037	0.0724113	0	0.0287627	0.0287627	0	0.084495	0.084495	0	36.5	37	36.5	67	67	65.5	1	0			5	0.0724113	0.0576037	0.0724113	0.0287627	0.0287627	0.084495	0.084495	17.5	17	17	26.5	27	26	1	0	5	0.125628	0.110619	0.125628	0.0440257	0.0440257	0.145096	0.145096	32.5
Forest age	Total	High	Decreasing forest age	Total	0.0724113	0.0576037	0.0724113	0	0.183036	0.183036	0	0.084495	0.084495	0	36.5	36	36.5				1	0	1		3
Forest age	all	High	Decreasing forest age	all	0.0724113	0.0576037	0.0724113	0	0.183036	0.183036	0	0.084495	0.084495	0	36.5	36	36.5	67	57	65.5	1	0			3
[truncated: 24 more columns]

## Sheet: SummaryRes
Summary of total impact
	Total (Absolute)	Negative	Positive
Negative impact	64.5912
Positive impact	35.4088
High anthropogenic impact	74.4974	53.326	21.1714
Low anthropogenic impact	25.5026	11.2652	14.2374
Summary of strength of evidence and impact
Strength Category	Strength of Evidence	Strength of Impact
Low	0.611	0.655
Medium	0.281	0.274
High	0.108	0.07
Summary of conservation impact - as percent of total impact
	Total	Positive	Negative
Total impact	19.4904	17.1605	2.32985
High anthropogenic impact			0.717154
Low anthropogenic impact			1.6127
High anthropogenic impact		4.3618
Low anthropogenic impact		12.7987

## Sheet: Cf All Ev HM Ev
Difference in total impact, all evidence compared to high and medium evidence only
Direction of broad driver	Percentage point	Percent	Total Impact of driver
Intensive management of agricultural land	-0.0106905	-0.0456906	23.1716		0.0106905
Increasing climate change	-0.00904519	-0.0630993	15.2305		0.00904519
Extensive management of agricultural land	-3.72754	-48.3192	7.6756		3.72754
Hydrological change	1.88992	47.4751	3.98262		1.88992
Increasing management of other habitats	-0.392297	-9.79928	3.95848		0.392297
Decreasing forest management	0.3447	10.6946	3.93435		0.3447
Urbanisation	0.266791	6.82899	3.93435		0.266791
Habitat creation	0.662429	18.1176	3.62056		0.662429
Increasing plantation forest area	1.17565	35.9521	3.37919		1.17565
Decreasing management of other habitats	-0.753515	-25.4132	3.28265		0.753515
Increasing farm area	0.892507	40.8468	2.65508		0.892507
Drivers from outside the UK	-0.835182	-28.6237	2.51026		0.835182
Invasive and problematic species	-0.406308	-15.292	2.46198		0.406308
Increasing air pollution	-0.0111346	-0.6374	1.88269		0.0111346
Increasing hunting, pop. control & collection	-0.560724	-25.5328	1.88269		0.560724
Increasing forest management	0.271448	13.2136	1.83442		0.271448
Decreasing hunting, pop. control & collection	-0.662334	-43.2784	1.4965		0.662334
Decreasing human disturbance	0.775231	50.0448	1.32754		0.775231
Reintroductions	-0.862342	-67.2219	1.25513		0.862342
Transport infrastructure	0.0833783	5.82137	1.23099		0.0833783
Intensive fishing	-0.086802	-6.84869	1.08617		0.086802
Increasing water pollution	0.12862	11.4577	1.06203		0.12862
Increasing human disturbance	0.0625645	5.55339	0.965484		0.0625645
Decreasing water pollution	0.0204641	2.17842	0.941347		0.0204641
Increasing forest age	0.229528	20.9403	0.941347		0.229528
Increasing native forest area	0.211156	21.4371	0.844798		0.211156
Disease	0.246454	36.1932	0.651702		0.246454
Decreasing air pollution	NA	NA	0.482742
Alleviation of hydrological change	0.141913	43.636	0.434468		0.141913
Increasing other pollution	-0.218509	-43.1009	0.434468		0.218509
Alleviating invasive species	0.0759535	20.7441	0.313782		0.0759535
Decreasing Mining & energy production	0.24549	73.928	0.313782		0.24549
Increasing Mining & energy production	NA	NA	0.313782
Mitigation of urbanisation	NA	NA	0.217234
Reduction in disease	-0.121201	-71.7211	0.144823		0.121201
Decreasing forest age	NA	NA	0.0724113
Sustainable fishing	-0.0606007	-71.7211	0.0724113		0.0606007
				median PP diff	0.246454
