# Supplementary material for: Agricultural Management and Climatic Change Are the Major Drivers of Biodiversity Change in the UK
Source: PLoS One. 2016 Mar 23;11(3):e0151595. doi: 10.1371/journal.pone.0151595 (PMC4805165; doi:10.1371/journal.pone.0151595)
Supplement: S2 Appendix — (XLSX) [file pone.0151595.s002.xlsx]

## Sheet: ResultsHGroup
					All Impact																						Conservation Impact
Driver_Broad	Driver_Specific					All taxa weighted equally (NW)				Higher Taxa group weighted equally (HTE)						Rank Broad		Rank Specific		Number of instances		No. of instances HM evidence		Number of species		Median SoE	All taxa weighted equally				Higher Taxa group weighted equally			Number of instances		Median SoE
						Percent total impact				Percent total impact			Percent impact within group														Percent total Impact				Percent total Impact
			Direction of Broad Driver	Direction of Specific Driver	Taxa	Total	Total LMH	Negative	Positive	Total	Negative	Positve	Total	Negative	Positve	NW	HTE	NW	HTE	Neg	Pos	Neg	Pos	Neg	Pos		Total	Total LMH	Negative	Positve	Total	Negative	Positve	Neg	Pos
Agricultural management	Total	High	Intensive management of agricultural land	Total	Insects	7.62732	9.27419	5.986	1.64132	5.31058	4.1678	1.14278	21.7033	17.033	4.67033	1	1			94	22	18	5	60	21	1	0.386194	6	0.00834232	0.241371	0.26889	0.100834	0.168056	2	1
Agricultural management	Grazing regime	High	Intensive management of agricultural land	intensive grazing regime	Insects	2.87231	2.99539	2.19648	0.675839	1.99987	1.52931	0.470558	8.17308	6.25	1.92308	1	1	3	3	27	4	9	4			3
Agricultural management	Farm practices	High	Intensive management of agricultural land	production driven farm practices	Insects	1.9551	2.18894	1.88269	0.0724113	1.36126	1.31084	0.0504169	5.56319	5.35714	0.206044	1	1	5	5	23	1	6	0			3
Agricultural management	Fertiliser use	High	Intensive management of agricultural land	fertiliser use	Insects	1.08617	1.78571	0.434468	0.651702	0.756253	0.302501	0.453752	3.09066	1.23626	1.8544	1	1	11	11	14	16					1
Agricultural management	Semi-natural habitat in farmland	High	Intensive management of agricultural land	loss of semi-natural habitat	Insects	0.91721	1.26728	0.91721	0	0.638614	0.638614	0	2.60989	2.60989	0	1	1	13	13	16	0	2	0			1
Agricultural management	Pesticide, herbicide use	High	Intensive management of agricultural land	pesticide, herbicide use	Insects	0.410331	0.691244	0.410331	0	0.285696	0.285696	0	1.16758	1.16758	0	1	1	19.5	19	12	0					1
Agricultural management	Abandonment of management	High	Intensive management of agricultural land	re-instatement of management	Insects	0.386194	0.345622	0.144823	0.241371	0.26889	0.100834	0.168056	1.0989	0.412088	0.686813	1	1	22	23	2	1	1	1			10	0.386194	0.345622	0.144823	0.241371	0.26889	0.100834	7.23757	2	1	0.2322
Climate change	Total	High	Increasing climate change	Total	Insects	7.2894	6.73963	2.26889	5.02052	5.0753	1.57973	3.49557	20.7418	6.45604	14.2857	2	2			21	53	6	24	21	53	4
Climate change	Climatic conditions	High	Increasing climate change	changing climatic conditions	Insects	7.21699	6.62442	2.19648	5.02052	5.02488	1.52931	3.49557	20.5357	6.25	14.2857	2	2	1	1	19	53	6	24			4
Climate change	Sea level rise	High	Increasing climate change	sea level rise	Insects	0.0724113	0.115207	0.0724113	0	0.0504169	0.0504169	0	0.206044	0.206044	0	2	2	36.5	36.5	2	0					1
Forest management	Total	Low	Decreasing forest management	Total	Insects	2.89645	3.68664	2.87231	0.0241371	2.01668	1.99987	0.0168056	8.24176	8.17308	0.0686813	3	3			46	1	6	0	46	1	1
Forest management	Use of forest products and forest	Low	Decreasing forest management	lack of traditional forest managment	Insects	2.89645	3.68664	2.87231	0.0241371	2.01668	1.99987	0.0168056	8.24176	8.17308	0.0686813	3	3	2	2	46	1	6	0			1
Agricultural management	Total	Low	Extensive management of agricultural land	Total	Insects	2.60681	2.70737	2.00338	0.603427	1.81501	1.39487	0.420141	7.41758	5.70055	1.71703	4	4			14	8	11	4	12	8	6	0.627565	11	0.00139039	0.603427	0.436946	0.0168056	0.420141	1	8
Agricultural management	Abandonment of management	Low	Extensive management of agricultural land	lack of management	Insects	1.97924	2.07373	1.97924	0	1.37806	1.37806	0	5.63187	5.63187	0	4	4	4	4	13	0	11	0			8
Agricultural management	Farm practices	Low	Extensive management of agricultural land	sustainable farm practices	Insects	0.410331	0.403226	0.0241371	0.386194	0.285696	0.0168056	0.26889	1.16758	0.0686813	1.0989	4	4	19.5	20	1	5	0	1			2.5	0.410331	0.403226	0.0241371	0.386194	0.285696	0.0168056	11.5801	1	5	0.05805
Agricultural management	Semi-natural habitat in farmland	Low	Extensive management of agricultural land	semi-natural habitat	Insects	0.193097	0.172811	0	0.193097	0.134445	0	0.134445	0.549451	0	0.549451	4	4	27.5	28	0	2	0	2			5.5	0.193097	0.172811	0	0.193097	0.134445	0	5.79006	0	2	0.12771
Agricultural management	all	Low	Extensive management of agricultural land	general	Insects	0.0241371	0.0576037	0	0.0241371	0.0168056	0	0.0168056	0.0686813	0	0.0686813	4	4	42	42	0	1	0	1			10	0.0241371	0.0576037	0	0.0241371	0.0168056	0	0.723757	0	1	0.2322
Farm area	Total	High	Increasing farm area	Total	Insects	1.93097	2.30415	1.90683	0.0241371	1.34445	1.32764	0.0168056	5.49451	5.42582	0.0686813	5	5			31	1	4	0	31	1	1
Farm area	all	High	Increasing farm area	all	Insects	1.93097	2.30415	1.90683	0.0241371	1.34445	1.32764	0.0168056	5.49451	5.42582	0.0686813	5	5	6	6	31	1	4	0			1
Habitat management-other	Total	Low	Decreasing management of other habitats	Total	Insects	1.81028	1.95853	1.78615	0.0241371	1.26042	1.24362	0.0168056	5.1511	5.08242	0.0686813	6	6			16	1	12	0	15	1	6
Habitat management-other	Abandonment of management	Low	Decreasing management of other habitats	lack of management	Insects	1.81028	1.95853	1.78615	0.0241371	1.26042	1.24362	0.0168056	5.1511	5.08242	0.0686813	6	6	7	7	16	1	12	0			6
Urbanisation	Total	High	Urbanisation	Total	Insects	1.44823	1.6129	1.37581	0.0724113	1.00834	0.957921	0.0504169	4.12088	3.91484	0.206044	7	7			15	1	6	0	15	1	3.5
Urbanisation	all	High	Urbanisation	all	Insects	1.44823	1.6129	1.37581	0.0724113	1.00834	0.957921	0.0504169	4.12088	3.91484	0.206044	7	7	8	8	15	1	6	0			3.5
Plantation forest area	Total	High	Increasing plantation forest area	Total	Insects	1.42409	1.6129	1.23099	0.193097	0.991532	0.857087	0.134445	4.0522	3.50275	0.549451	8	8			16	3	6	0	16	3	3
Plantation forest area	all	High	Increasing plantation forest area	all	Insects	1.42409	1.6129	1.23099	0.193097	0.991532	0.857087	0.134445	4.0522	3.50275	0.549451	8	8	9	9	16	3	6	0			3
Hydrology	Total	High	Hydrological change	Total	Insects	1.37581	1.84332	1.37581	0	0.957921	0.957921	0	3.91484	3.91484	0	9	9			27	0	3	0	24		1
Hydrology	Abstraction and drainage	High	Hydrological change	abstraction and drainage	Insects	1.23099	1.5553	1.23099	0	0.857087	0.857087	0	3.50275	3.50275	0	9	9	10	10	22	0	3	0			1
Hydrology	Physical modification of freshwater habitats	High	Hydrological change	physical modification of freshwater habitats	Insects	0.144823	0.288018	0.144823	0	0.100834	0.100834	0	0.412088	0.412088	0	9	9	31.5	31	5	0					1
Habitat management-other	Total	High	Increasing management of other habitats	Total	Insects	1.3034	1.20968	0.482742	0.820661	0.907504	0.336113	0.571391	3.70879	1.37363	2.33516	10	10			6	8	2	4	6	7	3.5	0.893073	13	0.00695193	0.772387	0.621808	0.0840281	0.53778	1	7
Habitat management-other	Abandonment of management	High	Increasing management of other habitats	re-instatement of management	Insects	0.796524	0.633641	0.120685	0.675839	0.554586	0.0840281	0.470558	2.26648	0.343407	1.92308	10	10	14	14	1	5	1	3			9	0.796524	0.633641	0.120685	0.675839	0.554586	0.0840281	20.2652	1	5	0.20898
Habitat management-other	Fire	High	Increasing management of other habitats	controlled burning	Insects	0.16896	0.230415	0.16896	0	0.117639	0.117639	0	0.480769	0.480769	0	10	10	29.5	30	3	0					1
Habitat management-other	Stabilisation of ephemeral habitat	High	Increasing management of other habitats	stabilisation of ephemeral habitat	Insects	0.144823	0.115207	0.144823	0	0.100834	0.100834	0	0.412088	0.412088	0	10	10	31.5	32	1	0	1	0			6
Habitat management-other	Grazing	High	Increasing management of other habitats	intensive grazing regime	Insects	0.0965484	0.115207	0.0482742	0.0482742	0.0672225	0.0336113	0.0336113	0.274725	0.137363	0.137363	10	10	34	33	1	1					3
Habitat management-other	all	High	Increasing management of other habitats	general	Insects	0.0965484	0.115207	0	0.0965484	0.0672225	0	0.0672225	0.274725	0	0.274725	10	10	34	35	0	2	0	1			6.5	0.0965484	0.115207	0	0.0965484	0.0672225	0	2.89503	0	2	0.15093
Habitat creation	Total	Low	Habitat creation	Total	Insects	1.20685	1.09447	0.0482742	1.15858	0.840281	0.0336113	0.80667	3.43407	0.137363	3.2967	11	11			2	12	0	5	2	12	3.5	1.20685	19	0.00278077	1.15858	0.840281	0.0336113	0.80667	2	12
Habitat creation	wetland	Low	Habitat creation	wetland	Insects	0.651702	0.633641	0	0.651702	0.453752	0	0.453752	1.8544	0	1.8544	11	11	15	15	0	8	0	3			3.5	0.651702	0.633641	0	0.651702	0.453752	0	19.5414	0	8	0.08127
Habitat creation	heathland	Low	Habitat creation	heathland	Insects	0.362056	0.345622	0.0482742	0.313782	0.252084	0.0336113	0.218473	1.03022	0.137363	0.892857	11	11	24	24	2	3	0	1			3	0.362056	0.345622	0.0482742	0.313782	0.252084	0.0336113	9.40884	2	3	0.06966
Habitat creation	semi-natural grassland	Low	Habitat creation	semi-natural grassland	Insects	0.193097	0.115207	0	0.193097	0.134445	0	0.134445	0.549451	0	0.549451	11	11	27.5	27	0	1	0	1			10	0.193097	0.115207	0	0.193097	0.134445	0	5.79006	0	1	0.2322
Air pollution	Total	High	Increasing air pollution	Total	Insects	0.941347	1.03687	0.868936	0.0724113	0.65542	0.605003	0.0504169	2.67857	2.47253	0.206044	12	12			5	3	4	0	5	3	4.5
Air pollution	Nitrogen	High	Increasing air pollution	nitrogen	Insects	0.941347	1.03687	0.868936	0.0724113	0.65542	0.605003	0.0504169	2.67857	2.47253	0.206044	12	12	12	12	5	3	4	0			4.5
Air pollution	Total	Low	Decreasing air pollution	Total	Insects	0.482742	0.345622	0	0.482742	0.336113	0	0.336113	1.37363	0	1.37363	13	13			0	3				3	4	0.482742	6	0	0.482742	0.336113	0	0.336113	0	3
Air pollution	Acid	Low	Decreasing air pollution	sulphur dioxide	Insects	0.482742	0.345622	0	0.482742	0.336113	0	0.336113	1.37363	0	1.37363	13	13	16	16	0	3					4	0.482742	0.345622	0	0.482742	0.336113	0	14.4751	0	3	0.09288
Hunting & collection	Total	Low	Decreasing hunting, pop. control & collection	Total	Insects	0.458605	0.403226	0.0965484	0.362056	0.319307	0.0672225	0.252084	1.30495	0.274725	1.03022	14.5	14			1	2	1	2	1	2	8
Hunting & collection	Population control	Low	Decreasing hunting, pop. control & collection	reduced population control	Insects	0.458605	0.403226	0.0965484	0.362056	0.319307	0.0672225	0.252084	1.30495	0.274725	1.03022	14.5	14	17.5	17	1	2	1	2			8
Invasive species	Total	High	Invasive or problematic species	Total	Insects	0.458605	0.460829	0.458605	0	0.319307	0.319307	0	1.30495	1.30495	0	14.5	15			4	0	4	0	4		5.5
Invasive species	all	High	Invasive or problematic species	all	Insects	0.458605	0.460829	0.458605	0	0.319307	0.319307	0	1.30495	1.30495	0	14.5	15	17.5	18	4	0	4	0			5.5
Hydrology	Total	Low	Alleviation of hydrological change	Total	Insects	0.386194	0.460829	0	0.386194	0.26889	0	0.26889	1.0989	0	1.0989	16.5	16			0	7	0	2		7	4	0.386194	8	0	0.386194	0.26889	0	0.26889	0	7
Hydrology	Physical modification of freshwater habitats	Low	Alleviation of hydrological change	mitigation of physical modification of freshwater habitats	Insects	0.386194	0.460829	0	0.386194	0.26889	0	0.26889	1.0989	0	1.0989	16.5	16	22	21	0	7	0	2			4	0.386194	0.460829	0	0.386194	0.26889	0	11.5801	0	7	0.09288
Reintroductions	Total	High	Reintroductions	Total	Insects	0.386194	0.403226	0	0.386194	0.26889	0	0.26889	1.0989	0	1.0989	16.5	17			0	5	0	3		5	10	0.386194	7	0	0.386194	0.26889	0	0.26889	0	5
Reintroductions	all	High	Reintroductions	all	Insects	0.386194	0.403226	0	0.386194	0.26889	0	0.26889	1.0989	0	1.0989	16.5	17	22	22	0	5	0	3			10	0.386194	0.403226	0	0.386194	0.26889	0	11.5801	0	5	0.2322
Water pollution	Total	Low	Decreasing water pollution	Total	Insects	0.337919	0.345622	0	0.337919	0.235279	0	0.235279	0.961538	0	0.961538	18	18			0	4			0	4	4	0.337919	6	0	0.337919	0.235279	0	0.235279	0	4
Water pollution	Eutrophication	Low	Decreasing water pollution	nitrogen	Insects	0.337919	0.345622	0	0.337919	0.235279	0	0.235279	0.961538	0	0.961538	18	18	25	25	0	4					4	0.337919	0.345622	0	0.337919	0.235279	0	10.1326	0	4	0.09288
Water pollution	Total	High	Increasing water pollution	Total	Insects	0.241371	0.345622	0.193097	0.0482742	0.168056	0.134445	0.0336113	0.686813	0.549451	0.137363	19	19			5	1	1	0	5	1	4
Water pollution	Eutrophication	High	Increasing water pollution	nitrogen	Insects	0.241371	0.345622	0.193097	0.0482742	0.168056	0.134445	0.0336113	0.686813	0.549451	0.137363	19	19	26	26	5	1	1	0			4
Disease	Total	High	Disease	Total	Insects	0.16896	0.172811	0.16896	0	0.117639	0.117639	0	0.480769	0.480769	0	20.5	20			2	0	1	0	2		3
Disease	all	High	Disease	all	Insects	0.16896	0.172811	0.16896	0	0.117639	0.117639	0	0.480769	0.480769	0	20.5	20	29.5	29	2	0	1	0			3
Forest management	Total	High	Increasing forest management	Total	Insects	0.16896	0.172811	0.0482742	0.120685	0.117639	0.0336113	0.0840281	0.480769	0.137363	0.343407	20.5	21			1	2			1	2	4	0.0965484	1	0	0.0965484	0.0672225	0	0.0672225	0	1
Forest management	Use of forest products and forest	High	Increasing forest management	traditional forest management	Insects	0.0965484	0.0576037	0	0.0965484	0.0672225	0	0.0672225	0.274725	0	0.274725	20.5	21	34	34	0	1					4	0.0965484	0.0576037	0	0.0965484	0.0672225	0	2.89503	0	1	0.09288
Forest management	Availability of forest habitat features	High	Increasing forest management	loss of important habitat features	Insects	0.0482742	0.0576037	0.0482742	0	0.0336113	0.0336113	0	0.137363	0.137363	0	20.5	21	39	38.5	1	0					4
Forest management	Grazing	High	Increasing forest management	intensive grazing	Insects	0.0241371	0.0576037	0	0.0241371	0.0168056	0	0.0168056	0.0686813	0	0.0686813	20.5	21	42	42	0	1					1
Mining & energy production	Total	Low	Decreasing Mining & energy production	Total	Insects	0.0724113	0.115207	0.0724113	0	0.0504169	0.0504169	0	0.206044	0.206044	0	22	22			2	0	2	0	2	0	7	0.0724113	2	0.00417116	0	0.0504169	0.0504169	0	2	0
Mining & energy production	all	Low	Decreasing Mining & energy production	all	Insects	0.0724113	0.115207	0.0724113	0	0.0504169	0.0504169	0	0.206044	0.206044	0	22	22	36.5	36.5	2	0	2	0			7	0.0724113	0.115207	0.0724113	0	0.0504169	0.0504169	0	2	0	0.16254
Mining & energy production	Total	High	Increasing Mining & energy production	Total	Insects	0.0482742	0.0576037	0.0482742	0	0.0336113	0.0336113	0	0.137363	0.137363	0	23.5	23			1	0			1	0	3
Mining & energy production	all	High	Increasing Mining & energy production	all	Insects	0.0482742	0.0576037	0.0482742	0	0.0336113	0.0336113	0	0.137363	0.137363	0	23.5	23	39	38.5	1	0					3
Urbanisation	Total	Low	Mitigation of urbanisation	Total	Insects	0.0482742	0.115207	0	0.0482742	0.0336113	0	0.0336113	0.137363	0	0.137363	23.5	24			0	2				2	1	0.0482742	2	0	0.0482742	0.0336113	0	0.0336113	0	2
Urbanisation	all	Low	Mitigation of urbanisation	all	Insects	0.0482742	0.115207	0	0.0482742	0.0336113	0	0.0336113	0.137363	0	0.137363	23.5	24	39	40	0	2					1	0.0482742	0.115207	0	0.0482742	0.0336113	0	1.44751	0	2	0.02322
Non-UK driver	Total	High	Driver from outside the UK	Total	Insects	0.0241371	0.0576037	0	0.0241371	0.0168056	0	0.0168056	0.0686813	0	0.0686813	25	25			0	1	0	1	0	1	5
Non-UK driver	all	High	Driver from outside the UK	all	Insects	0.0241371	0.0576037	0	0.0241371	0.0168056	0	0.0168056	0.0686813	0	0.0686813	25	25	42	42	0	1	0	1			5
Agricultural management	Total	High	Intensive management of agricultural land	Total	Plants	4.77915	5.29954	4.63432	0.144823	5.52551	5.35807	0.16744	34.4948	33.4495	1.0453	1	1			48	4	13	0	36	4	3	0.0241371	1	0.00139039	0	0.0279066	0.0279066	0	1	0
Agricultural management	Fertiliser use	High	Intensive management of agricultural land	fertiliser use	Plants	1.81028	1.90092	1.78615	0.0241371	2.09299	2.06509	0.0279066	13.0662	12.892	0.174216	1	1	1	1	23	1	7	0			3
Agricultural management	Farm practices	High	Intensive management of agricultural land	production driven farm practices	Plants	1.01376	1.20968	0.941347	0.0724113	1.17208	1.08836	0.0837198	7.31707	6.79443	0.522648	1	1	4	4	9	1	1	0			3
Agricultural management	Pesticide, herbicide use	High	Intensive management of agricultural land	pesticide, herbicide use	Plants	0.965484	1.09447	0.941347	0.0241371	1.11626	1.08836	0.0279066	6.96864	6.79443	0.174216	1	1	5	5	8	1	2	0			3
Agricultural management	all	High	Intensive management of agricultural land	general	Plants	0.699976	0.691244	0.699976	0	0.809291	0.809291	0	5.05226	5.05226	0	1	1	6	6	5	0	2	0			1
Agricultural management	Grazing regime	High	Intensive management of agricultural land	intensive grazing regime	Plants	0.265508	0.345622	0.241371	0.0241371	0.306973	0.279066	0.0279066	1.91638	1.74216	0.174216	1	1	16	16.5	2	1	1	0			1
Agricultural management	Abandonment of management	High	Intensive management of agricultural land	re-instatement of management	Plants	0.0241371	0.0576037	0.0241371	0	0.0279066	0.0279066	0	0.174216	0.174216	0	1	1	36	36	1	0					1	0.0241371	0.0576037	0.0241371	0	0.0279066	0.0279066	0	1	0	0.02322
Hydrology	Total	High	Hydrological change	Total	Plants	1.76201	1.67051	1.76201	0	2.03718	2.03718	0	12.7178	12.7178	0	2	2			17	0	3	0	16		3
Hydrology	Abstraction and drainage	High	Hydrological change	abstraction and drainage	Plants	1.4965	1.38249	1.4965	0	1.73021	1.73021	0	10.8014	10.8014	0	2	2	2	2	14	0	2	0			3
Hydrology	Physical modification of freshwater habitats	High	Hydrological change	physical modification of freshwater habitats	Plants	0.265508	0.288018	0.265508	0	0.306973	0.306973	0	1.91638	1.91638	0	2	2	16	15	3	0	1	0			4
Agricultural management	Total	Low	Extensive management of agricultural land	Total	Plants	1.42409	1.67051	1.08617	0.337919	1.64649	1.2558	0.390692	10.2787	7.83972	2.43902	3	3			10	6	5	1	8	6	3	0.868936	19	0.0403212	0.16896	1.00464	0.809291	0.195346	6	4
Agricultural management	Grazing regime	Low	Extensive management of agricultural land	moderate grazing regime	Plants	0.675839	0.806452	0.675839	0	0.781385	0.781385	0	4.87805	4.87805	0	3	3	7	7	5	0	3	0			5	0.675839	0.806452	0.675839	0	0.781385	0.781385	0	5	0	0.1161
Agricultural management	Abandonment of management	Low	Extensive management of agricultural land	lack of management	Plants	0.555153	0.576037	0.386194	0.16896	0.641852	0.446506	0.195346	4.00697	2.78746	1.21951	3	3	9	8	4	2	2	1			5.5
Agricultural management	Farm practices	Low	Extensive management of agricultural land	sustainable farm practices	Plants	0.144823	0.172811	0	0.144823	0.16744	0	0.16744	1.0453	0	1.0453	3	3	23.5	24	0	3					3	0.144823	0.172811	0	0.144823	0.16744	0	7.21101	0	3	0.06966
Agricultural management	Semi-natural habitat in farmland	Low	Extensive management of agricultural land	semi-natural habitat	Plants	0.0482742	0.115207	0.0241371	0.0241371	0.0558132	0.0279066	0.0279066	0.348432	0.174216	0.174216	3	3	32.5	32.5	1	1					1	0.0482742	0.115207	0.0241371	0.0241371	0.0558132	0.0279066	1.20183	1	1	0.02322
Habitat management-other	Total	Low	Decreasing management of other habitats	Total	Plants	1.25513	1.44009	1.25513	0	1.45114	1.45114	0	9.05923	9.05923	0	4	4			13	0	6	0	13	0	4	0.0724113	1	0.00417116	0	0.0837198	0.0837198	0	1	0
Habitat management-other	Abandonment of management	Low	Decreasing management of other habitats	lack of management	Plants	1.11031	1.32488	1.11031	0	1.2837	1.2837	0	8.01394	8.01394	0	4	4	3	3	11	0	6	0			5
Habitat management-other	all	Low	Decreasing management of other habitats	general	Plants	0.0724113	0.0576037	0.0724113	0	0.0837198	0.0837198	0	0.522648	0.522648	0	4	4	28	28	1	0					3
Habitat management-other	Grazing	Low	Decreasing management of other habitats	moderate grazing regime	Plants	0.0724113	0.0576037	0.0724113	0	0.0837198	0.0837198	0	0.522648	0.522648	0	4	4	28	28	1	0					3	0.0724113	0.0576037	0.0724113	0	0.0837198	0.0837198	0	1	0	0.06966
Air pollution	Total	High	Increasing air pollution	Total	Plants	0.651702	0.748848	0.57929	0.0724113	0.753478	0.669758	0.0837198	4.70383	4.18118	0.522648	5	5			10	1	3	1	10	1	1
Air pollution	Nitrogen	High	Increasing air pollution	nitrogen	Plants	0.555153	0.633641	0.482742	0.0724113	0.641852	0.558132	0.0837198	4.00697	3.48432	0.522648	5	5	9	9.5	8	1	3	1			1
Air pollution	all	High	Increasing air pollution	general	Plants	0.0724113	0.0576037	0.0724113	0	0.0837198	0.0837198	0	0.522648	0.522648	0	5	5	28	28	1	0					4
Air pollution	Acid	High	Increasing air pollution	sulphur dioxide	Plants	0.0241371	0.0576037	0.0241371	0	0.0279066	0.0279066	0	0.174216	0.174216	0	5	5	36	36	1	0					1
Forest management	Total	High	Increasing forest management	Total	Plants	0.627565	0.576037	0.458605	0.16896	0.725571	0.530225	0.195346	4.52962	3.3101	1.21951	6.5	6			4	1	1	1	4	1	4	0.410331	5	0.0139039	0.16896	0.474412	0.279066	0.195346	2	1
Forest management	Use of forest products and forest	High	Increasing forest management	traditional forest management	Plants	0.410331	0.288018	0.241371	0.16896	0.474412	0.279066	0.195346	2.96167	1.74216	1.21951	6.5	6	11.5	11.5	2	1	0	1			4	0.410331	0.288018	0.241371	0.16896	0.474412	0.279066	8.41284	2	1	0.09288
Forest management	Grazing	High	Increasing forest management	intensive grazing	Plants	0.217234	0.288018	0.217234	0	0.251159	0.251159	0	1.56794	1.56794	0	6.5	6	20.5	20.5	2	0	1	0			5.5
Climate change	Total	High	Increasing climate change	Total	Plants	0.627565	0.691244	0.289645	0.337919	0.725571	0.334879	0.390692	4.52962	2.09059	2.43902	6.5	7			4	6	1	1	4	6	3
Climate change	Climatic conditions	High	Increasing climate change	changing climatic conditions	Plants	0.555153	0.633641	0.217234	0.337919	0.641852	0.251159	0.390692	4.00697	1.56794	2.43902	6.5	7	9	9.5	3	6	1	1			3
Climate change	Sea level rise	High	Increasing climate change	sea level rise	Plants	0.0724113	0.0576037	0.0724113	0	0.0837198	0.0837198	0	0.522648	0.522648	0	6.5	7	28	28	1	0					4
Forest management	Total	Low	Decreasing forest management	Total	Plants	0.434468	0.345622	0.217234	0.217234	0.502319	0.251159	0.251159	3.13589	1.56794	1.56794	8	8			3	2	1	2	3	2	5	0.217234	3	0	0.217234	0.251159	0	0.251159	0	2
Forest management	Grazing	Low	Decreasing forest management	moderate grazing	Plants	0.217234	0.172811	0	0.217234	0.251159	0	0.251159	1.56794	0	1.56794	8	8	20.5	20.5	0	2	0	2			7	0.217234	0.172811	0	0.217234	0.251159	0	10.8165	0	2	0.16254
Forest management	Use of forest products and forest	Low	Decreasing forest management	lack of traditional forest managment	Plants	0.217234	0.172811	0.217234	0	0.251159	0.251159	0	1.56794	1.56794	0	8	8	20.5	22	3	0	1	0			3
Farm area	Total	High	Increasing farm area	Total	Plants	0.410331	0.518433	0.410331	0	0.474412	0.474412	0	2.96167	2.96167	0	9	9			7	0			7	0	1
Farm area	all	High	Increasing farm area	all	Plants	0.410331	0.518433	0.410331	0	0.474412	0.474412	0	2.96167	2.96167	0	9	9	11.5	11.5	7	0					1
Roads	Total	High	Transport infrastructure	Total	Plants	0.386194	0.288018	0	0.386194	0.446506	0	0.446506	2.78746	0	2.78746	10	10			0	4	0	2	0	4	5.5
Roads	all	High	Transport infrastructure	all	Plants	0.386194	0.288018	0	0.386194	0.446506	0	0.446506	2.78746	0	2.78746	10	10	13	13	0	4	0	2			5.5
Water pollution	Total	High	Increasing water pollution	Total	Plants	0.289645	0.288018	0.241371	0.0482742	0.334879	0.279066	0.0558132	2.09059	1.74216	0.348432	11	11			2	1	1	0	2	1	3
Water pollution	Eutrophication	High	Increasing water pollution	nitrogen	Plants	0.289645	0.288018	0.241371	0.0482742	0.334879	0.279066	0.0558132	2.09059	1.74216	0.348432	11	11	14	14	2	1	1	0			3
Plantation forest area	Total	High	Increasing plantation forest area	Total	Plants	0.265508	0.230415	0.265508	0	0.306973	0.306973	0	1.91638	1.91638	0	12	12			3	0			3	0	4
Plantation forest area	all	High	Increasing plantation forest area	all	Plants	0.265508	0.230415	0.265508	0	0.306973	0.306973	0	1.91638	1.91638	0	12	12	16	16.5	3	0					4
Urbanisation	Total	High	Urbanisation	Total	Plants	0.241371	0.345622	0.217234	0.0241371	0.279066	0.251159	0.0279066	1.74216	1.56794	0.174216	13	13			5	1	1	0	5	1	1
Urbanisation	all	High	Urbanisation	all	Plants	0.241371	0.345622	0.217234	0.0241371	0.279066	0.251159	0.0279066	1.74216	1.56794	0.174216	13	13	18	18	5	1	1	0			1
Forest age	Total	Low	Increasing forest age	Total	Plants	0.217234	0.230415	0.217234	0	0.251159	0.251159	0	1.56794	1.56794	0	14.5	14			1	0	1	0	1	0	10
Forest age	all	Low	Increasing forest age	all	Plants	0.217234	0.230415	0.217234	0	0.251159	0.251159	0	1.56794	1.56794	0	14.5	14	20.5	19	1	0	1	0			10
Habitat management-other	Total	High	Increasing management of other habitats	Total	Plants	0.217234	0.288018	0.0241371	0.193097	0.251159	0.0279066	0.223253	1.56794	0.174216	1.39373	14.5	15			1	3			1	3	1	0.16896	3	0	0.16896	0.195346	0	0.195346	0	2
Habitat management-other	Abandonment of management	High	Increasing management of other habitats	re-instatement of management	Plants	0.144823	0.115207	0	0.144823	0.16744	0	0.16744	1.0453	0	1.0453	14.5	15	23.5	23	0	1					4	0.144823	0.115207	0	0.144823	0.16744	0	7.21101	0	1	0.09288
Habitat management-other	Grazing	High	Increasing management of other habitats	intensive grazing regime	Plants	0.0482742	0.115207	0.0241371	0.0241371	0.0558132	0.0279066	0.0279066	0.348432	0.174216	0.174216	14.5	15	32.5	32.5	1	1					1
Habitat management-other	all	High	Increasing management of other habitats	general	Plants	0.0241371	0.0576037	0	0.0241371	0.0279066	0	0.0279066	0.174216	0	0.174216	14.5	15	36	36	0	1					1	0.0241371	0.0576037	0	0.0241371	0.0279066	0	1.20183	0	1	0.02322
Hunting & collection	Total	High	Increasing hunting, pop. control & collection	Total	Plants	0.0724113	0.0576037	0	0.0724113	0.0837198	0	0.0837198	0.522648	0	0.522648	17	17			0	1			0	1	3
Mining & energy production	Total	High	Increasing Mining & energy production	Total	Plants	0.0724113	0.0576037	0.0724113	0	0.0837198	0.0837198	0	0.522648	0.522648	0	17	17			1	0			1	0	1
Native forest area	Total	Low	Increasing native forest area	Total	Plants	0.0724113	0.0576037	0.0724113	0	0.0837198	0.0837198	0	0.522648	0.522648	0	17	17			1	0			1	0	3	0.0724113	1	0.00417116	0	0.0837198	0.0837198	0	1	0
Hunting & collection	Stocking	High	Increasing hunting, pop. control & collection	widespread stocking	Plants	0.0724113	0.0576037	0	0.0724113	0.0837198	0	0.0837198	0.522648	0	0.522648	17	17	28	28	0	1					3
Mining & energy production	all	High	Increasing Mining & energy production	all	Plants	0.0724113	0.0576037	0.0724113	0	0.0837198	0.0837198	0	0.522648	0.522648	0	17	17	28	28	1	0					1
Native forest area	all	Low	Increasing native forest area	all	Plants	0.0724113	0.0576037	0.0724113	0	0.0837198	0.0837198	0	0.522648	0.522648	0	17	17	28	28	1	0					3	0.0724113	0.0576037	0.0724113	0	0.0837198	0.0837198	0	1	0	0.06966
Habitat creation	Total	Low	Habitat creation	Total	Plants	0.0482742	0.115207	0	0.0482742	0.0558132	0	0.0558132	0.348432	0	0.348432	19	19			0	2			0	2	1	0.0482742	2	0	0.0482742	0.0558132	0	0.0558132	0	2
Habitat creation	heathland	Low	Habitat creation	heathland	Plants	0.0241371	0.0576037	0	0.0241371	0.0279066	0	0.0279066	0.174216	0	0.174216	19	19	36	36	0	1					1	0.0241371	0.0576037	0	0.0241371	0.0279066	0	1.20183	0	1	0.02322
Habitat creation	wetland	Low	Habitat creation	wetland	Plants	0.0241371	0.0576037	0	0.0241371	0.0279066	0	0.0279066	0.174216	0	0.174216	19	19	36	36	0	1					1	0.0241371	0.0576037	0	0.0241371	0.0279066	0	1.20183	0	1	0.02322
Agricultural management	Total	High	Intensive management of agricultural land	Total	Vertebrates	10.7651	10.2535	9.29278	1.47236	12.5616	10.8435	1.71806	21.1074	18.2205	2.88689	1	1			70	11	42	4	39	11	5	0.120685	2	0	0.120685	0.140825	0	0.140825	0	1
Agricultural management	Farm practices	High	Intensive management of agricultural land	production driven farm practices	Vertebrates	4.0309	3.62903	2.96886	1.06203	4.70355	3.46429	1.23926	7.90345	5.82111	2.08235	1	1	2	2	16	8	11	2			5
Agricultural management	Semi-natural habitat in farmland	High	Intensive management of agricultural land	loss of semi-natural habitat	Vertebrates	3.06541	2.99539	3.06541	0	3.57695	3.57695	0	6.01041	6.01041	0	1	1	3	3	24	0	17	0			5
Agricultural management	Grazing regime	High	Intensive management of agricultural land	intensive grazing regime	Vertebrates	1.44823	1.44009	1.15858	0.289645	1.6899	1.35192	0.33798	2.83956	2.27165	0.567913	1	1	9	9	10	2	6	1			5
Agricultural management	Pesticide, herbicide use	High	Intensive management of agricultural land	pesticide, herbicide use	Vertebrates	1.27927	1.26728	1.27927	0	1.49274	1.49274	0	2.50828	2.50828	0	1	1	11	11	10	0	5	0			6.5
Agricultural management	Fertiliser use	High	Intensive management of agricultural land	fertiliser use	Vertebrates	0.555153	0.576037	0.555153	0	0.647795	0.647795	0	1.0885	1.0885	0	1	1	26.5	27	8	0	2	0			3
Agricultural management	all	High	Intensive management of agricultural land	general	Vertebrates	0.265508	0.230415	0.265508	0	0.309815	0.309815	0	0.520587	0.520587	0	1	1	42.5	43	2	0	1	0			3.5
Agricultural management	Abandonment of management	High	Intensive management of agricultural land	re-instatement of management	Vertebrates	0.120685	0.115207	0	0.120685	0.140825	0	0.140825	0.23663	0	0.23663	1	1	54	54	0	1	0	1			5	0.120685	0.115207	0	0.120685	0.140825	0	6.06481	0	1	0.1161
Climate change	Total	High	Increasing climate change	Total	Vertebrates	7.31354	6.2788	3.40333	3.91021	8.53399	3.97126	4.56273	14.3398	6.67298	7.66682	2	2			36	32	19	16	36	32	5
Climate change	Climatic conditions	High	Increasing climate change	changing climatic conditions	Vertebrates	7.04803	6.04839	3.13782	3.91021	8.22418	3.66145	4.56273	13.8192	6.15239	7.66682	2	2	1	1	32	32	19	16			5
Climate change	Sea level rise	High	Increasing climate change	sea level rise	Vertebrates	0.265508	0.230415	0.265508	0	0.309815	0.309815	0	0.520587	0.520587	0	2	2	42.5	42	4	0					2
Agricultural management	Total	Low	Extensive management of agricultural land	Total	Vertebrates	3.6447	2.93779	1.01376	2.63094	4.25291	1.18293	3.06998	7.14624	1.9877	5.15854	3	3			6	23	6	21	6	21	7	2.63094	36	0	2.63094	3.06998	0	3.06998	0	23
Agricultural management	Farm practices	Low	Extensive management of agricultural land	sustainable farm practices	Vertebrates	1.08617	0.806452	0	1.08617	1.26742	0	1.26742	2.12967	0	2.12967	3	3	12.5	13	0	12	0	11			6.5	1.08617	0.806452	0	1.08617	1.26742	0	54.5833	0	12	0.15093
Agricultural management	Pesticide, herbicide use	Low	Extensive management of agricultural land	reduced pesticide, herbicide use	Vertebrates	1.06203	0.806452	0	1.06203	1.23926	0	1.23926	2.08235	0	2.08235	3	3	14	14	0	6	0	6			9	1.06203	0.806452	0	1.06203	1.23926	0	53.3704	0	6	0.20898
Agricultural management	Abandonment of management	Low	Extensive management of agricultural land	lack of management	Vertebrates	1.01376	0.864055	1.01376	0	1.18293	1.18293	0	1.9877	1.9877	0	3	3	15	15	6	0	6	0			7.5
Agricultural management	Semi-natural habitat in farmland	Low	Extensive management of agricultural land	semi-natural habitat	Vertebrates	0.482742	0.460829	0	0.482742	0.5633	0	0.5633	0.946522	0	0.946522	3	3	31.5	33.5	0	5	0	4			5	0.482742	0.460829	0	0.482742	0.5633	0	24.2593	0	5	0.1161
Non-UK driver	Total	High	Driver from outside the UK	Total	Vertebrates	2.48612	2.24654	1.93097	0.555153	2.90099	2.2532	0.647795	4.87459	3.78609	1.0885	4	4			15	5	8	3	15	5	5
Non-UK driver	all	High	Driver from outside the UK	all	Vertebrates	2.48612	2.24654	1.93097	0.555153	2.90099	2.2532	0.647795	4.87459	3.78609	1.0885	4	4	4	4	15	5	8	3			5
Habitat management-other	Total	High	Increasing management of other habitats	Total	Vertebrates	2.43785	2.01613	0.386194	2.05165	2.84466	0.45064	2.39402	4.77993	0.757217	4.02272	5	5			5	17	3	9	4	16	5	1.08617	16	0	1.08617	1.26742	0	1.26742	0	10
Habitat management-other	Stabilisation of ephemeral habitat	High	Increasing management of other habitats	stabilisation of ephemeral habitat	Vertebrates	0.965484	0.748848	0	0.965484	1.1266	0	1.1266	1.89304	0	1.89304	5	5	16.5	16.5	0	7	0	3			3
Habitat management-other	all	High	Increasing management of other habitats	general	Vertebrates	0.603427	0.460829	0	0.603427	0.704125	0	0.704125	1.18315	0	1.18315	5	5	25	25	0	6	0	4			6	0.603427	0.460829	0	0.603427	0.704125	0	30.3241	0	6	0.13932
Habitat management-other	Use of habitat products or habitat	High	Increasing management of other habitats	use of habitat products or habitat	Vertebrates	0.482742	0.460829	0	0.482742	0.5633	0	0.5633	0.946522	0	0.946522	5	5	31.5	29	0	4	0	2			3	0.482742	0.460829	0	0.482742	0.5633	0	24.2593	0	4	0.06966
Habitat management-other	Grazing	High	Increasing management of other habitats	intensive grazing regime	Vertebrates	0.241371	0.230415	0.241371	0	0.28165	0.28165	0	0.473261	0.473261	0	5	5	45	44	3	0	2	0			5
Habitat management-other	Fire	High	Increasing management of other habitats	controlled burning	Vertebrates	0.144823	0.115207	0.144823	0	0.16899	0.16899	0	0.283956	0.283956	0	5	5	52.5	52.5	2	0	1	0			4
Habitat creation	Total	Low	Habitat creation	Total	Vertebrates	2.36544	2.01613	0	2.36544	2.76017	0	2.76017	4.63796	0	4.63796	6	6			0	24	0	6	0	22	3	2.36544	35	0	2.36544	2.76017	0	2.76017	0	24
Habitat creation	wetland	Low	Habitat creation	wetland	Vertebrates	1.88269	1.67051	0	1.88269	2.19687	0	2.19687	3.69143	0	3.69143	6	6	7	7	0	21	0	3			3	1.88269	1.67051	0	1.88269	2.19687	0	94.6111	0	21	0.06966
Habitat creation	heathland	Low	Habitat creation	heathland	Vertebrates	0.482742	0.345622	0	0.482742	0.5633	0	0.5633	0.946522	0	0.946522	6	6	31.5	32	0	3	0	3			5	0.482742	0.345622	0	0.482742	0.5633	0	24.2593	0	3	0.1161
Urbanisation	Total	High	Urbanisation	Total	Vertebrates	2.24475	2.07373	1.83442	0.410331	2.61934	2.14054	0.478805	4.40133	3.59678	0.804543	7	7			16	5	8	1	16	5	4
Urbanisation	all	High	Urbanisation	all	Vertebrates	2.24475	2.07373	1.83442	0.410331	2.61934	2.14054	0.478805	4.40133	3.59678	0.804543	7	7	5	5	16	5	8	1			4
Invasive species	Total	High	Invasive or problematic species	Total	Vertebrates	2.00338	2.13134	2.00338	0	2.33769	2.33769	0	3.92806	3.92806	0	8	8			26	0	11	0	26		3
Invasive species	all	High	Invasive or problematic species	all	Vertebrates	2.00338	2.13134	2.00338	0	2.33769	2.33769	0	3.92806	3.92806	0	8	8	6	6	26	0	11	0			3
Hunting & collection	Total	High	Increasing hunting, pop. control & collection	Total	Vertebrates	1.81028	1.67051	1.3034	0.506879	2.11237	1.52091	0.591465	3.54946	2.55561	0.993848	9	9			16	2	8	2	16	2	6
Hunting & collection	Hunting and collection	High	Increasing hunting, pop. control & collection	unsustainable hunting and collection	Vertebrates	0.820661	0.691244	0.820661	0	0.95761	0.95761	0	1.60909	1.60909	0	9	9	20	20	7	0	4	0			7
Hunting & collection	Population control	High	Increasing hunting, pop. control & collection	population control	Vertebrates	0.74825	0.806452	0.482742	0.265508	0.873115	0.5633	0.309815	1.46711	0.946522	0.520587	9	9	22	22	9	1	4	1			4.5
Hunting & collection	Stocking	High	Increasing hunting, pop. control & collection	widespread stocking	Vertebrates	0.241371	0.172811	0	0.241371	0.28165	0	0.28165	0.473261	0	0.473261	9	9	45	46	0	1	0	1			7
Plantation forest area	Total	High	Increasing plantation forest area	Total	Vertebrates	1.6896	1.44009	0.337919	1.35168	1.97155	0.39431	1.57724	3.31283	0.662565	2.65026	10	10			4	11	3	2	4	11	3
Plantation forest area	all	High	Increasing plantation forest area	all	Vertebrates	1.6896	1.44009	0.337919	1.35168	1.97155	0.39431	1.57724	3.31283	0.662565	2.65026	10	10	8	8	4	11	3	2			3
Human disturbance	Total	Low	Decreasing human disturbance	Total	Vertebrates	1.32754	1.15207	0	1.32754	1.54907	0	1.54907	2.60293	0	2.60293	11	11			0	11	0	2		11	3	1.32754	20	0	1.32754	1.54907	0	1.54907	0	11
Human disturbance	all	Low	Decreasing human disturbance	all	Vertebrates	1.32754	1.15207	0	1.32754	1.54907	0	1.54907	2.60293	0	2.60293	11	11	10	10	0	11	0	2			3	1.32754	1.15207	0	1.32754	1.54907	0	66.713	0	11	0.06966
Fishing	Total	High	Intensive fishing	Total	Vertebrates	1.08617	1.03687	1.01376	0.0724113	1.26742	1.18293	0.084495	2.12967	1.9877	0.141978	12	12			9	1	4	0	9	1	3.5
Fishing	all	High	Intensive fishing	all	Vertebrates	1.08617	1.03687	1.01376	0.0724113	1.26742	1.18293	0.084495	2.12967	1.9877	0.141978	12	12	12.5	12	9	1	4	0			3.5
Hunting & collection	Total	Low	Decreasing hunting, pop. control & collection	Total	Vertebrates	1.0379	0.806452	0	1.0379	1.21109	0	1.21109	2.03502	0	2.03502	13.5	13			0	8	0	6	0	8	5	0.555153	8	0	0.555153	0.647795	0	0.647795	0	5
Hunting & collection	Hunting and collection	Low	Decreasing hunting, pop. control & collection	sustainable hunting and collection	Vertebrates	0.555153	0.460829	0	0.555153	0.647795	0	0.647795	1.0885	0	1.0885	13.5	13	26.5	26	0	5	0	4			5	0.555153	0.460829	0	0.555153	0.647795	0	27.8981	0	5	0.1161
Hunting & collection	Population control	Low	Decreasing hunting, pop. control & collection	reduced population control	Vertebrates	0.482742	0.345622	0	0.482742	0.5633	0	0.5633	0.946522	0	0.946522	13.5	13	31.5	31	0	3	0	2			8
Forest management	Total	High	Increasing forest management	Total	Vertebrates	1.0379	0.979263	0.57929	0.458605	1.21109	0.67596	0.535135	2.03502	1.13583	0.899195	13.5	14			8	4	5	1	8	4	4.5	0.627565	9	0.0111231	0.434468	0.73229	0.22532	0.50697	3	3
Forest management	Use of forest products and forest	High	Increasing forest management	traditional forest management	Vertebrates	0.627565	0.518433	0.193097	0.434468	0.73229	0.22532	0.50697	1.23048	0.378609	0.851869	13.5	14	24	24	3	3	1	1			3.5	0.627565	0.518433	0.193097	0.434468	0.73229	0.22532	21.8333	3	3	0.08127
Forest management	Availability of forest habitat features	High	Increasing forest management	loss of important habitat features	Vertebrates	0.337919	0.345622	0.337919	0	0.39431	0.39431	0	0.662565	0.662565	0	13.5	14	39	39	4	0	4	0			5
Forest management	Grazing	High	Increasing forest management	intensive grazing	Vertebrates	0.0724113	0.115207	0.0482742	0.0241371	0.084495	0.05633	0.028165	0.141978	0.0946522	0.0473261	13.5	14	58	58	1	1					3
Human disturbance	Total	High	Increasing human disturbance	Total	Vertebrates	0.965484	1.15207	0.965484	0	1.1266	1.1266	0	1.89304	1.89304	0	15	15			14	0	5	0	13		3
Human disturbance	all	High	Increasing human disturbance	all	Vertebrates	0.965484	1.15207	0.965484	0	1.1266	1.1266	0	1.89304	1.89304	0	15	15	16.5	16.5	14	0	5	0			3
Reintroductions	Total	High	Reintroductions	Total	Vertebrates	0.868936	0.633641	0	0.868936	1.01394	0	1.01394	1.70374	0	1.70374	16	16			0	7	0	7		7	9	0.868936	11	0	0.868936	1.01394	0	1.01394	0	7
Reintroductions	all	High	Reintroductions	all	Vertebrates	0.868936	0.633641	0	0.868936	1.01394	0	1.01394	1.70374	0	1.70374	16	16	18	18	0	7	0	7			9	0.868936	0.633641	0	0.868936	1.01394	0	43.6667	0	7	0.20898
Hydrology	Total	High	Hydrological change	Total	Vertebrates	0.844798	0.748848	0.844798	0	0.985775	0.985775	0	1.65641	1.65641	0	17.5	17			9	0	4	0	9		3
Hydrology	Abstraction and drainage	High	Hydrological change	abstraction and drainage	Vertebrates	0.482742	0.403226	0.482742	0	0.5633	0.5633	0	0.946522	0.946522	0	17.5	17	31.5	30	4	0	2	0			5.5
Hydrology	Physical modification of freshwater habitats	High	Hydrological change	physical modification of freshwater habitats	Vertebrates	0.362056	0.345622	0.362056	0	0.422475	0.422475	0	0.709891	0.709891	0	17.5	17	38	38	5	0	2	0			3
Roads	Total	High	Transport infrastructure	Total	Vertebrates	0.844798	0.806452	0.844798	0	0.985775	0.985775	0	1.65641	1.65641	0	17.5	18			12	0	6	0	12	0	4.5
Roads	all	High	Transport infrastructure	all	Vertebrates	0.844798	0.806452	0.844798	0	0.985775	0.985775	0	1.65641	1.65641	0	17.5	18	19	19	12	0	6	0			4.5
Native forest area	Total	Low	Increasing native forest area	Total	Vertebrates	0.772387	0.691244	0	0.772387	0.90128	0	0.90128	1.51443	0	1.51443	19	19			0	12	0	5	0	12	3.5	0.772387	12	0	0.772387	0.90128	0	0.90128	0	12
Native forest area	all	Low	Increasing native forest area	all	Vertebrates	0.772387	0.691244	0	0.772387	0.90128	0	0.90128	1.51443	0	1.51443	19	19	21	21	0	12	0	5			3.5	0.772387	0.691244	0	0.772387	0.90128	0	38.8148	0	12	0.08127
Forest age	Total	Low	Increasing forest age	Total	Vertebrates	0.724113	0.748848	0.531016	0.193097	0.84495	0.61963	0.22532	1.41978	1.04117	0.378609	20	20			8	3	3	0	8	3	3
Forest age	all	Low	Increasing forest age	all	Vertebrates	0.724113	0.748848	0.531016	0.193097	0.84495	0.61963	0.22532	1.41978	1.04117	0.378609	20	20	23	23	8	3	3	0			3
Forest management	Total	Low	Decreasing forest management	Total	Vertebrates	0.603427	0.518433	0.506879	0.0965484	0.704125	0.591465	0.11266	1.18315	0.993848	0.189304	21.5	21			3	1	2	0	3	1	4	0.0965484	1	0	0.0965484	0.11266	0	0.11266	0	1
Forest management	Use of forest products and forest	Low	Decreasing forest management	lack of traditional forest managment	Vertebrates	0.506879	0.460829	0.506879	0	0.591465	0.591465	0	0.993848	0.993848	0	21.5	21	28	28	3	0	2	0			5
Forest management	Availability of forest habitat features	Low	Decreasing forest management	important habitat features available	Vertebrates	0.0965484	0.0576037	0	0.0965484	0.11266	0	0.11266	0.189304	0	0.189304	21.5	21	55	55	0	1					3	0.0965484	0.0576037	0	0.0965484	0.11266	0	4.85185	0	1	0.06966
Water pollution	Total	Low	Decreasing water pollution	Total	Vertebrates	0.603427	0.460829	0.217234	0.386194	0.704125	0.253485	0.45064	1.18315	0.425935	0.757217	21.5	22			3	3	3	1	3	3	6	0.603427	8	0.0125135	0.386194	0.704125	0.253485	0.45064	3	3
Water pollution	Other	Low	Decreasing water pollution	other	Vertebrates	0.386194	0.288018	0	0.386194	0.45064	0	0.45064	0.757217	0	0.757217	21.5	22	37	37	0	3	0	1			3	0.386194	0.288018	0	0.386194	0.45064	0	19.4074	0	3	0.06966
Water pollution	Eutrophication	Low	Decreasing water pollution	nitrogen	Vertebrates	0.217234	0.172811	0.217234	0	0.253485	0.253485	0	0.425935	0.425935	0	21.5	22	48	47	3	0	3	0			6	0.217234	0.172811	0.217234	0	0.253485	0.253485	0	3	0	0.13932
Water pollution	Total	High	Increasing water pollution	Total	Vertebrates	0.531016	0.633641	0.531016	0	0.61963	0.61963	0	1.04117	1.04117	0	23	23			8	0	3	0	7	0	3
Water pollution	Other	High	Increasing water pollution	other	Vertebrates	0.458605	0.576037	0.458605	0	0.535135	0.535135	0	0.899195	0.899195	0	23	23	35	35	7	0	2	0			3
Water pollution	Eutrophication	High	Increasing water pollution	nitrogen	Vertebrates	0.0724113	0.0576037	0.0724113	0	0.084495	0.084495	0	0.141978	0.141978	0	23	23	58	58	1	0	1	0			6
Disease	Total	High	Disease	Total	Vertebrates	0.482742	0.576037	0.482742	0	0.5633	0.5633	0	0.946522	0.946522	0	24	24			8	0	4	0	8		4.5
Disease	all	High	Disease	all	Vertebrates	0.482742	0.576037	0.482742	0	0.5633	0.5633	0	0.946522	0.946522	0	24	24	31.5	33.5	8	0	4	0			4.5
Other pollution	Total	High	Increasing other pollution	Total	Vertebrates	0.434468	0.345622	0.434468	0	0.50697	0.50697	0	0.851869	0.851869	0	25	25			6	0	5	0	6		5
Other pollution	all	High	Increasing other pollution	all	Vertebrates	0.434468	0.345622	0.434468	0	0.50697	0.50697	0	0.851869	0.851869	0	25	25	36	36	6	0	5	0			5
Invasive species	Total	Low	Alleviating invasive species	Total	Vertebrates	0.313782	0.288018	0.16896	0.144823	0.366145	0.197155	0.16899	0.615239	0.331283	0.283956	26.5	26			2	2	0	2	2	2	7.5	0.313782	5	0.0097327	0.144823	0.366145	0.197155	0.16899	2	2
Invasive species	all	Low	Alleviating invasive species	all	Vertebrates	0.313782	0.288018	0.16896	0.144823	0.366145	0.197155	0.16899	0.615239	0.331283	0.283956	26.5	26	40.5	40	2	2	0	2			7.5	0.313782	0.288018	0.16896	0.144823	0.366145	0.197155	7.27778	2	2	0.17415
Farm area	Total	High	Increasing farm area	Total	Vertebrates	0.313782	0.345622	0.313782	0	0.366145	0.366145	0	0.615239	0.615239	0	26.5	27			2	0	2	0	1	0	8
Farm area	all	High	Increasing farm area	all	Vertebrates	0.313782	0.345622	0.313782	0	0.366145	0.366145	0	0.615239	0.615239	0	26.5	27	40.5	41	2	0	2	0			8
Air pollution	Total	High	Increasing air pollution	Total	Vertebrates	0.289645	0.288018	0.289645	0	0.33798	0.33798	0	0.567913	0.567913	0	28	28			4	0	1	0	4	0	3.5
Air pollution	Nitrogen	High	Increasing air pollution	nitrogen	Vertebrates	0.217234	0.230415	0.217234	0	0.253485	0.253485	0	0.425935	0.425935	0	28	28	48	48.5	3	0					3
Air pollution	Acid	High	Increasing air pollution	sulphur dioxide	Vertebrates	0.0724113	0.0576037	0.0724113	0	0.084495	0.084495	0	0.141978	0.141978	0	28	28	58	58	1	0	1	0			10
Mining & energy production	Total	Low	Decreasing Mining & energy production	Total	Vertebrates	0.241371	0.230415	0	0.241371	0.28165	0	0.28165	0.473261	0	0.473261	29	29			0	2			0	2	3	0.241371	4	0	0.241371	0.28165	0	0.28165	0	2
Mining & energy production	all	Low	Decreasing Mining & energy production	all	Vertebrates	0.241371	0.230415	0	0.241371	0.28165	0	0.28165	0.473261	0	0.473261	29	29	45	45	0	2					3	0.241371	0.230415	0	0.241371	0.28165	0	12.1296	0	2	0.06966
Habitat management-other	Total	Low	Decreasing management of other habitats	Total	Vertebrates	0.217234	0.230415	0.217234	0	0.253485	0.253485	0	0.425935	0.425935	0	30	30			3	0	2	0	3	0	5
Habitat management-other	Abandonment of management	Low	Decreasing management of other habitats	lack of management	Vertebrates	0.217234	0.230415	0.217234	0	0.253485	0.253485	0	0.425935	0.425935	0	30	30	48	48.5	3	0	2	0			5
Mining & energy production	Total	High	Increasing Mining & energy production	Total	Vertebrates	0.193097	0.345622	0.16896	0.0241371	0.22532	0.197155	0.028165	0.378609	0.331283	0.0473261	31	31			5	1			5	1	3
Mining & energy production	all	High	Increasing Mining & energy production	all	Vertebrates	0.193097	0.345622	0.16896	0.0241371	0.22532	0.197155	0.028165	0.378609	0.331283	0.0473261	31	31	50	50	5	1					3
Urbanisation	Total	Low	Mitigation of urbanisation	Total	Vertebrates	0.16896	0.172811	0	0.16896	0.197155	0	0.197155	0.331283	0	0.331283	32	32			0	2				2	4	0.16896	3	0	0.16896	0.197155	0	0.197155	0	2
Urbanisation	all	Low	Mitigation of urbanisation	all	Vertebrates	0.16896	0.172811	0	0.16896	0.197155	0	0.197155	0.331283	0	0.331283	32	32	51	51	0	2					4	0.16896	0.172811	0	0.16896	0.197155	0	8.49074	0	2	0.09288
Disease	Total	Low	Reduction in disease	Total	Vertebrates	0.144823	0.115207	0	0.144823	0.16899	0	0.16899	0.283956	0	0.283956	33	33			0	1	0	1		1	5
Disease	all	Low	Reduction in disease	all	Vertebrates	0.144823	0.115207	0	0.144823	0.16899	0	0.16899	0.283956	0	0.283956	33	33	52.5	52.5	0	1	0	1			5
Fishing	Total	Low	Sustainable fishing	Total	Vertebrates	0.0724113	0.0576037	0.0724113	0	0.084495	0.084495	0	0.141978	0.141978	0	34.5	34.5			1	0	1	0	1		5	0.0724113	1	0.00417116	0	0.084495	0.084495	0	1	0
Forest age	Total	High	Decreasing forest age	Total	Vertebrates	0.0724113	0.0576037	0.0724113	0	0.084495	0.084495	0	0.141978	0.141978	0	34.5	34.5			1	0			1		3
Fishing	all	Low	Sustainable fishing	all	Vertebrates	0.0724113	0.0576037	0.0724113	0	0.084495	0.084495	0	0.141978	0.141978	0	34.5	34.5	58	58	1	0	1	0			5	0.0724113	0.0576037	0.0724113	0	0.084495	0.084495	0	1	0	0.1161
Forest age	all	High	Decreasing forest age	all	Vertebrates	0.0724113	0.0576037	0.0724113	0	0.084495	0.084495	0	0.141978	0.141978	0	34.5	34.5	58	58	1	0					3
Hydrology	Total	Low	Alleviation of hydrological change	Total	Vertebrates	0.0482742	0.0576037	0	0.0482742	0.05633	0	0.05633	0.0946522	0	0.0946522	36	36			0	1	0	1		1	7	0.0482742	1	0	0.0482742	0.05633	0	0.05633	0	1
Hydrology	Physical modification of freshwater habitats	Low	Alleviation of hydrological change	mitigation of physical modification of freshwater habitats	Vertebrates	0.0482742	0.0576037	0	0.0482742	0.05633	0	0.05633	0.0946522	0	0.0946522	36	36	61	61	0	1	0	1			7	0.0482742	0.0576037	0	0.0482742	0.05633	0	2.42593	0	1	0.16254

## Sheet: SummaryRes
	Percent of total impact
Higher taxonomic group	Total impact score	Negative	Positive
Insects	24.469	16.2174	8.25156
Plants	16.0184	13.6463	2.37206
Vertebrates	59.5126	34.7274	24.7852
Grand Total	100	64.5912	35.4088
	Percent of impact within taxonomic group
Higher taxonomic group	Impact score	Negative	Positive
Insects	100	66.2775	33.7225
Plants	100	85.1916	14.8084
Vertebrates	100	58.3531	41.6469
Grand Total	300	209.822	90.1778
Higher Taxonomic group	Parameter		Negative	Postive	Total
Vertebrates	Ratio of conservation impact		5.47667	94.5233
Insects			8.33333	91.6667
Plants			58.9744	41.0256
Vertebrates	Percent of conservation impact				71.2419
Insects					17.5899
Plants					11.1681
Vertebrates	Percent of total impact - conservation measures		0.760455	13.1249	13.8853
Insects			0.285696	3.14265	3.42835
Plants			1.2837	0.893011	2.17671
