# Supplementary material for: Agricultural Management and Climatic Change Are the Major Drivers of Biodiversity Change in the UK
Source: PLoS One. 2016 Mar 23;11(3):e0151595. doi: 10.1371/journal.pone.0151595 (PMC4805165; doi:10.1371/journal.pone.0151595)
Supplement: S3 Appendix — (XLSX) [file pone.0151595.s003.xlsx]

## Sheet: ResultsTGroup
						All Impact															Conservation Impact
Driver_Broad	Driver_Specific					Higher Taxa group weighted equally						Rank Broad	Rank Specific	Number of instances		No. of instances - HM evidence		Number of species		Median SoE	Higher Taxa group weighted equally			Number of instances		Median SoE
					Taxonomic Group	Percent of total impact			Percent impact within group												Percent total impact
			Direction of Broad Driver	Direction of Specific Driver		Total	Negative	Positve	Total	Negative	Positve			Neg	Pos	Neg	Pos	Neg	Pos		Total	Negative	Positve	Neg	Pos
Agricultural management	Total	High	Intensive management of agricultural land	Total	Mammals	1.99971	1.26742	0.73229	26.5918	16.8539	9.73783	1		6	4	5	1	5	4	8
Agricultural management	Grazing regime	High	Intensive management of agricultural land	intensive grazing regime	Mammals	0.78862	0.45064	0.33798	10.4869	5.99251	4.49438	1	2	2	2	2	1			9.5
Agricultural management	Farm practices	High	Intensive management of agricultural land	production driven farm practices	Mammals	0.704125	0.309815	0.39431	9.3633	4.11985	5.24345	1	4	2	2	1	0			3.5
Agricultural management	Semi-natural habitat in farmland	High	Intensive management of agricultural land	loss of semi-natural habitat	Mammals	0.50697	0.50697	0	6.74157	6.74157	0	1	5	2	0	2	0			8.5
Climate change	Total	High	Increasing climate change	Total	Mammals	0.873115	0.309815	0.5633	11.6105	4.11985	7.49064	2		2	3	1	1	2	3	4
Climate change	Climatic conditions	High	Increasing climate change	changing climatic conditions	Mammals	0.873115	0.309815	0.5633	11.6105	4.11985	7.49064	2	1	2	3	1	1			4
Hunting & collection	Total	High	Increasing hunting, pop. control & collection	Total	Mammals	0.73229	0.422475	0.309815	9.73783	5.61798	4.11985	3		6	1	3	1	6	1	10
Hunting & collection	Population control	High	Increasing hunting, pop. control & collection	population control	Mammals	0.73229	0.422475	0.309815	9.73783	5.61798	4.11985	3	3	6	1	3	1			10
Plantation forest area	Total	High	Increasing plantation forest area	Total	Mammals	0.50697	0	0.50697	6.74157	0	6.74157	4		0	3	0	1	0	3	3
Plantation forest area	all	High	Increasing plantation forest area	all	Mammals	0.50697	0	0.50697	6.74157	0	6.74157	4	6	0	3	0	1			3
Hunting & collection	Total	Low	Decreasing hunting, pop. control & collection	Total	Mammals	0.478805	0	0.478805	6.36704	0	6.36704	5		0	2	0	2	0	2	8
Hunting & collection	Population control	Low	Decreasing hunting, pop. control & collection	reduced population control	Mammals	0.478805	0	0.478805	6.36704	0	6.36704	5	7	0	2	0	2			8
Urbanisation	Total	High	Urbanisation	Total	Mammals	0.366145	0.253485	0.11266	4.86891	3.37079	1.49813	6		1	1			1	1	3.5
Urbanisation	all	High	Urbanisation	all	Mammals	0.366145	0.253485	0.11266	4.86891	3.37079	1.49813	6	8	1	1					3.5
Roads	Total	High	Transport infrastructure	Total	Mammals	0.366145	0.366145	0	4.86891	4.86891	0	7		5	0	3	0	5	0	6
Roads	all	High	Transport infrastructure	all	Mammals	0.366145	0.366145	0	4.86891	4.86891	0	7	9	5	0	3	0			6
Invasive species	Total	High	Invasive or problematic species	Total	Mammals	0.33798	0.33798	0	4.49438	4.49438	0	8		1	0	1	0	1		12
Invasive species	all	High	Invasive or problematic species	all	Mammals	0.33798	0.33798	0	4.49438	4.49438	0	8	10	1	0	1	0			12
Water pollution	Total	Low	Decreasing water pollution	Total	Mammals	0.28165	0	0.28165	3.74532	0	3.74532	9		0	1	0	1	0	1	10	0.28165	0	0.28165	0	1	10
Water pollution	Other	Low	Decreasing water pollution	other	Mammals	0.28165	0	0.28165	3.74532	0	3.74532	9	11	0	1	0	1			10	0.28165	0	0.28165	0	1	10
Forest management	Total	Low	Decreasing forest management	Total	Mammals	0.253485	0.253485	0	3.37079	3.37079	0	10		1	0	1	0	1	0	9
Forest management	Use of forest products and forest	Low	Decreasing forest management	lack of traditional forest managment	Mammals	0.253485	0.253485	0	3.37079	3.37079	0	10	12	1	0	1	0			9
Forest management	Total	High	Increasing forest management	Total	Mammals	0.22532	0	0.22532	2.99625	0	2.99625	11		0	1			0	1	4	0.22532	0	0.22532	0	1	4
Forest management	Use of forest products and forest	High	Increasing forest management	traditional forest management	Mammals	0.22532	0	0.22532	2.99625	0	2.99625	11	13	0	1					4	0.22532	0	0.22532	0	1	4
Agricultural management	Total	Low	Extensive management of agricultural land	Total	Mammals	0.16899	0	0.16899	2.24719	0	2.24719	13		0	1	0	1	0	1	8	0.16899	0	0.16899	0	1	8
Disease	Total	Low	Reduction in disease	Total	Mammals	0.16899	0	0.16899	2.24719	0	2.24719	13		0	1	0	1		1	5
Urbanisation	Total	Low	Mitigation of urbanisation	Total	Mammals	0.16899	0	0.16899	2.24719	0	2.24719	13		0	1				1	4	0.16899	0	0.16899	0	1	4
Agricultural management	Semi-natural habitat in farmland	Low	Extensive management of agricultural land	semi-natural habitat	Mammals	0.16899	0	0.16899	2.24719	0	2.24719	13	15	0	1	0	1			8	0.16899	0	0.16899	0	1	8
Disease	all	Low	Reduction in disease	all	Mammals	0.16899	0	0.16899	2.24719	0	2.24719	13	15	0	1	0	1			5
Urbanisation	all	Low	Mitigation of urbanisation	all	Mammals	0.16899	0	0.16899	2.24719	0	2.24719	13	15	0	1					4	0.16899	0	0.16899	0	1	4
Hydrology	Total	High	Hydrological change	Total	Mammals	0.16899	0.16899	0	2.24719	2.24719	0	15		2	0	1	0	2		4.5
Hydrology	Physical modification of freshwater habitats	High	Hydrological change	increasing physical modification of freshwater habitats	Mammals	0.16899	0.16899	0	2.24719	2.24719	0	15	17	2	0	1	0			4.5
Disease	Total	High	Disease	Total	Mammals	0.11266	0.11266	0	1.49813	1.49813	0	16.5		1	0			1		4
Invasive species	Total	Low	Alleviating invasive species	Total	Mammals	0.11266	0	0.11266	1.49813	0	1.49813	16.5		0	1	0	1	0	1	12	0.11266	0	0.11266	0	1	12
Disease	all	High	Disease	all	Mammals	0.11266	0.11266	0	1.49813	1.49813	0	16.5	18.5	1	0					4
Invasive species	all	Low	Alleviating invasive species	all	Mammals	0.11266	0	0.11266	1.49813	0	1.49813	16.5	18.5	0	1	0	1			12	0.11266	0	0.11266	0	1	12
Reintroductions	Total	High	Reintroductions	Total	Mammals	0.084495	0	0.084495	1.1236	0	1.1236	18		0	1	0	1		1	9	0.084495	0	0.084495	0	1	9
Reintroductions	all	High	Reintroductions	all	Mammals	0.084495	0	0.084495	1.1236	0	1.1236	18	20	0	1	0	1			9	0.084495	0	0.084495	0	1	9
Fishing	Total	High	Intensive fishing	Total	Mammals	0.05633	0.05633	0	0.749064	0.749064	0	19.5		1	0			1	0	4
Hydrology	Total	Low	Alleviation of hydrological change	Total	Mammals	0.05633	0	0.05633	0.749064	0	0.749064	19.5		0	1	0	1		1	7	0.05633	0	0.05633	0	1	7
Fishing	all	High	Intensive fishing	all	Mammals	0.05633	0.05633	0	0.749064	0.749064	0	19.5	21.5	1	0					4
Hydrology	Physical modification of freshwater habitats	Low	Alleviation of hydrological change	mitigation of physical modification of freshwater habitats	Mammals	0.05633	0	0.05633	0.749064	0	0.749064	19.5	21.5	0	1	0	1			7	0.05633	0	0.05633	0	1	7
Human disturbance	Total	Low	Decreasing human disturbance	Total	Bats	1.52091	0	1.52091	19.708	0	19.708	1		0	10	0	2		10	3	1.52091	0	1.52091	0	10	3
Human disturbance	all	Low	Decreasing human disturbance	all	Bats	1.52091	0	1.52091	19.708	0	19.708	1	1	0	10	0	2			3	1.52091	0	1.52091	0	10	3
Urbanisation	Total	High	Urbanisation	Total	Bats	0.985775	0.90128	0.084495	12.7737	11.6788	1.09489	2		8	1	5	0	8	1	5
Urbanisation	all	High	Urbanisation	all	Bats	0.985775	0.90128	0.084495	12.7737	11.6788	1.09489	2	2	8	1	5	0			5
Agricultural management	Total	High	Intensive management of agricultural land	Total	Bats	0.84495	0.704125	0.140825	10.9489	9.12409	1.82482	3		7	1	6	1	6	1	5	0.140825	0	0.140825	0	1	5
Agricultural management	Semi-natural habitat in farmland	High	Intensive management of agricultural land	loss of semi-natural habitat	Bats	0.535135	0.535135	0	6.93431	6.93431	0	3	4	5	0	5	0			8
Agricultural management	Abandonment of management	High	Intensive management of agricultural land	re-instatement of management	Bats	0.140825	0	0.140825	1.82482	0	1.82482	3	16	0	1	0	1			5	0.140825	0	0.140825	0	1	5
Agricultural management	Farm practices	High	Intensive management of agricultural land	production driven farm practices	Bats	0.084495	0.084495	0	1.09489	1.09489	0	3	20	1	0	1	0			5
Agricultural management	Pesticide, herbicide use	High	Intensive management of agricultural land	increasing pesticide, herbicide use	Bats	0.084495	0.084495	0	1.09489	1.09489	0	3	20	1	0					4
Native forest area	Total	Low	Increasing native forest area	Total	Bats	0.704125	0	0.704125	9.12409	0	9.12409	4		0	9	0	4	0	9	4	0.704125	0	0.704125	0	9	4
Native forest area	all	Low	Increasing native forest area	all	Bats	0.704125	0	0.704125	9.12409	0	9.12409	4	3	0	9	0	4			4	0.704125	0	0.704125	0	9	4
Agricultural management	Total	Low	Extensive management of agricultural land	Total	Bats	0.591465	0.22532	0.366145	7.66423	2.91971	4.74453	5		2	3	2	3	2	2	5	0.366145	0	0.366145	0	3	5
Agricultural management	Abandonment of management	Low	Extensive management of agricultural land	lack of management	Bats	0.22532	0.22532	0	2.91971	2.91971	0	5	12.5	2	0	2	0			5
Agricultural management	Farm practices	Low	Extensive management of agricultural land	sustainable farm practices	Bats	0.22532	0	0.22532	2.91971	0	2.91971	5	12.5	0	2	0	2			5	0.22532	0	0.22532	0	2	5
Agricultural management	Semi-natural habitat in farmland	Low	Extensive management of agricultural land	semi-natural habitat	Bats	0.140825	0	0.140825	1.82482	0	1.82482	5	16	0	1	0	1			5	0.140825	0	0.140825	0	1	5
Other pollution	Total	High	Increasing other pollution	Total	Bats	0.50697	0.50697	0	6.56934	6.56934	0	6.5		6	0	5	0	6		5
Roads	Total	High	Transport infrastructure	Total	Bats	0.50697	0.50697	0	6.56934	6.56934	0	6.5		6	0	2	0	6	0	3
Other pollution	all	High	Increasing other pollution	all	Bats	0.50697	0.50697	0	6.56934	6.56934	0	6.5	5.5	6	0	5	0			5
Roads	all	High	Transport infrastructure	all	Bats	0.50697	0.50697	0	6.56934	6.56934	0	6.5	5.5	6	0	2	0			3
Forest management	Total	High	Increasing forest management	Total	Bats	0.39431	0.39431	0	5.10949	5.10949	0	8		4	0	4	0	4	0	5	0.140825	0.140825	0	1	0	8
Forest management	Availability of forest habitat features	High	Increasing forest management	loss of important habitat features	Bats	0.253485	0.253485	0	3.28467	3.28467	0	8	11	3	0	3	0			5
Forest management	Use of forest products and forest	High	Increasing forest management	traditional forest management	Bats	0.140825	0.140825	0	1.82482	1.82482	0	8	16	1	0	1	0			8	0.140825	0.140825	0	1	0	8
Farm area	Total	High	Increasing farm area	Total	Bats	0.366145	0.366145	0	4.74453	4.74453	0	9		2	0	2	0	1	0	8
Farm area	all	High	Increasing farm area	all	Bats	0.366145	0.366145	0	4.74453	4.74453	0	9	7	2	0	2	0			8
Climate change	Total	High	Increasing climate change	Total	Bats	0.309815	0	0.309815	4.0146	0	4.0146	10		0	3	0	1	0	3	3
Climate change	Climatic conditions	High	Increasing climate change	changing climatic conditions	Bats	0.309815	0	0.309815	4.0146	0	4.0146	10	8	0	3	0	1			3
Mining & energy production	Total	Low	Decreasing Mining & energy production	Total	Bats	0.28165	0	0.28165	3.64964	0	3.64964	11		0	2			0	2	3	0.28165	0	0.28165	0	2	3
Mining & energy production	all	Low	Decreasing Mining & energy production	all	Bats	0.28165	0	0.28165	3.64964	0	3.64964	11	9	0	2					3	0.28165	0	0.28165	0	2	3
Hydrology	Total	High	Hydrological change	Total	Bats	0.253485	0.253485	0	3.28467	3.28467	0	12		3	0	1	0	3		3
Hydrology	Physical modification of freshwater habitats	High	Hydrological change	increasing physical modification of freshwater habitats	Bats	0.253485	0.253485	0	3.28467	3.28467	0	12	10	3	0	1	0			3
Water pollution	Total	Low	Decreasing water pollution	Total	Bats	0.16899	0	0.16899	2.18978	0	2.18978	13		0	2			0	2	3	0.16899	0	0.16899	0	2	3
Water pollution	Other	Low	Decreasing water pollution	other	Bats	0.16899	0	0.16899	2.18978	0	2.18978	13	14	0	2					3	0.16899	0	0.16899	0	2	3
Mining & energy production	Total	High	Increasing Mining & energy production	Total	Bats	0.11266	0.11266	0	1.45985	1.45985	0	14		4	0			4	0	3
Mining & energy production	all	High	Increasing Mining & energy production	all	Bats	0.11266	0.11266	0	1.45985	1.45985	0	14	18	4	0					3
Forest age	Total	High	Decreasing forest age	Total	Bats	0.084495	0.084495	0	1.09489	1.09489	0	15		1	0			1		3
Forest age	all	High	Decreasing forest age	all	Bats	0.084495	0.084495	0	1.09489	1.09489	0	15	20	1	0					3
Invasive species	Total	High	Invasive or problematic species	Total	Bats	0.084495	0.084495	0	1.09489	1.09489	0	16		3	0			3		1
Invasive species	all	High	Invasive or problematic species	all	Bats	0.084495	0.084495	0	1.09489	1.09489	0	16	22	3	0					1
Agricultural management	Total	High	Intensive management of agricultural land	Total	Amphibians	1.15476	1.15476	0	25.4658	25.4658	0	1		7	0	4	0	5	0	5
Agricultural management	Semi-natural habitat in farmland	High	Intensive management of agricultural land	loss of semi-natural habitat	Amphibians	0.816785	0.816785	0	18.0124	18.0124	0	1	2	4	0	3	0			8
Agricultural management	all	High	Intensive management of agricultural land	general	Amphibians	0.16899	0.16899	0	3.72671	3.72671	0	1	6.5	1	0	1	0			5
Agricultural management	Fertiliser use	High	Intensive management of agricultural land	increasing fertiliser use	Amphibians	0.084495	0.084495	0	1.86335	1.86335	0	1	14.5	1	0					1
Agricultural management	Pesticide, herbicide use	High	Intensive management of agricultural land	increasing pesticide, herbicide use	Amphibians	0.084495	0.084495	0	1.86335	1.86335	0	1	14.5	1	0					1
Agricultural management	Total	Low	Extensive management of agricultural land	Total	Amphibians	1.07027	0.95761	0.11266	23.6025	21.118	2.48447	2		4	2	4	1	4	2	7.5	0.11266	0	0.11266	0	2	5.5
Agricultural management	Abandonment of management	Low	Extensive management of agricultural land	lack of management	Amphibians	0.95761	0.95761	0	21.118	21.118	0	2	1	4	0	4	0			8
Agricultural management	Semi-natural habitat in farmland	Low	Extensive management of agricultural land	semi-natural habitat	Amphibians	0.11266	0	0.11266	2.48447	0	2.48447	2	11.5	0	2	0	1			5.5	0.11266	0	0.11266	0	2	5.5
Reintroductions	Total	High	Reintroductions	Total	Amphibians	0.535135	0	0.535135	11.8012	0	11.8012	3		0	2	0	2		2	11.5	0.535135	0	0.535135	0	2	11.5
Reintroductions	all	High	Reintroductions	all	Amphibians	0.535135	0	0.535135	11.8012	0	11.8012	3	3	0	2	0	2			11.5	0.535135	0	0.535135	0	2	11.5
Habitat management-other	Total	High	Increasing management of other habitats	Total	Amphibians	0.535135	0	0.535135	11.8012	0	11.8012	4		0	4	0	2	0	4	5.5	0.535135	0	0.535135	0	4	5.5
Habitat management-other	all	High	Increasing management of other habitats	general	Amphibians	0.535135	0	0.535135	11.8012	0	11.8012	4	4	0	4	0	2			5.5	0.535135	0	0.535135	0	4	5.5
Hydrology	Total	High	Hydrological change	Total	Amphibians	0.33798	0.33798	0	7.45342	7.45342	0	5		1	0	1	0	1		9
Hydrology	Abstraction and drainage	High	Hydrological change	increasing abstraction and drainage	Amphibians	0.33798	0.33798	0	7.45342	7.45342	0	5	5	1	0	1	0			9
Habitat creation	Total	Low	Habitat creation	Total	Amphibians	0.16899	0	0.16899	3.72671	0	3.72671	6		0	1	0	1	0	1	7	0.16899	0	0.16899	0	1	7
Habitat creation	heathland	Low	Habitat creation	heathland	Amphibians	0.16899	0	0.16899	3.72671	0	3.72671	6	6.5	0	1	0	1			7	0.16899	0	0.16899	0	1	7
Climate change	Total	High	Increasing climate change	Total	Amphibians	0.140825	0.140825	0	3.10559	3.10559	0	7		2	0	2	0	2	0	5.5
Climate change	Climatic conditions	High	Increasing climate change	changing climatic conditions	Amphibians	0.140825	0.140825	0	3.10559	3.10559	0	7	8	2	0	2	0			5.5
Habitat management-other	Total	Low	Decreasing management of other habitats	Total	Amphibians	0.140825	0.140825	0	3.10559	3.10559	0	8.5		1	0	1	0	1	0	8
Invasive species	Total	High	Invasive or problematic species	Total	Amphibians	0.140825	0.140825	0	3.10559	3.10559	0	8.5		2	0	1	0	2		5
Habitat management-other	Abandonment of management	Low	Decreasing management of other habitats	lack of management	Amphibians	0.140825	0.140825	0	3.10559	3.10559	0	8.5	9.5	1	0	1	0			8
Invasive species	all	High	Invasive or problematic species	all	Amphibians	0.140825	0.140825	0	3.10559	3.10559	0	8.5	9.5	2	0	1	0			5
Roads	Total	High	Transport infrastructure	Total	Amphibians	0.11266	0.11266	0	2.48447	2.48447	0	10		1	0	1	0	1	0	9
Roads	all	High	Transport infrastructure	all	Amphibians	0.11266	0.11266	0	2.48447	2.48447	0	10	11.5	1	0	1	0			9
Air pollution	Total	High	Increasing air pollution	Total	Amphibians	0.084495	0.084495	0	1.86335	1.86335	0	11.5		1	0	1	0	1	0	10
Disease	Total	High	Disease	Total	Amphibians	0.084495	0.084495	0	1.86335	1.86335	0	11.5		2	0	1	0	2		3
Air pollution	Acid	High	Increasing air pollution	sulphur dioxide	Amphibians	0.084495	0.084495	0	1.86335	1.86335	0	11.5	14.5	1	0	1	0			10
Disease	all	High	Disease	all	Amphibians	0.084495	0.084495	0	1.86335	1.86335	0	11.5	14.5	2	0	1	0			3
Urbanisation	Total	Low	Mitigation of urbanisation	Total	Amphibians	0.028165	0	0.028165	0.621118	0	0.621118	13		0	1				1	4	0.028165	0	0.028165	0	1	4
Urbanisation	all	Low	Mitigation of urbanisation	all	Amphibians	0.028165	0	0.028165	0.621118	0	0.621118	13	17	0	1					4	0.028165	0	0.028165	0	1	4
Urbanisation	Total	High	Urbanisation	Total	Reptile	0.760455	0.760455	0	51.9231	51.9231	0	1		4	0	3	0	4	0	6.5
Urbanisation	all	High	Urbanisation	all	Reptile	0.760455	0.760455	0	51.9231	51.9231	0	1	1	4	0	3	0			6.5
Habitat management-other	Total	High	Increasing management of other habitats	Total	Reptile	0.22532	0.05633	0.16899	15.3846	3.84615	11.5385	2		1	2	1	2	1	2	6	0.16899	0	0.16899	0	2	6
Habitat management-other	all	High	Increasing management of other habitats	general	Reptile	0.16899	0	0.16899	11.5385	0	11.5385	2	2	0	2	0	2			6	0.16899	0	0.16899	0	2	6
Habitat management-other	Grazing	High	Increasing management of other habitats	intensive grazing regime	Reptile	0.05633	0.05633	0	3.84615	3.84615	0	2	7	1	0	1	0			6
Reintroductions	Total	High	Reintroductions	Total	Reptile	0.140825	0	0.140825	9.61538	0	9.61538	3		0	2	0	2		2	7.5	0.140825	0	0.140825	0	2	7.5
Reintroductions	all	High	Reintroductions	all	Reptile	0.140825	0	0.140825	9.61538	0	9.61538	3	3	0	2	0	2			7.5	0.140825	0	0.140825	0	2	7.5
Agricultural management	Total	High	Intensive management of agricultural land	Total	Reptile	0.140825	0.140825	0	9.61538	9.61538	0	4		1	0			1	0	2
Agricultural management	all	High	Intensive management of agricultural land	general	Reptile	0.140825	0.140825	0	9.61538	9.61538	0	4	4	1	0					2
Human disturbance	Total	High	Increasing human disturbance	Total	Reptile	0.11266	0.11266	0	7.69231	7.69231	0	5		1	0			1		2
Human disturbance	all	High	Increasing human disturbance	all	Reptile	0.11266	0.11266	0	7.69231	7.69231	0	5	5	1	0					2
Habitat management-other	Total	Low	Decreasing management of other habitats	Total	Reptile	0.084495	0.084495	0	5.76923	5.76923	0	6		1	0			1	0	2
Habitat management-other	Abandonment of management	Low	Decreasing management of other habitats	lack of management	Reptile	0.084495	0.084495	0	5.76923	5.76923	0	6	6	1	0					2
Agricultural management	Total	High	Intensive management of agricultural land	Total	Birds	8.42133	7.57638	0.84495	22.0015	19.794	2.20751	1		49	6	27	2	22	6	5
Agricultural management	Farm practices	High	Intensive management of agricultural land	production driven farm practices	Birds	3.91493	3.06998	0.84495	10.2281	8.0206	2.20751	1	2	13	6	9	2			5
Agricultural management	Semi-natural habitat in farmland	High	Intensive management of agricultural land	loss of semi-natural habitat	Birds	1.71806	1.71806	0	4.48859	4.48859	0	1	6	13	0	7	0			5
Agricultural management	Pesticide, herbicide use	High	Intensive management of agricultural land	increasing pesticide, herbicide use	Birds	1.32375	1.32375	0	3.45843	3.45843	0	1	8	8	0	5	0			9.5
Agricultural management	Grazing regime	High	Intensive management of agricultural land	intensive grazing regime	Birds	0.90128	0.90128	0	2.35467	2.35467	0	1	15	8	0	4	0			4
Agricultural management	Fertiliser use	High	Intensive management of agricultural land	increasing fertiliser use	Birds	0.5633	0.5633	0	1.47167	1.47167	0	1	19	7	0	2	0			3
Climate change	Total	High	Increasing climate change	Total	Birds	7.21024	3.52062	3.68961	18.8374	9.19794	9.63944	2		32	26	16	14	32	26	5
Climate change	Climatic conditions	High	Increasing climate change	changing climatic conditions	Birds	6.90042	3.21081	3.68961	18.028	8.38852	9.63944	2	1	28	26	16	14			5
Climate change	Sea level rise	High	Increasing climate change	sea level rise	Birds	0.309815	0.309815	0	0.809419	0.809419	0	2	26	4	0					2
Non-UK driver	Total	High	Driver from outside the UK	Total	Birds	2.90099	2.2532	0.647795	7.5791	5.88668	1.69242	3		15	5	8	3	15	5	5
Non-UK driver	all	High	Driver from outside the UK	all	Birds	2.90099	2.2532	0.647795	7.5791	5.88668	1.69242	3	3	15	5	8	3			5
Habitat creation	Total	Low	Habitat creation	Total	Birds	2.59118	0	2.59118	6.76968	0	6.76968	4		0	23	0	5	0	21	3	2.59118	0	2.59118	0	23	3
Habitat creation	wetland	Low	Habitat creation	wetland	Birds	2.19687	0	2.19687	5.73951	0	5.73951	4	4	0	21	0	3			3	2.19687	0	2.19687	0	21	3
Habitat creation	heathland	Low	Habitat creation	heathland	Birds	0.39431	0	0.39431	1.03017	0	1.03017	4	22	0	2	0	2			5	0.39431	0	0.39431	0	2	5
Agricultural management	Total	Low	Extensive management of agricultural land	Total	Birds	2.42219	0	2.42219	6.32818	0	6.32818	5		0	17	0	16	0	16	8	2.42219	0	2.42219	0	17	8
Agricultural management	Pesticide, herbicide use	Low	Extensive management of agricultural land	reduced pesticide, herbicide use	Birds	1.23926	0	1.23926	3.23767	0	3.23767	5	9	0	6	0	6			9	1.23926	0	1.23926	0	6	9
Agricultural management	Farm practices	Low	Extensive management of agricultural land	sustainable farm practices	Birds	1.0421	0	1.0421	2.72259	0	2.72259	5	12	0	10	0	9			7.5	1.0421	0	1.0421	0	10	7.5
Agricultural management	Semi-natural habitat in farmland	Low	Extensive management of agricultural land	semi-natural habitat	Birds	0.140825	0	0.140825	0.367918	0	0.367918	5	36.5	0	1	0	1			5	0.140825	0	0.140825	0	1	5
Habitat management-other	Total	High	Increasing management of other habitats	Total	Birds	2.08421	0.39431	1.6899	5.44518	1.03017	4.41501	6		4	11	2	5	3	10	3	0.5633	0	0.5633	0	4	3
Habitat management-other	Stabilisation of ephemeral habitat	High	Increasing management of other habitats	stabilisation of ephemeral habitat	Birds	1.1266	0	1.1266	2.94334	0	2.94334	6	11	0	7	0	3			3
Habitat management-other	Use of habitat products or habitat	High	Increasing management of other habitats	use of habitat products or habitat	Birds	0.5633	0	0.5633	1.47167	0	1.47167	6	18	0	4	0	2			3	0.5633	0	0.5633	0	4	3
Habitat management-other	Grazing	High	Increasing management of other habitats	intensive grazing regime	Birds	0.22532	0.22532	0	0.588668	0.588668	0	6	33	2	0	1	0			4
Habitat management-other	Fire	High	Increasing management of other habitats	controlled burning	Birds	0.16899	0.16899	0	0.441501	0.441501	0	6	35	2	0	1	0			4
Invasive species	Total	High	Invasive or problematic species	Total	Birds	1.77439	1.77439	0	4.63576	4.63576	0	7		20	0	9	0	20		3
Invasive species	all	High	Invasive or problematic species	all	Birds	1.77439	1.77439	0	4.63576	4.63576	0	7	5	20	0	9	0			3
Plantation forest area	Total	High	Increasing plantation forest area	Total	Birds	1.46458	0.39431	1.07027	3.82634	1.03017	2.79617	8		4	8	3	1	4	8	3
Plantation forest area	all	High	Increasing plantation forest area	all	Birds	1.46458	0.39431	1.07027	3.82634	1.03017	2.79617	8	7	4	8	3	1			3
Hunting & collection	Total	High	Increasing hunting, pop. control & collection	Total	Birds	1.38008	1.09843	0.28165	3.60559	2.86976	0.735835	9		10	1	5	1	10	1	5
Hunting & collection	Hunting and collection	High	Increasing hunting, pop. control & collection	unsustainable hunting and collection	Birds	0.95761	0.95761	0	2.50184	2.50184	0	9	14	7	0	4	0			7
Hunting & collection	Stocking	High	Increasing hunting, pop. control & collection	widespread stocking	Birds	0.28165	0	0.28165	0.735835	0	0.735835	9	27	0	1	0	1			7
Hunting & collection	Population control	High	Increasing hunting, pop. control & collection	population control	Birds	0.140825	0.140825	0	0.367918	0.367918	0	9	38	3	0	1	0			3
Fishing	Total	High	Intensive fishing	Total	Birds	1.21109	1.1266	0.084495	3.16409	2.94334	0.220751	10		8	1	4	0	8	1	3
Fishing	all	High	Intensive fishing	all	Birds	1.21109	1.1266	0.084495	3.16409	2.94334	0.220751	10	10	8	1	4	0			3
Human disturbance	Total	High	Increasing human disturbance	Total	Birds	1.01394	1.01394	0	2.64901	2.64901	0	11		13	0	5	0	12		3
Human disturbance	all	High	Increasing human disturbance	all	Birds	1.01394	1.01394	0	2.64901	2.64901	0	11	13	13	0	5	0			3
Forest age	Total	Low	Increasing forest age	Total	Birds	0.84495	0.61963	0.22532	2.20751	1.61884	0.588668	12		8	3	3	0	8	3	3
Forest age	all	Low	Increasing forest age	all	Birds	0.84495	0.61963	0.22532	2.20751	1.61884	0.588668	12	16	8	3	3	0			3
Hunting & collection	Total	Low	Decreasing hunting, pop. control & collection	Total	Birds	0.73229	0	0.73229	1.91317	0	1.91317	13		0	6	0	4	0	6	5	0.647795	0	0.647795	0	5	5
Hunting & collection	Hunting and collection	Low	Decreasing hunting, pop. control & collection	sustainable hunting and collection	Birds	0.647795	0	0.647795	1.69242	0	1.69242	13	17	0	5	0	4			5	0.647795	0	0.647795	0	5	5
Hunting & collection	Population control	Low	Decreasing hunting, pop. control & collection	reduced population control	Birds	0.084495	0	0.084495	0.220751	0	0.220751	13	42.5	0	1					3
Water pollution	Total	High	Increasing water pollution	Total	Birds	0.61963	0.61963	0	1.61884	1.61884	0	14		8	0	3	0	7	0	3
Water pollution	Other	High	Increasing water pollution	other	Birds	0.535135	0.535135	0	1.39809	1.39809	0	14	20	7	0	2	0			3
Water pollution	Eutrophication	High	Increasing water pollution	nitrogen	Birds	0.084495	0.084495	0	0.220751	0.220751	0	14	42.5	1	0	1	0			6
Forest management	Total	High	Increasing forest management	Total	Birds	0.591465	0.28165	0.309815	1.54525	0.735835	0.809419	15		4	3	1	1	4	3	3	0.366145	0.084495	0.28165	2	2	3
Forest management	Use of forest products and forest	High	Increasing forest management	traditional forest management	Birds	0.366145	0.084495	0.28165	0.956586	0.220751	0.735835	15	23	2	2	0	1			3	0.366145	0.084495	0.28165	2	2	3
Forest management	Availability of forest habitat features	High	Increasing forest management	loss of important habitat features	Birds	0.140825	0.140825	0	0.367918	0.367918	0	15	36.5	1	0	1	0			5
Forest management	Grazing	High	Increasing forest management	intensive grazing	Birds	0.084495	0.05633	0.028165	0.220751	0.147167	0.0735835	15	42.5	1	1					3
Urbanisation	Total	High	Urbanisation	Total	Birds	0.50697	0.22532	0.28165	1.3245	0.588668	0.735835	16		3	3	0	1	3	3	2
Urbanisation	all	High	Urbanisation	all	Birds	0.50697	0.22532	0.28165	1.3245	0.588668	0.735835	16	21	3	3	0	1			2
Forest management	Total	Low	Decreasing forest management	Total	Birds	0.45064	0.33798	0.11266	1.17734	0.883002	0.294334	17		2	1	1	0	2	1	3	0.11266	0	0.11266	0	1	3
Forest management	Use of forest products and forest	Low	Decreasing forest management	lack of traditional forest managment	Birds	0.33798	0.33798	0	0.883002	0.883002	0	17	25	2	0	1	0			4
Forest management	Availability of forest habitat features	Low	Decreasing forest management	important habitat features available	Birds	0.11266	0	0.11266	0.294334	0	0.294334	17	39.5	0	1					3	0.11266	0	0.11266	0	1	3
Disease	Total	High	Disease	Total	Birds	0.366145	0.366145	0	0.956586	0.956586	0	18		5	0	3	0	5		5
Disease	all	High	Disease	all	Birds	0.366145	0.366145	0	0.956586	0.956586	0	18	24	5	0	3	0			5
Invasive species	Total	Low	Alleviating invasive species	Total	Birds	0.253485	0.197155	0.05633	0.662252	0.515085	0.147167	20		2	1	0	1	2	1	3	0.253485	0.197155	0.05633	2	1	3
Reintroductions	Total	High	Reintroductions	Total	Birds	0.253485	0	0.253485	0.662252	0	0.662252	20		0	2	0	2		2	6	0.253485	0	0.253485	0	2	6
Water pollution	Total	Low	Decreasing water pollution	Total	Birds	0.253485	0.253485	0	0.662252	0.662252	0	20		3	0	3	0	3	0	6	0.253485	0.253485	0	3	0	6
Invasive species	all	Low	Alleviating invasive species	all	Birds	0.253485	0.197155	0.05633	0.662252	0.515085	0.147167	20	29	2	1	0	1			3	0.253485	0.197155	0.05633	2	1	3
Reintroductions	all	High	Reintroductions	all	Birds	0.253485	0	0.253485	0.662252	0	0.662252	20	29	0	2	0	2			6	0.253485	0	0.253485	0	2	6
Water pollution	Eutrophication	Low	Decreasing water pollution	nitrogen	Birds	0.253485	0.253485	0	0.662252	0.662252	0	20	29	3	0	3	0			6	0.253485	0.253485	0	3	0	6
Air pollution	Total	High	Increasing air pollution	Total	Birds	0.253485	0.253485	0	0.662252	0.662252	0	22		3	0			3	0	3
Air pollution	Nitrogen	High	Increasing air pollution	nitrogen	Birds	0.253485	0.253485	0	0.662252	0.662252	0	22	31	3	0					3
Hydrology	Total	High	Hydrological change	Total	Birds	0.22532	0.22532	0	0.588668	0.588668	0	23		3	0	1	0	3		3
Hydrology	Abstraction and drainage	High	Hydrological change	increasing abstraction and drainage	Birds	0.22532	0.22532	0	0.588668	0.588668	0	23	32	3	0	1	0			3
Native forest area	Total	Low	Increasing native forest area	Total	Birds	0.197155	0	0.197155	0.515085	0	0.515085	24		0	3	0	1	0	3	2	0.197155	0	0.197155	0	3	2
Native forest area	all	Low	Increasing native forest area	all	Birds	0.197155	0	0.197155	0.515085	0	0.515085	24	34	0	3	0	1			2	0.197155	0	0.197155	0	3	2
Mining & energy production	Total	High	Increasing Mining & energy production	Total	Birds	0.11266	0.084495	0.028165	0.294334	0.220751	0.0735835	25		1	1			1	1	2
Mining & energy production	all	High	Increasing Mining & energy production	all	Birds	0.11266	0.084495	0.028165	0.294334	0.220751	0.0735835	25	39.5	1	1					2
Fishing	Total	Low	Sustainable fishing	Total	Birds	0.084495	0.084495	0	0.220751	0.220751	0	26		1	0	1	0	1		5	0.084495	0.084495	0	1	0	5
Fishing	all	Low	Sustainable fishing	all	Birds	0.084495	0.084495	0	0.220751	0.220751	0	26	42.5	1	0	1	0			5	0.084495	0.084495	0	1	0	5
Habitat management-other	Total	Low	Decreasing management of other habitats	Total	Birds	0.028165	0.028165	0	0.0735835	0.0735835	0	27.5		1	0	1	0	1	0	5
Human disturbance	Total	Low	Decreasing human disturbance	Total	Birds	0.028165	0	0.028165	0.0735835	0	0.0735835	27.5		0	1				1	3	0.028165	0	0.028165	0	1	3
Habitat management-other	Abandonment of management	Low	Decreasing management of other habitats	lack of management	Birds	0.028165	0.028165	0	0.0735835	0.0735835	0	27.5	45.5	1	0	1	0			5
Human disturbance	all	Low	Decreasing human disturbance	all	Birds	0.028165	0	0.028165	0.0735835	0	0.0735835	27.5	45.5	0	1					3	0.028165	0	0.028165	0	1	3
Agricultural management	Total	High	Intensive management of agricultural land	Total	Butterflies	3.07543	2.43682	0.638614	27.6018	21.8703	5.73152	1		27	5	17	5	19	5	8	0.252084	0.0840281	0.168056	1	1	10
Agricultural management	Grazing regime	High	Intensive management of agricultural land	intensive grazing regime	Butterflies	1.41167	0.941115	0.470558	12.6697	8.44646	4.22323	1	2	9	4	8	4			10
Agricultural management	Farm practices	High	Intensive management of agricultural land	production driven farm practices	Butterflies	0.957921	0.957921	0	8.59729	8.59729	0	1	4	11	0	6	0			5
Agricultural management	Semi-natural habitat in farmland	High	Intensive management of agricultural land	loss of semi-natural habitat	Butterflies	0.420141	0.420141	0	3.77074	3.77074	0	1	11	5	0	2	0			4
Agricultural management	Abandonment of management	High	Intensive management of agricultural land	re-instatement of management	Butterflies	0.252084	0.0840281	0.168056	2.26244	0.754148	1.5083	1	14	1	1	1	1			10	0.252084	0.0840281	0.168056	1	1	10
Agricultural management	Pesticide, herbicide use	High	Intensive management of agricultural land	increasing pesticide, herbicide use	Butterflies	0.0336113	0.0336113	0	0.301659	0.301659	0	1	21	1	0					3
Climate change	Total	High	Increasing climate change	Total	Butterflies	1.84862	0.739448	1.10917	16.5913	6.6365	9.95475	2		6	12	2	10	6	12	7
Climate change	Climatic conditions	High	Increasing climate change	changing climatic conditions	Butterflies	1.84862	0.739448	1.10917	16.5913	6.6365	9.95475	2	1	6	12	2	10			7
Agricultural management	Total	Low	Extensive management of agricultural land	Total	Butterflies	1.41167	1.27723	0.134445	12.6697	11.463	1.20664	3		11	2	10	2	9	2	8	0.134445	0	0.134445	0	2	5.5
Agricultural management	Abandonment of management	Low	Extensive management of agricultural land	lack of management	Butterflies	1.27723	1.27723	0	11.463	11.463	0	3	3	11	0	10	0			8
Agricultural management	Semi-natural habitat in farmland	Low	Extensive management of agricultural land	semi-natural habitat	Butterflies	0.134445	0	0.134445	1.20664	0	1.20664	3	16	0	2	0	2			5.5	0.134445	0	0.134445	0	2	5.5
Forest management	Total	Low	Decreasing forest management	Total	Butterflies	0.890698	0.890698	0	7.99397	7.99397	0	4		6	0	6	0	6	0	9
Forest management	Use of forest products and forest	Low	Decreasing forest management	lack of traditional forest managment	Butterflies	0.890698	0.890698	0	7.99397	7.99397	0	4	5	6	0	6	0			9
Urbanisation	Total	High	Urbanisation	Total	Butterflies	0.689031	0.689031	0	6.18401	6.18401	0	5		8	0	5	0	8	0	5.5
Urbanisation	all	High	Urbanisation	all	Butterflies	0.689031	0.689031	0	6.18401	6.18401	0	5	6	8	0	5	0			5.5
Air pollution	Total	High	Increasing air pollution	Total	Butterflies	0.571391	0.571391	0	5.12821	5.12821	0	6		4	0	3	0	4	0	5.5
Air pollution	Nitrogen	High	Increasing air pollution	nitrogen	Butterflies	0.571391	0.571391	0	5.12821	5.12821	0	6	7	4	0	3	0			5.5
Plantation forest area	Total	High	Increasing plantation forest area	Total	Butterflies	0.53778	0.53778	0	4.82655	4.82655	0	7		6	0	4	0	6	0	5.5
Plantation forest area	all	High	Increasing plantation forest area	all	Butterflies	0.53778	0.53778	0	4.82655	4.82655	0	7	8	6	0	4	0			5.5
Farm area	Total	High	Increasing farm area	Total	Butterflies	0.470558	0.470558	0	4.22323	4.22323	0	8		5	0	3	0	5	0	6
Farm area	all	High	Increasing farm area	all	Butterflies	0.470558	0.470558	0	4.22323	4.22323	0	8	9	5	0	3	0			6
Habitat management-other	Total	High	Increasing management of other habitats	Total	Butterflies	0.453752	0.184862	0.26889	4.0724	1.65913	2.41327	9		2	2	2	2	2	2	9	0.352918	0.0840281	0.26889	1	2	10
Habitat management-other	Abandonment of management	High	Increasing management of other habitats	re-instatement of management	Butterflies	0.352918	0.0840281	0.26889	3.16742	0.754148	2.41327	9	12	1	2	1	2			10	0.352918	0.0840281	0.26889	1	2	10
Habitat management-other	Stabilisation of ephemeral habitat	High	Increasing management of other habitats	stabilisation of ephemeral habitat	Butterflies	0.100834	0.100834	0	0.904977	0.904977	0	9	17.5	1	0	1	0			6
Habitat management-other	Total	Low	Decreasing management of other habitats	Total	Butterflies	0.436946	0.436946	0	3.92157	3.92157	0	10		5	0	5	0	4	0	6
Habitat management-other	Abandonment of management	Low	Decreasing management of other habitats	lack of management	Butterflies	0.436946	0.436946	0	3.92157	3.92157	0	10	10	5	0	5	0			6
Hunting & collection	Total	Low	Decreasing hunting, pop. control & collection	Total	Butterflies	0.319307	0.0672225	0.252084	2.86576	0.603318	2.26244	11		1	2	1	2	1	2	8
Hunting & collection	Population control	Low	Decreasing hunting, pop. control & collection	reduced population control	Butterflies	0.319307	0.0672225	0.252084	2.86576	0.603318	2.26244	11	13	1	2	1	2			8
Reintroductions	Total	High	Reintroductions	Total	Butterflies	0.201668	0	0.201668	1.80995	0	1.80995	12		0	1	0	1		1	12	0.201668	0	0.201668	0	1	12
Reintroductions	all	High	Reintroductions	all	Butterflies	0.201668	0	0.201668	1.80995	0	1.80995	12	15	0	1	0	1			12	0.201668	0	0.201668	0	1	12
Air pollution	Total	Low	Decreasing air pollution	Total	Butterflies	0.100834	0	0.100834	0.904977	0	0.904977	13		0	1				1	1	0.100834	0	0.100834	0	1	1
Air pollution	Acid	Low	Decreasing air pollution	sulphur dioxide	Butterflies	0.100834	0	0.100834	0.904977	0	0.904977	13	17.5	0	1					1	0.100834	0	0.100834	0	1	1
Forest management	Total	High	Increasing forest management	Total	Butterflies	0.0672225	0	0.0672225	0.603318	0	0.603318	14.5		0	1			0	1	4	0.0672225	0	0.0672225	0	1	4
Hydrology	Total	High	Hydrological change	Total	Butterflies	0.0672225	0.0672225	0	0.603318	0.603318	0	14.5		1	0	1	0	1		5
Forest management	Use of forest products and forest	High	Increasing forest management	traditional forest management	Butterflies	0.0672225	0	0.0672225	0.603318	0	0.603318	14.5	19.5	0	1					4	0.0672225	0	0.0672225	0	1	4
Hydrology	Abstraction and drainage	High	Hydrological change	increasing abstraction and drainage	Butterflies	0.0672225	0.0672225	0	0.603318	0.603318	0	14.5	19.5	1	0	1	0			5
Agricultural management	Total	High	Intensive management of agricultural land	Total	Moths	1.98306	1.4789	0.504169	26.7574	19.9546	6.80272	1		62	17			38	16	1	0.0168056	0.0168056	0	1	0	1
Agricultural management	Fertiliser use	High	Intensive management of agricultural land	increasing fertiliser use	Moths	0.756253	0.302501	0.453752	10.2041	4.08163	6.12245	1	4	14	16					1
Agricultural management	Grazing regime	High	Intensive management of agricultural land	intensive grazing regime	Moths	0.504169	0.504169	0	6.80272	6.80272	0	1	5	17	0					1
Agricultural management	Farm practices	High	Intensive management of agricultural land	production driven farm practices	Moths	0.285696	0.235279	0.0504169	3.85488	3.1746	0.680272	1	7	10	1					1
Agricultural management	Pesticide, herbicide use	High	Intensive management of agricultural land	increasing pesticide, herbicide use	Moths	0.252084	0.252084	0	3.40136	3.40136	0	1	9	11	0					1
Agricultural management	Semi-natural habitat in farmland	High	Intensive management of agricultural land	loss of semi-natural habitat	Moths	0.168056	0.168056	0	2.26757	2.26757	0	1	12	9	0					1
Agricultural management	Abandonment of management	High	Intensive management of agricultural land	re-instatement of management	Moths	0.0168056	0.0168056	0	0.226757	0.226757	0	1	23.5	1	0					1	0.0168056	0.0168056	0	1	0	1
Climate change	Total	High	Increasing climate change	Total	Moths	1.76459	0.773059	0.991532	23.8095	10.4308	13.3787	2		14	21	3	2	14	21	2
Climate change	Climatic conditions	High	Increasing climate change	changing climatic conditions	Moths	1.71417	0.722642	0.991532	23.1293	9.75057	13.3787	2	1	12	21	3	2			2
Climate change	Sea level rise	High	Increasing climate change	sea level rise	Moths	0.0504169	0.0504169	0	0.680272	0.680272	0	2	17	2	0					1
Forest management	Total	Low	Decreasing forest management	Total	Moths	1.10917	1.09237	0.0168056	14.966	14.7392	0.226757	3		39	1			39	1	1
Forest management	Use of forest products and forest	Low	Decreasing forest management	lack of traditional forest managment	Moths	1.10917	1.09237	0.0168056	14.966	14.7392	0.226757	3	2	39	1					1
Farm area	Total	High	Increasing farm area	Total	Moths	0.857087	0.840281	0.0168056	11.5646	11.3379	0.226757	4		25	1			25	1	1
Farm area	all	High	Increasing farm area	all	Moths	0.857087	0.840281	0.0168056	11.5646	11.3379	0.226757	4	3	25	1					1
Hydrology	Total	High	Hydrological change	Total	Moths	0.420141	0.420141	0	5.66893	5.66893	0	5		16	0			14		1
Hydrology	Abstraction and drainage	High	Hydrological change	increasing abstraction and drainage	Moths	0.386529	0.386529	0	5.21542	5.21542	0	5	6	14	0					1
Hydrology	Physical modification of freshwater habitats	High	Hydrological change	increasing physical modification of freshwater habitats	Moths	0.0336113	0.0336113	0	0.453515	0.453515	0	5	19.5	2	0					1
Urbanisation	Total	High	Urbanisation	Total	Moths	0.285696	0.235279	0.0504169	3.85488	3.1746	0.680272	6		6	1			6	1	1
Urbanisation	all	High	Urbanisation	all	Moths	0.285696	0.235279	0.0504169	3.85488	3.1746	0.680272	6	8	6	1					1
Air pollution	Total	Low	Decreasing air pollution	Total	Moths	0.235279	0	0.235279	3.1746	0	3.1746	7		0	2				2	4	0.235279	0	0.235279	0	2	4
Air pollution	Acid	Low	Decreasing air pollution	sulphur dioxide	Moths	0.235279	0	0.235279	3.1746	0	3.1746	7	10	0	2					4	0.235279	0	0.235279	0	2	4
Plantation forest area	Total	High	Increasing plantation forest area	Total	Moths	0.235279	0.100834	0.134445	3.1746	1.36054	1.81406	8		4	3			4	3	1
Plantation forest area	all	High	Increasing plantation forest area	all	Moths	0.235279	0.100834	0.134445	3.1746	1.36054	1.81406	8	11	4	3					1
Disease	Total	High	Disease	Total	Moths	0.117639	0.117639	0	1.5873	1.5873	0	9		2	0	1	0	2		3
Disease	all	High	Disease	all	Moths	0.117639	0.117639	0	1.5873	1.5873	0	9	13	2	0	1	0			3
Habitat creation	Total	Low	Habitat creation	Total	Moths	0.117639	0.0336113	0.0840281	1.5873	0.453515	1.13379	10		2	3			2	3	1	0.117639	0.0336113	0.0840281	2	3	1
Habitat creation	wetland	Low	Habitat creation	wetland	Moths	0.0840281	0	0.0840281	1.13379	0	1.13379	10	15	0	3					1	0.0840281	0	0.0840281	0	3	1
Habitat creation	heathland	Low	Habitat creation	heathland	Moths	0.0336113	0.0336113	0	0.453515	0.453515	0	10	19.5	2	0					1	0.0336113	0.0336113	0	2	0	1
Habitat management-other	Total	High	Increasing management of other habitats	Total	Moths	0.100834	0.100834	0	1.36054	1.36054	0	11		2	0			2	0	1
Habitat management-other	Fire	High	Increasing management of other habitats	controlled burning	Moths	0.100834	0.100834	0	1.36054	1.36054	0	11	14	2	0					1
Agricultural management	Total	Low	Extensive management of agricultural land	Total	Moths	0.0840281	0.0336113	0.0504169	1.13379	0.453515	0.680272	12		2	2			2	2	1	0.0672225	0.0168056	0.0504169	1	2	1
Agricultural management	Farm practices	Low	Extensive management of agricultural land	sustainable farm practices	Moths	0.0672225	0.0168056	0.0504169	0.907029	0.226757	0.680272	12	16	1	2					1	0.0672225	0.0168056	0.0504169	1	2	1
Agricultural management	Abandonment of management	Low	Extensive management of agricultural land	lack of management	Moths	0.0168056	0.0168056	0	0.226757	0.226757	0	12	23.5	1	0					1
Habitat management-other	Total	Low	Decreasing management of other habitats	Total	Moths	0.0336113	0.0168056	0.0168056	0.453515	0.226757	0.226757	13.5		1	1			1	1	1
Urbanisation	Total	Low	Mitigation of urbanisation	Total	Moths	0.0336113	0	0.0336113	0.453515	0	0.453515	13.5		0	2				2	1	0.0336113	0	0.0336113	0	2	1
Habitat management-other	Abandonment of management	Low	Decreasing management of other habitats	lack of management	Moths	0.0336113	0.0168056	0.0168056	0.453515	0.226757	0.226757	13.5	19.5	1	1					1
Urbanisation	all	Low	Mitigation of urbanisation	all	Moths	0.0336113	0	0.0336113	0.453515	0	0.453515	13.5	19.5	0	2					1	0.0336113	0	0.0336113	0	2	1
Forest management	Total	High	Increasing forest management	Total	Moths	0.0168056	0	0.0168056	0.226757	0	0.226757	15.5		0	1			0	1	1
Non-UK driver	Total	High	Driver from outside the UK	Total	Moths	0.0168056	0	0.0168056	0.226757	0	0.226757	15.5		0	1	0	1	0	1	5
Forest management	Grazing	High	Increasing forest management	intensive grazing	Moths	0.0168056	0	0.0168056	0.226757	0	0.226757	15.5	23.5	0	1					1
Non-UK driver	all	High	Driver from outside the UK	all	Moths	0.0168056	0	0.0168056	0.226757	0	0.226757	15.5	23.5	0	1	0	1			5
Invasive species	Total	High	Invasive or problematic species	Total	Ladybirds	0.319307	0.319307	0	65.5172	65.5172	0	1		4	0	4	0	4		5.5
Invasive species	all	High	Invasive or problematic species	all	Ladybirds	0.319307	0.319307	0	65.5172	65.5172	0	1	1	4	0	4	0			5.5
Climate change	Total	High	Increasing climate change	Total	Ladybirds	0.0840281	0	0.0840281	17.2414	0	17.2414	2.5		0	1			0	1	4
Habitat management-other	Total	Low	Decreasing management of other habitats	Total	Ladybirds	0.0840281	0.0840281	0	17.2414	17.2414	0	2.5		1	0			1	0	4
Climate change	Climatic conditions	High	Increasing climate change	changing climatic conditions	Ladybirds	0.0840281	0	0.0840281	17.2414	0	17.2414	2.5	2.5	0	1					4
Habitat management-other	Abandonment of management	Low	Decreasing management of other habitats	lack of management	Ladybirds	0.0840281	0.0840281	0	17.2414	17.2414	0	2.5	2.5	1	0					4
Climate change	Total	High	Increasing climate change	Total	Orthoptera	0.588197	0	0.588197	30.9735	0	30.9735	1		0	8	0	4	0	8	4
Climate change	Climatic conditions	High	Increasing climate change	changing climatic conditions	Orthoptera	0.588197	0	0.588197	30.9735	0	30.9735	1	1	0	8	0	4			4
Agricultural management	Total	Low	Extensive management of agricultural land	Total	Orthoptera	0.302501	0.0840281	0.218473	15.9292	4.42478	11.5044	2		1	3	1	1	1	3	4.5	0.218473	0	0.218473	0	3	3
Agricultural management	Farm practices	Low	Extensive management of agricultural land	sustainable farm practices	Orthoptera	0.218473	0	0.218473	11.5044	0	11.5044	2	2	0	3	0	1			3	0.218473	0	0.218473	0	3	3
Agricultural management	Abandonment of management	Low	Extensive management of agricultural land	lack of management	Orthoptera	0.0840281	0.0840281	0	4.42478	4.42478	0	2	9.5	1	0	1	0			9
Habitat creation	Total	Low	Habitat creation	Total	Orthoptera	0.26889	0	0.26889	14.1593	0	14.1593	3		0	2	0	2	0	2	9.5	0.26889	0	0.26889	0	2	9.5
Habitat creation	heathland	Low	Habitat creation	heathland	Orthoptera	0.134445	0	0.134445	7.07965	0	7.07965	3	4	0	1	0	1			9	0.134445	0	0.134445	0	1	9
Habitat creation	semi-natural grassland	Low	Habitat creation	semi-natural grassland	Orthoptera	0.134445	0	0.134445	7.07965	0	7.07965	3	4	0	1	0	1			10	0.134445	0	0.134445	0	1	10
Agricultural management	Total	High	Intensive management of agricultural land	Total	Orthoptera	0.168056	0.168056	0	8.84956	8.84956	0	4		2	0	1	0	1	0	6
Agricultural management	Farm practices	High	Intensive management of agricultural land	production driven farm practices	Orthoptera	0.0840281	0.0840281	0	4.42478	4.42478	0	4	9.5	1	0					3
Agricultural management	Grazing regime	High	Intensive management of agricultural land	intensive grazing regime	Orthoptera	0.0840281	0.0840281	0	4.42478	4.42478	0	4	9.5	1	0	1	0			9
Hydrology	Total	High	Hydrological change	Total	Orthoptera	0.134445	0.134445	0	7.07965	7.07965	0	5		1	0			1		3
Hydrology	Abstraction and drainage	High	Hydrological change	increasing abstraction and drainage	Orthoptera	0.134445	0.134445	0	7.07965	7.07965	0	5	4	1	0					3
Habitat management-other	Total	Low	Decreasing management of other habitats	Total	Orthoptera	0.117639	0.117639	0	6.19469	6.19469	0	6		2	0	2	0	2	0	5.5
Habitat management-other	Abandonment of management	Low	Decreasing management of other habitats	lack of management	Orthoptera	0.117639	0.117639	0	6.19469	6.19469	0	6	6	2	0	2	0			5.5
Air pollution	Total	High	Increasing air pollution	Total	Orthoptera	0.0840281	0.0336113	0.0504169	4.42478	1.76991	2.65487	7		1	3	1	0	1	3	1
Air pollution	Nitrogen	High	Increasing air pollution	nitrogen	Orthoptera	0.0840281	0.0336113	0.0504169	4.42478	1.76991	2.65487	7	7	1	3	1	0			1
Plantation forest area	Total	High	Increasing plantation forest area	Total	Orthoptera	0.0840281	0.0840281	0	4.42478	4.42478	0	8		1	0			1	0	1
Plantation forest area	all	High	Increasing plantation forest area	all	Orthoptera	0.0840281	0.0840281	0	4.42478	4.42478	0	8	9.5	1	0					1
Habitat management-other	Total	High	Increasing management of other habitats	Total	Orthoptera	0.0504169	0.0504169	0	2.65487	2.65487	0	9		2	0			2	0	3
Habitat management-other	Grazing	High	Increasing management of other habitats	intensive grazing regime	Orthoptera	0.0336113	0.0336113	0	1.76991	1.76991	0	9	13.5	1	0					3
Habitat management-other	Fire	High	Increasing management of other habitats	controlled burning	Orthoptera	0.0168056	0.0168056	0	0.884956	0.884956	0	9	15.5	1	0					3
Hydrology	Total	Low	Alleviation of hydrological change	Total	Orthoptera	0.0504169	0	0.0504169	2.65487	0	2.65487	10		0	1				1	3	0.0504169	0	0.0504169	0	1	3
Hydrology	Physical modification of freshwater habitats	Low	Alleviation of hydrological change	mitigation of physical modification of freshwater habitats	Orthoptera	0.0504169	0	0.0504169	2.65487	0	2.65487	10	12	0	1					3	0.0504169	0	0.0504169	0	1	3
Urbanisation	Total	High	Urbanisation	Total	Orthoptera	0.0336113	0.0336113	0	1.76991	1.76991	0	11		1	0	1	0	1	0	5
Urbanisation	all	High	Urbanisation	all	Orthoptera	0.0336113	0.0336113	0	1.76991	1.76991	0	11	13.5	1	0	1	0			5
Reintroductions	Total	High	Reintroductions	Total	Orthoptera	0.0168056	0	0.0168056	0.884956	0	0.884956	12		0	1				1	3	0.0168056	0	0.0168056	0	1	3
Reintroductions	all	High	Reintroductions	all	Orthoptera	0.0168056	0	0.0168056	0.884956	0	0.884956	12	15.5	0	1					3	0.0168056	0	0.0168056	0	1	3
Climate change	Total	High	Increasing climate change	Total	Odonata	0.789865	0.0672225	0.722642	22.381	1.90476	20.4762	1		1	11	1	8	1	11	6
Climate change	Climatic conditions	High	Increasing climate change	changing climatic conditions	Odonata	0.789865	0.0672225	0.722642	22.381	1.90476	20.4762	1	1	1	11	1	8			6
Habitat management-other	Total	Low	Decreasing management of other habitats	Total	Odonata	0.588197	0.588197	0	16.6667	16.6667	0	2		7	0	5	0	7	0	6
Habitat management-other	Abandonment of management	Low	Decreasing management of other habitats	lack of management	Odonata	0.588197	0.588197	0	16.6667	16.6667	0	2	2	7	0	5	0			6
Habitat creation	Total	Low	Habitat creation	Total	Odonata	0.453752	0	0.453752	12.8571	0	12.8571	3		0	7	0	3	0	7	4	0.453752	0	0.453752	0	7	4
Habitat creation	wetland	Low	Habitat creation	wetland	Odonata	0.369724	0	0.369724	10.4762	0	10.4762	3	3	0	5	0	3			6	0.369724	0	0.369724	0	5	6
Habitat creation	heathland	Low	Habitat creation	heathland	Odonata	0.0840281	0	0.0840281	2.38095	0	2.38095	3	10	0	2					3.5	0.0840281	0	0.0840281	0	2	3.5
Hydrology	Total	High	Hydrological change	Total	Odonata	0.336113	0.336113	0	9.52381	9.52381	0	4		9	0	2	0	8		3
Hydrology	Abstraction and drainage	High	Hydrological change	increasing abstraction and drainage	Odonata	0.26889	0.26889	0	7.61905	7.61905	0	4	4	6	0	2	0			4
Hydrology	Physical modification of freshwater habitats	High	Hydrological change	increasing physical modification of freshwater habitats	Odonata	0.0672225	0.0672225	0	1.90476	1.90476	0	4	11	3	0					3
Habitat management-other	Total	High	Increasing management of other habitats	Total	Odonata	0.302501	0	0.302501	8.57143	0	8.57143	5		0	6	0	2	0	5	3.5	0.26889	0	0.26889	0	5	4
Habitat management-other	Abandonment of management	High	Increasing management of other habitats	re-instatement of management	Odonata	0.201668	0	0.201668	5.71429	0	5.71429	5	7	0	3	0	1			4	0.201668	0	0.201668	0	3	4
Habitat management-other	all	High	Increasing management of other habitats	general	Odonata	0.0672225	0	0.0672225	1.90476	0	1.90476	5	12	0	2	0	1			6.5	0.0672225	0	0.0672225	0	2	6.5
Habitat management-other	Grazing	High	Increasing management of other habitats	intensive grazing regime	Odonata	0.0336113	0	0.0336113	0.952381	0	0.952381	5	17.5	0	1					3
Water pollution	Total	Low	Decreasing water pollution	Total	Odonata	0.235279	0	0.235279	6.66667	0	6.66667	6		0	4			0	4	4	0.235279	0	0.235279	0	4	4
Water pollution	Eutrophication	Low	Decreasing water pollution	nitrogen	Odonata	0.235279	0	0.235279	6.66667	0	6.66667	6	5	0	4					4	0.235279	0	0.235279	0	4	4
Hydrology	Total	Low	Alleviation of hydrological change	Total	Odonata	0.218473	0	0.218473	6.19048	0	6.19048	7		0	6	0	2		6	4	0.218473	0	0.218473	0	6	4
Hydrology	Physical modification of freshwater habitats	Low	Alleviation of hydrological change	mitigation of physical modification of freshwater habitats	Odonata	0.218473	0	0.218473	6.19048	0	6.19048	7	6	0	6	0	2			4	0.218473	0	0.218473	0	6	4
Water pollution	Total	High	Increasing water pollution	Total	Odonata	0.168056	0.134445	0.0336113	4.7619	3.80952	0.952381	8		5	1	1	0	5	1	4
Water pollution	Eutrophication	High	Increasing water pollution	nitrogen	Odonata	0.168056	0.134445	0.0336113	4.7619	3.80952	0.952381	8	8	5	1	1	0			4
Plantation forest area	Total	High	Increasing plantation forest area	Total	Odonata	0.134445	0.134445	0	3.80952	3.80952	0	9		5	0	2	0	5	0	4
Plantation forest area	all	High	Increasing plantation forest area	all	Odonata	0.134445	0.134445	0	3.80952	3.80952	0	9	9	5	0	2	0			4
Agricultural management	Total	High	Intensive management of agricultural land	Total	Odonata	0.0840281	0.0840281	0	2.38095	2.38095	0	10		3	0			2	0	3
Agricultural management	Semi-natural habitat in farmland	High	Intensive management of agricultural land	loss of semi-natural habitat	Odonata	0.0504169	0.0504169	0	1.42857	1.42857	0	10	13.5	2	0					2
Agricultural management	Farm practices	High	Intensive management of agricultural land	production driven farm practices	Odonata	0.0336113	0.0336113	0	0.952381	0.952381	0	10	17.5	1	0					3
Mining & energy production	Total	Low	Decreasing Mining & energy production	Total	Odonata	0.0504169	0.0504169	0	1.42857	1.42857	0	11		2	0	2	0	2	0	7	0.0504169	0.0504169	0	2	0	7
Mining & energy production	all	Low	Decreasing Mining & energy production	all	Odonata	0.0504169	0.0504169	0	1.42857	1.42857	0	11	13.5	2	0	2	0			7	0.0504169	0.0504169	0	2	0	7
Reintroductions	Total	High	Reintroductions	Total	Odonata	0.0504169	0	0.0504169	1.42857	0	1.42857	12		0	3	0	2		3	10	0.0504169	0	0.0504169	0	3	10
Reintroductions	all	High	Reintroductions	all	Odonata	0.0504169	0	0.0504169	1.42857	0	1.42857	12	15	0	3	0	2			10	0.0504169	0	0.0504169	0	3	10
Forest management	Total	High	Increasing forest management	Total	Odonata	0.0336113	0.0336113	0	0.952381	0.952381	0	13.5		1	0			1	0	4
Mining & energy production	Total	High	Increasing Mining & energy production	Total	Odonata	0.0336113	0.0336113	0	0.952381	0.952381	0	13.5		1	0			1	0	3
Forest management	Availability of forest habitat features	High	Increasing forest management	loss of important habitat features	Odonata	0.0336113	0.0336113	0	0.952381	0.952381	0	13.5	17.5	1	0					4
Mining & energy production	all	High	Increasing Mining & energy production	all	Odonata	0.0336113	0.0336113	0	0.952381	0.952381	0	13.5	17.5	1	0					3
Agricultural management	Total	Low	Extensive management of agricultural land	Total	Odonata	0.0168056	0	0.0168056	0.47619	0	0.47619	16		0	1	0	1	0	1	10	0.0168056	0	0.0168056	0	1	10
Farm area	Total	High	Increasing farm area	Total	Odonata	0.0168056	0.0168056	0	0.47619	0.47619	0	16		1	0	1	0	1	0	7
Forest management	Total	Low	Decreasing forest management	Total	Odonata	0.0168056	0.0168056	0	0.47619	0.47619	0	16		1	0			1	0	3
Agricultural management	all	Low	Extensive management of agricultural land	general	Odonata	0.0168056	0	0.0168056	0.47619	0	0.47619	16	21	0	1	0	1			10	0.0168056	0	0.0168056	0	1	10
Farm area	all	High	Increasing farm area	all	Odonata	0.0168056	0.0168056	0	0.47619	0.47619	0	16	21	1	0	1	0			7
Forest management	Use of forest products and forest	Low	Decreasing forest management	lack of traditional forest managment	Odonata	0.0168056	0.0168056	0	0.47619	0.47619	0	16	21	1	0					3
Agricultural management	Total	High	Intensive management of agricultural land	Total	Vascular plants	5.52551	5.35807	0.16744	34.4948	33.4495	1.0453	1		48	4	13	0	36	4	3	0.0279066	0.0279066	0	1	0	1
Agricultural management	Fertiliser use	High	Intensive management of agricultural land	increasing fertiliser use	Vascular plants	2.09299	2.06509	0.0279066	13.0662	12.892	0.174216	1	1	23	1	7	0			3
Agricultural management	Farm practices	High	Intensive management of agricultural land	production driven farm practices	Vascular plants	1.17208	1.08836	0.0837198	7.31707	6.79443	0.522648	1	4	9	1	1	0			3
Agricultural management	Pesticide, herbicide use	High	Intensive management of agricultural land	increasing pesticide, herbicide use	Vascular plants	1.11626	1.08836	0.0279066	6.96864	6.79443	0.174216	1	5	8	1	2	0			3
Agricultural management	all	High	Intensive management of agricultural land	general	Vascular plants	0.809291	0.809291	0	5.05226	5.05226	0	1	6	5	0	2	0			1
Agricultural management	Grazing regime	High	Intensive management of agricultural land	intensive grazing regime	Vascular plants	0.306973	0.279066	0.0279066	1.91638	1.74216	0.174216	1	16.5	2	1	1	0			1
Agricultural management	Abandonment of management	High	Intensive management of agricultural land	re-instatement of management	Vascular plants	0.0279066	0.0279066	0	0.174216	0.174216	0	1	36	1	0					1	0.0279066	0.0279066	0	1	0	1
Hydrology	Total	High	Hydrological change	Total	Vascular plants	2.03718	2.03718	0	12.7178	12.7178	0	2		17	0	3	0	16		3
Hydrology	Abstraction and drainage	High	Hydrological change	increasing abstraction and drainage	Vascular plants	1.73021	1.73021	0	10.8014	10.8014	0	2	2	14	0	2	0			3
Hydrology	Physical modification of freshwater habitats	High	Hydrological change	increasing physical modification of freshwater habitats	Vascular plants	0.306973	0.306973	0	1.91638	1.91638	0	2	15	3	0	1	0			4
Agricultural management	Total	Low	Extensive management of agricultural land	Total	Vascular plants	1.64649	1.2558	0.390692	10.2787	7.83972	2.43902	3		10	6	5	1	8	6	3	1.00464	0.809291	0.195346	6	4	3
Agricultural management	Grazing regime	Low	Extensive management of agricultural land	moderate grazing regime	Vascular plants	0.781385	0.781385	0	4.87805	4.87805	0	3	7	5	0	3	0			5	0.781385	0.781385	0	5	0	5
Agricultural management	Abandonment of management	Low	Extensive management of agricultural land	lack of management	Vascular plants	0.641852	0.446506	0.195346	4.00697	2.78746	1.21951	3	8	4	2	2	1			5.5
Agricultural management	Farm practices	Low	Extensive management of agricultural land	sustainable farm practices	Vascular plants	0.16744	0	0.16744	1.0453	0	1.0453	3	24	0	3					3	0.16744	0	0.16744	0	3	3
Agricultural management	Semi-natural habitat in farmland	Low	Extensive management of agricultural land	semi-natural habitat	Vascular plants	0.0558132	0.0279066	0.0279066	0.348432	0.174216	0.174216	3	32.5	1	1					1	0.0558132	0.0279066	0.0279066	1	1	1
Habitat management-other	Total	Low	Decreasing management of other habitats	Total	Vascular plants	1.45114	1.45114	0	9.05923	9.05923	0	4		13	0	6	0	13	0	4	0.0837198	0.0837198	0	1	0	3
Habitat management-other	Abandonment of management	Low	Decreasing management of other habitats	lack of management	Vascular plants	1.2837	1.2837	0	8.01394	8.01394	0	4	3	11	0	6	0			5
Habitat management-other	all	Low	Decreasing management of other habitats	general	Vascular plants	0.0837198	0.0837198	0	0.522648	0.522648	0	4	28	1	0					3
Habitat management-other	Grazing	Low	Decreasing management of other habitats	moderate grazing regime	Vascular plants	0.0837198	0.0837198	0	0.522648	0.522648	0	4	28	1	0					3	0.0837198	0.0837198	0	1	0	3
Air pollution	Total	High	Increasing air pollution	Total	Vascular plants	0.753478	0.669758	0.0837198	4.70383	4.18118	0.522648	5		10	1	3	1	10	1	1
Air pollution	Nitrogen	High	Increasing air pollution	nitrogen	Vascular plants	0.641852	0.558132	0.0837198	4.00697	3.48432	0.522648	5	9.5	8	1	3	1			1
Air pollution	all	High	Increasing air pollution	general	Vascular plants	0.0837198	0.0837198	0	0.522648	0.522648	0	5	28	1	0					4
Air pollution	Acid	High	Increasing air pollution	sulphur dioxide	Vascular plants	0.0279066	0.0279066	0	0.174216	0.174216	0	5	36	1	0					1
Forest management	Total	High	Increasing forest management	Total	Vascular plants	0.725571	0.530225	0.195346	4.52962	3.3101	1.21951	6		4	1	1	1	4	1	4	0.474412	0.279066	0.195346	2	1	4
Forest management	Use of forest products and forest	High	Increasing forest management	traditional forest management	Vascular plants	0.474412	0.279066	0.195346	2.96167	1.74216	1.21951	6	11.5	2	1	0	1			4	0.474412	0.279066	0.195346	2	1	4
Forest management	Grazing	High	Increasing forest management	intensive grazing	Vascular plants	0.251159	0.251159	0	1.56794	1.56794	0	6	20.5	2	0	1	0			5.5
Climate change	Total	High	Increasing climate change	Total	Vascular plants	0.725571	0.334879	0.390692	4.52962	2.09059	2.43902	7		4	6	1	1	4	6	3
Climate change	Climatic conditions	High	Increasing climate change	changing climatic conditions	Vascular plants	0.641852	0.251159	0.390692	4.00697	1.56794	2.43902	7	9.5	3	6	1	1			3
Climate change	Sea level rise	High	Increasing climate change	sea level rise	Vascular plants	0.0837198	0.0837198	0	0.522648	0.522648	0	7	28	1	0					4
Forest management	Total	Low	Decreasing forest management	Total	Vascular plants	0.502319	0.251159	0.251159	3.13589	1.56794	1.56794	8		3	2	1	2	3	2	5	0.251159	0	0.251159	0	2	7
Forest management	Grazing	Low	Decreasing forest management	moderate grazing	Vascular plants	0.251159	0	0.251159	1.56794	0	1.56794	8	20.5	0	2	0	2			7	0.251159	0	0.251159	0	2	7
Forest management	Use of forest products and forest	Low	Decreasing forest management	lack of traditional forest managment	Vascular plants	0.251159	0.251159	0	1.56794	1.56794	0	8	22	3	0	1	0			3
Farm area	Total	High	Increasing farm area	Total	Vascular plants	0.474412	0.474412	0	2.96167	2.96167	0	9		7	0			7	0	1
Farm area	all	High	Increasing farm area	all	Vascular plants	0.474412	0.474412	0	2.96167	2.96167	0	9	11.5	7	0					1
Roads	Total	High	Transport infrastructure	Total	Vascular plants	0.446506	0	0.446506	2.78746	0	2.78746	10		0	4	0	2	0	4	5.5
Roads	all	High	Transport infrastructure	all	Vascular plants	0.446506	0	0.446506	2.78746	0	2.78746	10	13	0	4	0	2			5.5
Water pollution	Total	High	Increasing water pollution	Total	Vascular plants	0.334879	0.279066	0.0558132	2.09059	1.74216	0.348432	11		2	1	1	0	2	1	3
Water pollution	Eutrophication	High	Increasing water pollution	nitrogen	Vascular plants	0.334879	0.279066	0.0558132	2.09059	1.74216	0.348432	11	14	2	1	1	0			3
Plantation forest area	Total	High	Increasing plantation forest area	Total	Vascular plants	0.306973	0.306973	0	1.91638	1.91638	0	12		3	0			3	0	4
Plantation forest area	all	High	Increasing plantation forest area	all	Vascular plants	0.306973	0.306973	0	1.91638	1.91638	0	12	16.5	3	0					4
Urbanisation	Total	High	Urbanisation	Total	Vascular plants	0.279066	0.251159	0.0279066	1.74216	1.56794	0.174216	13		5	1	1	0	5	1	1
Urbanisation	all	High	Urbanisation	all	Vascular plants	0.279066	0.251159	0.0279066	1.74216	1.56794	0.174216	13	18	5	1	1	0			1
Forest age	Total	Low	Increasing forest age	Total	Vascular plants	0.251159	0.251159	0	1.56794	1.56794	0	14		1	0	1	0	1	0	10
Forest age	all	Low	Increasing forest age	all	Vascular plants	0.251159	0.251159	0	1.56794	1.56794	0	14	19	1	0	1	0			10
Habitat management-other	Total	High	Increasing management of other habitats	Total	Vascular plants	0.251159	0.0279066	0.223253	1.56794	0.174216	1.39373	15		1	3			1	3	1	0.195346	0	0.195346	0	2	2.5
Habitat management-other	Abandonment of management	High	Increasing management of other habitats	re-instatement of management	Vascular plants	0.16744	0	0.16744	1.0453	0	1.0453	15	23	0	1					4	0.16744	0	0.16744	0	1	4
Habitat management-other	Grazing	High	Increasing management of other habitats	intensive grazing regime	Vascular plants	0.0558132	0.0279066	0.0279066	0.348432	0.174216	0.174216	15	32.5	1	1					1
Habitat management-other	all	High	Increasing management of other habitats	general	Vascular plants	0.0279066	0	0.0279066	0.174216	0	0.174216	15	36	0	1					1	0.0279066	0	0.0279066	0	1	1
Hunting & collection	Total	High	Increasing hunting, pop. control & collection	Total	Vascular plants	0.0837198	0	0.0837198	0.522648	0	0.522648	17		0	1			0	1	3
Mining & energy production	Total	High	Increasing Mining & energy production	Total	Vascular plants	0.0837198	0.0837198	0	0.522648	0.522648	0	17		1	0			1	0	1
Native forest area	Total	Low	Increasing native forest area	Total	Vascular plants	0.0837198	0.0837198	0	0.522648	0.522648	0	17		1	0			1	0	3	0.0837198	0.0837198	0	1	0	3
Hunting & collection	Stocking	High	Increasing hunting, pop. control & collection	widespread stocking	Vascular plants	0.0837198	0	0.0837198	0.522648	0	0.522648	17	28	0	1					3
Mining & energy production	all	High	Increasing Mining & energy production	all	Vascular plants	0.0837198	0.0837198	0	0.522648	0.522648	0	17	28	1	0					1
Native forest area	all	Low	Increasing native forest area	all	Vascular plants	0.0837198	0.0837198	0	0.522648	0.522648	0	17	28	1	0					3	0.0837198	0.0837198	0	1	0	3
Habitat creation	Total	Low	Habitat creation	Total	Vascular plants	0.0558132	0	0.0558132	0.348432	0	0.348432	19		0	2			0	2	1	0.0558132	0	0.0558132	0	2	1
Habitat creation	heathland	Low	Habitat creation	heathland	Vascular plants	0.0279066	0	0.0279066	0.174216	0	0.174216	19	36	0	1					1	0.0279066	0	0.0279066	0	1	1
Habitat creation	wetland	Low	Habitat creation	wetland	Vascular plants	0.0279066	0	0.0279066	0.174216	0	0.174216	19	36	0	1					1	0.0279066	0	0.0279066	0	1	1
