# Supplementary material for: Agricultural Management and Climatic Change Are the Major Drivers of Biodiversity Change in the UK
Source: PLoS One. 2016 Mar 23;11(3):e0151595. doi: 10.1371/journal.pone.0151595 (PMC4805165; doi:10.1371/journal.pone.0151595)
Supplement: S4 Appendix — (XLSX) [file pone.0151595.s004.xlsx]

## Sheet: Species Assessments
Taxonomic Group	Higher Group	Scientific Name	Common Name	Broad Driver	Specific Driver	Direction of Driver	Direction of broad driver	Direction of specific driver	Direction of Impact on spp	Proximate driver	Linking driver	Strength of Impact	Strength of Impact Taxa Equal	Strength of Impact Higher Taxa Equal	Strength of Evidence	High or low anthropogenic impact	Conservation measure	Priority species	References
Amphibians	Vertebrates	Rana temporaria	Common frog	Agricultural management	Fertiliser use	Increasing	Intensive management of agricultural land	increased fertiliser use	Negative	NA	NA	3	15.3117	3.63889	1	High	NA	0	A20
Amphibians	Vertebrates	Rana temporaria	Common frog	Agricultural management	Pesticide, herbicide use	Increasing	Intensive management of agricultural land	increased pesticide, herbicide use	Negative	NA	NA	3	15.3117	3.63889	1	High	NA	0	A21
Amphibians	Vertebrates	Rana temporaria	Common frog	Agricultural management	Semi-natural habitat in farmland	Decreasing	Intensive management of agricultural land	loss of semi-natural habitat	Negative	NA	NA	7	35.7273	8.49074	4	High	NA	0	A2, A4, A5
Amphibians	Vertebrates	Rana temporaria	Common frog	Agricultural management	Semi-natural habitat in farmland	Increasing	Extensive management of agricultural land	increase in semi-natural habitat	Positive	NA	NA	1	5.1039	1.21296	4	Low	1	0	A2, A4, A5, A28
Amphibians	Vertebrates	Rana temporaria	Common frog	Disease	NA	Increasing	Disease	NA	Negative	NA	NA	1	5.1039	1.21296	5	High	NA	0	A18, A22
Amphibians	Vertebrates	Rana temporaria	Common frog	Urbanisation	NA	Decreasing	Mitigation of urbanisation	NA	Positive	NA	NA	1	5.1039	1.21296	4	Low	1	0	A2, A4, A5, A28
Amphibians	Vertebrates	Bufo bufo	Common toad	Agricultural management	Semi-natural habitat in farmland	Increasing	Extensive management of agricultural land	increase in semi-natural habitat	Positive	NA	NA	3	15.3117	3.63889	7	Low	1	1	A27, A28
Amphibians	Vertebrates	Bufo bufo	Common toad	Agricultural management	NA	Increasing	Intensive management of agricultural land	general	Negative	NA	NA	6	30.6234	7.27778	5	High	NA	1	A2, A4, A5, A6, A13, A19, A24
Amphibians	Vertebrates	Bufo bufo	Common toad	Climate change	Climatic conditions	Increasing	Increasing climate change	changing climatic conditions	Negative	NA	NA	2	10.2078	2.42593	5	High	NA	1	A2, A4, A5, A6, A13, A19, A25
Amphibians	Vertebrates	Bufo bufo	Common toad	Disease	NA	Increasing	Disease	NA	Negative	NA	NA	2	10.2078	2.42593	1	High	NA	1	A2, A4, A5, A6, A13, A19, A26
Amphibians	Vertebrates	Bufo bufo	Common toad	Roads	NA	Increasing	Transport infrastructure	NA	Negative	NA	NA	4	20.4156	4.85185	9	High	NA	1	A2, A4, A5, A6, A13, A19, A22
Amphibians	Vertebrates	Triturus cristatus	Great crested newt	Agricultural management	Semi-natural habitat in farmland	Decreasing	Intensive management of agricultural land	loss of semi-natural habitat	Negative	NA	NA	10	51.039	12.1296	9	High	NA	1	A2, A4, A24, A27
Amphibians	Vertebrates	Triturus cristatus	Great crested newt	Agricultural management	Abandonment of management	Increasing	Extensive management of agricultural land	lack of management	Negative	NA	NA	10	51.039	12.1296	9	Low	NA	1	A2, A4, A24, A25, A27
Amphibians	Vertebrates	Triturus cristatus	Great crested newt	Management of other habitats	NA	Increasing	Increasing management of other habitats	general	Positive	NA	NA	3	15.3117	3.63889	7	High	1	1	A27, A28
Amphibians	Vertebrates	Triturus cristatus	Great crested newt	Invasive or problematic species	NA	Increasing	Invasive or problematic species	NA	Negative	NA	NA	4	20.4156	4.85185	9	High	NA	1	A26, A27
Amphibians	Vertebrates	Epidalea (Bufo) calamita	Natterjack toad	Climate change	Climatic conditions	Increasing	Increasing climate change	changing climatic conditions	Negative	NA	NA	3	15.3117	3.63889	6	High	NA	1	A29
Amphibians	Vertebrates	Epidalea (Bufo) calamita	Natterjack toad	Management of other habitats	Abandonment of management	Increasing	Decreasing management of other habitats	lack of management	Negative	Interspecific interactions	NA	5	25.5195	6.06481	8	Low	NA	1	A1, A3, A7, A14, A15, A16
Amphibians	Vertebrates	Epidalea (Bufo) calamita	Natterjack toad	Management of other habitats	NA	Increasing	Increasing management of other habitats	general	Positive	NA	NA	10	51.039	12.1296	12	High	1	1	A34
Amphibians	Vertebrates	Epidalea (Bufo) calamita	Natterjack toad	Habitat creation	heathland	Increasing	Habitat creation	heathland	Positive	NA	NA	6	30.6234	7.27778	7	Low	1	1	A34
Amphibians	Vertebrates	Epidalea (Bufo) calamita	Natterjack toad	Invasive or problematic species	NA	Increasing	Invasive or problematic species	NA	Negative	NA	NA	1	5.1039	1.21296	1	High	NA	1	A1, A3, A7, A14, A15, A16
Amphibians	Vertebrates	Epidalea (Bufo) calamita	Natterjack toad	Air pollution	Acid	Increasing	Increasing air pollution	sulphur dioxide	Negative	NA	NA	3	15.3117	3.63889	10	High	NA	1	A1, A3, A7, A14, A15, A16
Amphibians	Vertebrates	Epidalea (Bufo) calamita	Natterjack toad	Reintroductions	NA	Increasing	Reintroductions	NA	Positive	NA	NA	7	35.7273	8.49074	12	High	1	1	A34
Amphibians	Vertebrates	Lissotriton (Triturus) helveticus	Palmate newt	Agricultural management	Semi-natural habitat in farmland	Decreasing	Intensive management of agricultural land	loss of semi-natural habitat	Negative	NA	NA	6	30.6234	7.27778	8	High	NA	0	A2, A4, A27
Amphibians	Vertebrates	Lissotriton (Triturus) helveticus	Palmate newt	Agricultural management	Abandonment of management	Increasing	Extensive management of agricultural land	lack of management	Negative	NA	NA	6	30.6234	7.27778	8	Low	NA	0	A2, A4, A27
Amphibians	Vertebrates	Lissotriton (Triturus) helveticus	Palmate newt	Management of other habitats	NA	Increasing	Increasing management of other habitats	general	Positive	NA	NA	3	15.3117	3.63889	4	High	1	0	A2, A4, A27, A28
Amphibians	Vertebrates	Pelophylax (Rana) lessonae	Pool frog	Agricultural management	Abandonment of management	Increasing	Extensive management of agricultural land	lack of management	Negative	NA	NA	12	61.2468	14.5556	7	Low	NA	1	A12
Amphibians	Vertebrates	Pelophylax (Rana) lessonae	Pool frog	Hydrology	Abstraction and drainage	Increasing	Hydrological change	increased abstraction and drainage	Negative	NA	NA	12	61.2468	14.5556	9	High	NA	1	A12
Amphibians	Vertebrates	Pelophylax (Rana) lessonae	Pool frog	Reintroductions	NA	Increasing	Reintroductions	NA	Positive	NA	NA	12	61.2468	14.5556	11	High	1	1	A33
Amphibians	Vertebrates	Lissotriton (Triturus) vulgaris	Smooth newt	Agricultural management	Semi-natural habitat in farmland	Decreasing	Intensive management of agricultural land	loss of semi-natural habitat	Negative	NA	NA	6	30.6234	7.27778	8	High	NA	0	A2, A4, A27
Amphibians	Vertebrates	Lissotriton (Triturus) vulgaris	Smooth newt	Agricultural management	Abandonment of management	Increasing	Extensive management of agricultural land	lack of management	Negative	NA	NA	6	30.6234	7.27778	8	Low	NA	0	A2, A4, A27
Amphibians	Vertebrates	Lissotriton (Triturus) vulgaris	Smooth newt	Management of other habitats	NA	Increasing	Increasing management of other habitats	general	Positive	NA	NA	3	15.3117	3.63889	4	High	1	0	A2, A4, A27, A28
Bats	Vertebrates	Plecotus auritus	Brown long-eared bat	Forest age	NA	Decreasing	Decreasing forest age	NA	Negative	NA	NA	3	9.7438	3.63889	3	High	NA	1	B15, B17, B18
Bats	Vertebrates	Plecotus auritus	Brown long-eared bat	Agricultural management	Semi-natural habitat in farmland	Decreasing	Intensive management of agricultural land	loss of semi-natural habitat	Negative	Decrease in habitat connectivity	NA	3	9.7438	3.63889	5	High	NA	1	B15, B17, B25
Bats	Vertebrates	Plecotus auritus	Brown long-eared bat	Climate change	Climatic conditions	Increasing	Increasing climate change	changing climatic conditions	Positive	NA	NA	1	3.24793	1.21296	1	High	NA	1	B23
Bats	Vertebrates	Plecotus auritus	Brown long-eared bat	Native forest area	NA	Increasing	Increasing native forest area	NA	Positive	NA	NA	3	9.7438	3.63889	4	Low	1	1	B17, B18, B19, B20
Bats	Vertebrates	Plecotus auritus	Brown long-eared bat	Forest management	Use of forest products and forest	Increasing	Increasing forest management	traditional forest management	Negative	NA	NA	5	16.2397	6.06481	8	High	1	1	B15
Bats	Vertebrates	Plecotus auritus	Brown long-eared bat	Human disturbance	NA	Decreasing	Decreasing human disturbance	NA	Positive	NA	NA	5	16.2397	6.06481	4	Low	1	1
Bats	Vertebrates	Plecotus auritus	Brown long-eared bat	Invasive or problematic species	NA	Increasing	Invasive or problematic species	NA	Negative	NA	NA	1	3.24793	1.21296	3	High	NA	1	B58
Bats	Vertebrates	Plecotus auritus	Brown long-eared bat	Urbanisation	NA	Increasing	Urbanisation	NA	Negative	NA	NA	5	16.2397	6.06481	5	High	NA	1	B18, B20, B21, B24, B41
Bats	Vertebrates	Plecotus auritus	Brown long-eared bat	Roads	NA	Increasing	Transport infrastructure	NA	Negative	NA	NA	3	9.7438	3.63889	3	High	NA	1	B22
Bats	Vertebrates	Plecotus auritus	Brown long-eared bat	Other pollution	NA	Increasing	Increasing other pollution	NA	Negative	NA	NA	3	9.7438	3.63889	3	High	NA	1	B26
Bats	Vertebrates	Pipistrellus pipistrellus	Common pipistrelle	Agricultural management	Semi-natural habitat in farmland	Decreasing	Intensive management of agricultural land	loss of semi-natural habitat	Negative	Decrease in habitat connectivity	NA	5	16.2397	6.06481	8	High	NA	1	B14, B28, B29, B30, B31
Bats	Vertebrates	Pipistrellus pipistrellus	Common pipistrelle	Native forest area	NA	Increasing	Increasing native forest area	NA	Positive	NA	NA	3	9.7438	3.63889	5	Low	1	1	B19, B27, B58
Bats	Vertebrates	Pipistrellus pipistrellus	Common pipistrelle	Human disturbance	NA	Decreasing	Decreasing human disturbance	NA	Positive	NA	NA	5	16.2397	6.06481	3	Low	1	1
Bats	Vertebrates	Pipistrellus pipistrellus	Common pipistrelle	Invasive or problematic species	NA	Increasing	Invasive or problematic species	NA	Negative	NA	NA	1	3.24793	1.21296	1	High	NA	1	B55, B58
Bats	Vertebrates	Pipistrellus pipistrellus	Common pipistrelle	Mining & energy production	NA	Increasing	Increasing Mining & energy production	NA	Negative	NA	NA	1	3.24793	1.21296	3	High	NA	1	B54
Bats	Vertebrates	Pipistrellus pipistrellus	Common pipistrelle	Urbanisation	NA	Increasing	Urbanisation	NA	Positive	NA	NA	3	9.7438	3.63889	3	High	NA	1	B52, B53
Bats	Vertebrates	Myotis daubentonii	Daubenton's bat	Hydrology	Physical modification of freshwater habitats	Increasing	Hydrological change	increased physical modification of freshwater habitats	Negative	NA	NA	3	9.7438	3.63889	5	High	NA	1	B48, B49
Bats	Vertebrates	Myotis daubentonii	Daubenton's bat	Native forest area	NA	Increasing	Increasing native forest area	NA	Positive	NA	NA	1	3.24793	1.21296	3	Low	1	1	B48
Bats	Vertebrates	Myotis daubentonii	Daubenton's bat	Forest management	Availability of forest habitat features	Decreasing	Increasing forest management	loss of important habitat features	Negative	NA	NA	1	3.24793	1.21296	5	High	NA	1
Bats	Vertebrates	Myotis daubentonii	Daubenton's bat	Human disturbance	NA	Decreasing	Decreasing human disturbance	NA	Positive	NA	NA	5	16.2397	6.06481	3	Low	1	1
Bats	Vertebrates	Myotis daubentonii	Daubenton's bat	Water pollution	Other	Decreasing	Decreasing water pollution	other	Positive	NA	NA	3	9.7438	3.63889	3	Low	1	1	B43
Bats	Vertebrates	Myotis daubentonii	Daubenton's bat	Urbanisation	NA	Increasing	Urbanisation	NA	Negative	NA	NA	3	9.7438	3.63889	3	High	NA	1	B41
Bats	Vertebrates	Myotis daubentonii	Daubenton's bat	Roads	NA	Increasing	Transport infrastructure	NA	Negative	NA	NA	3	9.7438	3.63889	3	High	NA	1	B50
Bats	Vertebrates	Myotis daubentonii	Daubenton's bat	Other pollution	NA	Increasing	Increasing other pollution	NA	Negative	NA	NA	3	9.7438	3.63889	5	High	NA	1	B39
Bats	Vertebrates	Rhinolophus ferrumequinum	Greater horseshoe bat	Agricultural management	Farm practices	Decreasing	Extensive management of agricultural land	sustainable farm practices	Positive	NA	NA	5	16.2397	6.06481	5	Low	1	1	B1, B2
Bats	Vertebrates	Rhinolophus ferrumequinum	Greater horseshoe bat	Agricultural management	Pesticide, herbicide use	Increasing	Intensive management of agricultural land	increased pesticide, herbicide use	Negative	NA	NA	3	9.7438	3.63889	4	High	NA	1	B1, B3
Bats	Vertebrates	Rhinolophus ferrumequinum	Greater horseshoe bat	Agricultural management	Semi-natural habitat in farmland	Decreasing	Intensive management of agricultural land	loss of semi-natural habitat	Negative	Decrease in habitat connectivity	NA	3	9.7438	3.63889	5	High	NA	1	B1, B9, B16
Bats	Vertebrates	Rhinolophus ferrumequinum	Greater horseshoe bat	Agricultural management	Semi-natural habitat in farmland	Increasing	Extensive management of agricultural land	increase in semi-natural habitat	Positive	Increase in habitat heterogeneity	NA	5	16.2397	6.06481	5	Low	1	1	B1, B2
Bats	Vertebrates	Rhinolophus ferrumequinum	Greater horseshoe bat	Agricultural management	Abandonment of management	Decreasing	Intensive management of agricultural land	re-instatement of management	Positive	NA	NA	5	16.2397	6.06481	5	High	1	1	B1, B2
Bats	Vertebrates	Rhinolophus ferrumequinum	Greater horseshoe bat	Agricultural management	Abandonment of management	Increasing	Extensive management of agricultural land	lack of management	Negative	NA	NA	3	9.7438	3.63889	5	Low	NA	1	B1, B9, B16
Bats	Vertebrates	Rhinolophus ferrumequinum	Greater horseshoe bat	Climate change	Climatic conditions	Increasing	Increasing climate change	changing climatic conditions	Positive	NA	NA	5	16.2397	6.06481	8	High	NA	1	B4, B5
Bats	Vertebrates	Rhinolophus ferrumequinum	Greater horseshoe bat	Native forest area	NA	Increasing	Increasing native forest area	NA	Positive	NA	NA	3	9.7438	3.63889	3	Low	1	1	B1, B9
Bats	Vertebrates	Rhinolophus ferrumequinum	Greater horseshoe bat	Human disturbance	NA	Decreasing	Decreasing human disturbance	NA	Positive	NA	NA	8	25.9835	9.7037	8	Low	1	1	B6, B7
Bats	Vertebrates	Rhinolophus ferrumequinum	Greater horseshoe bat	Mining & energy production	NA	Decreasing	Decreasing Mining & energy production	NA	Positive	NA	NA	5	16.2397	6.06481	3	Low	1	1	B6, B37
Bats	Vertebrates	Rhinolophus ferrumequinum	Greater horseshoe bat	Urbanisation	NA	Increasing	Urbanisation	NA	Negative	NA	NA	3	9.7438	3.63889	5	High	NA	1	B9
Bats	Vertebrates	Rhinolophus ferrumequinum	Greater horseshoe bat	Roads	NA	Increasing	Transport infrastructure	NA	Negative	Decrease in habitat connectivity	NA	3	9.7438	3.63889	8	High	NA	1	B1, B9, B16
Bats	Vertebrates	Rhinolophus ferrumequinum	Greater horseshoe bat	Other pollution	NA	Increasing	Increasing other pollution	NA	Negative	NA	NA	3	9.7438	3.63889	5	High	NA	1	B9
Bats	Vertebrates	Plecotus austriacus	Grey long-eared bat	Urbanisation	NA	Increasing	Urbanisation	NA	Negative	NA	NA	5	16.2397	6.06481	5	High	NA	0	B11
Bats	Vertebrates	Plecotus austriacus	Grey long-eared bat	Farm area	NA	Increasing	Increasing farm area	NA	Negative	Decrease in habitat connectivity	NA	5	16.2397	6.06481	8	High	NA	0	B11
Bats	Vertebrates	Plecotus austriacus	Grey long-eared bat	Farm area	NA	Increasing	Increasing farm area	NA	Negative	NA	Loss of semi-natural grassland	8	25.9835	9.7037	8	High	NA	0	B11
Bats	Vertebrates	Rhinolophus hipposideros	Lesser horseshoe bat	Agricultural management	Farm practices	Decreasing	Extensive management of agricultural land	sustainable farm practices	Positive	NA	NA	3	9.7438	3.63889	5	Low	1	1	B10
Bats	Vertebrates	Rhinolophus hipposideros	Lesser horseshoe bat	Climate change	Climatic conditions	Increasing	Increasing climate change	changing climatic conditions	Positive	NA	NA	5	16.2397	6.06481	3	High	NA	1	B46
Bats	Vertebrates	Rhinolophus hipposideros	Lesser horseshoe bat	Native forest area	NA	Increasing	Increasing native forest area	NA	Positive	NA	NA	3	9.7438	3.63889	5	Low	1	1	B36
Bats	Vertebrates	Rhinolophus hipposideros	Lesser horseshoe bat	Forest management	Availability of forest habitat features	Decreasing	Increasing forest management	loss of important habitat features	Negative	NA	NA	3	9.7438	3.63889	5	High	NA	1	B36
Bats	Vertebrates	Rhinolophus hipposideros	Lesser horseshoe bat	Human disturbance	NA	Decreasing	Decreasing human disturbance	NA	Positive	NA	NA	8	25.9835	9.7037	8	Low	1	1	B6, B7
Bats	Vertebrates	Rhinolophus hipposideros	Lesser horseshoe bat	Mining & energy production	NA	Decreasing	Decreasing Mining & energy production	NA	Positive	NA	NA	5	16.2397	6.06481	3	Low	1	1	B6, B37
Bats	Vertebrates	Rhinolophus hipposideros	Lesser horseshoe bat	Roads	NA	Increasing	Transport infrastructure	NA	Negative	NA	NA	3	9.7438	3.63889	5	High	NA	1	B47
Bats	Vertebrates	Rhinolophus hipposideros	Lesser horseshoe bat	Other pollution	NA	Increasing	Increasing other pollution	NA	Negative	NA	NA	3	9.7438	3.63889	5	High	NA	1	B38, B39
Bats	Vertebrates	Myotis nattereri	Natterer's bat	Hydrology	Physical modification of freshwater habitats	Increasing	Hydrological change	increased physical modification of freshwater habitats	Negative	NA	NA	3	9.7438	3.63889	3	High	NA	1	B40
Bats	Vertebrates	Myotis nattereri	Natterer's bat	Native forest area	NA	Increasing	Increasing native forest area	NA	Positive	NA	NA	3	9.7438	3.63889	3	Low	1	1	B40
Bats	Vertebrates	Myotis nattereri	Natterer's bat	Human disturbance	NA	Decreasing	Decreasing human disturbance	NA	Positive	NA	NA	5	16.2397	6.06481	3	Low	1	1
Bats	Vertebrates	Myotis nattereri	Natterer's bat	Urbanisation	NA	Increasing	Urbanisation	NA	Negative	NA	NA	5	16.2397	6.06481	3	High	NA	1	B24, B41
Bats	Vertebrates	Myotis nattereri	Natterer's bat	Roads	NA	Increasing	Transport infrastructure	NA	Negative	NA	NA	3	9.7438	3.63889	3	High	NA	1	B50
Bats	Vertebrates	Myotis nattereri	Natterer's bat	Other pollution	NA	Increasing	Increasing other pollution	NA	Negative	NA	NA	3	9.7438	3.63889	5	High	NA	1	B39
Bats	Vertebrates	Nyctalus noctula	Noctule	Agricultural management	Farm practices	Increasing	Intensive management of agricultural land	production driven farm practices	Negative	NA	NA	3	9.7438	3.63889	5	High	NA	1	B35
Bats	Vertebrates	Nyctalus noctula	Noctule	Forest management	Availability of forest habitat features	Decreasing	Increasing forest management	loss of important habitat features	Negative	NA	NA	5	16.2397	6.06481	5	High	NA	1	B57, B58
Bats	Vertebrates	Nyctalus noctula	Noctule	Human disturbance	NA	Decreasing	Decreasing human disturbance	NA	Positive	NA	NA	3	9.7438	3.63889	3	Low	1	1
Bats	Vertebrates	Nyctalus noctula	Noctule	Mining & energy production	NA	Increasing	Increasing Mining & energy production	NA	Negative	NA	NA	1	3.24793	1.21296	3	High	NA	1	B54
Bats	Vertebrates	Nyctalus noctula	Noctule	Urbanisation	NA	Increasing	Urbanisation	NA	Negative	NA	NA	5	16.2397	6.06481	5	High	NA	1	B57, B58
Bats	Vertebrates	Eptesicus serotinus	Serotine	Agricultural management	Abandonment of management	Increasing	Extensive management of agricultural land	lack of management	Negative	NA	NA	5	16.2397	6.06481	5	Low	NA	0	B32, B33, B19, B34
Bats	Vertebrates	Eptesicus serotinus	Serotine	Native forest area	NA	Increasing	Increasing native forest area	NA	Positive	NA	NA	3	9.7438	3.63889	5	Low	1	0	B14, B19, B32
Bats	Vertebrates	Eptesicus serotinus	Serotine	Human disturbance	NA	Decreasing	Decreasing human disturbance	NA	Positive	NA	NA	5	16.2397	6.06481	3	Low	1	0
Bats	Vertebrates	Eptesicus serotinus	Serotine	Mining & energy production	NA	Increasing	Increasing Mining & energy production	NA	Negative	NA	NA	1	3.24793	1.21296	3	High	NA	0	B54
Bats	Vertebrates	Eptesicus serotinus	Serotine	Urbanisation	NA	Increasing	Urbanisation	NA	Negative	NA	NA	3	9.7438	3.63889	5	High	NA	0	B58
Bats	Vertebrates	Pipistrellus pygmaeus	Soprano pipistrelle	Agricultural management	Semi-natural habitat in farmland	Decreasing	Intensive management of agricultural land	loss of semi-natural habitat	Negative	NA	NA	5	16.2397	6.06481	8	High	NA	1	B14, B28, B29, B30
Bats	Vertebrates	Pipistrellus pygmaeus	Soprano pipistrelle	Hydrology	Physical modification of freshwater habitats	Increasing	Hydrological change	increased physical modification of freshwater habitats	Negative	NA	NA	3	9.7438	3.63889	3	High	NA	1	B41, B56
Bats	Vertebrates	Pipistrellus pygmaeus	Soprano pipistrelle	Native forest area	NA	Increasing	Increasing native forest area	NA	Positive	NA	NA	3	9.7438	3.63889	5	Low	1	1	B19, B27
Bats	Vertebrates	Pipistrellus pygmaeus	Soprano pipistrelle	Human disturbance	NA	Decreasing	Decreasing human disturbance	NA	Positive	NA	NA	5	16.2397	6.06481	3	Low	1	1
Bats	Vertebrates	Pipistrellus pygmaeus	Soprano pipistrelle	Invasive or problematic species	NA	Increasing	Invasive or problematic species	NA	Negative	NA	NA	1	3.24793	1.21296	1	High	NA	1	B55, B58
Bats	Vertebrates	Pipistrellus pygmaeus	Soprano pipistrelle	Mining & energy production	NA	Increasing	Increasing Mining & energy production	NA	Negative	NA	NA	1	3.24793	1.21296	3	High	NA	1	B54
Bats	Vertebrates	Pipistrellus pygmaeus	Soprano pipistrelle	Water pollution	Other	Decreasing	Decreasing water pollution	other	Positive	NA	NA	3	9.7438	3.63889	3	Low	1	1	B42
Bats	Vertebrates	Myotis mystacinus/brandtii	Whiskered/Brandt's bat	Agricultural management	Semi-natural habitat in farmland	Decreasing	Intensive management of agricultural land	loss of semi-natural habitat	Negative	Decrease in habitat connectivity	NA	3	9.7438	3.63889	8	High	NA	1	B58
Bats	Vertebrates	Myotis mystacinus/brandtii	Whiskered/Brandt's bat	Native forest area	NA	Increasing	Increasing native forest area	NA	Positive	NA	NA	3	9.7438	3.63889	3	Low	1	1	B51
Bats	Vertebrates	Myotis mystacinus/brandtii	Whiskered/Brandt's bat	Human disturbance	NA	Decreasing	Decreasing human disturbance	NA	Positive	NA	NA	5	16.2397	6.06481	3	Low	1	1
Bats	Vertebrates	Myotis mystacinus/brandtii	Whiskered/Brandt's bat	Urbanisation	NA	Increasing	Urbanisation	NA	Negative	NA	NA	3	9.7438	3.63889	3	High	NA	1	B41
Bats	Vertebrates	Myotis mystacinus/brandtii	Whiskered/Brandt's bat	Roads	NA	Increasing	Transport infrastructure	NA	Negative	NA	NA	3	9.7438	3.63889	3	High	NA	1	B50
Bats	Vertebrates	Myotis mystacinus/brandtii	Whiskered/Brandt's bat	Other pollution	NA	Increasing	Increasing other pollution	NA	Negative	NA	NA	3	9.7438	3.63889	5	High	NA	1	B39
Birds	Vertebrates	Stercorarius parasiticus	Arctic Skua	Climate change	Climatic conditions	Increasing	Increasing climate change	changing climatic conditions	Negative	NA	NA	3	1.53117	3.63889	3	High	NA	1	C1
Birds	Vertebrates	Stercorarius parasiticus	Arctic Skua	Fishing	NA	Increasing	Intensive fishing	NA	Negative	NA	NA	9	4.59351	10.9167	5	High	NA	1	C2
Birds	Vertebrates	Stercorarius parasiticus	Arctic Skua	Invasive or problematic species	NA	Increasing	Invasive or problematic species	NA	Negative	NA	NA	3	1.53117	3.63889	7	High	NA	1	C3, C4, C5
Birds	Vertebrates	Recurvirostra avosetta	Avocet	Climate change	Climatic conditions	Increasing	Increasing climate change	changing climatic conditions	Positive	NA	NA	8	4.08312	9.7037	6	High	NA	0	C9
Birds	Vertebrates	Recurvirostra avosetta	Avocet	Management of other habitats	Stabilisation of ephemeral habitat	Increasing	Increasing management of other habitats	stabilisation of ephemeral habitat	Positive	NA	NA	6	3.06234	7.27778	6	High	NA	0	C10
Birds	Vertebrates	Recurvirostra avosetta	Avocet	Habitat creation	wetland	Increasing	Habitat creation	wetland	Positive	NA	NA	6	3.06234	7.27778	6	Low	1	0	C10
Birds	Vertebrates	Recurvirostra avosetta	Avocet	Invasive or problematic species	NA	Increasing	Invasive or problematic species	NA	Negative	NA	NA	1	0.51039	1.21296	2	High	NA	0	C9
Birds	Vertebrates	Panurus biarmicus	Bearded Tit	Climate change	Climatic conditions	Increasing	Increasing climate change	changing climatic conditions	Positive	NA	NA	5	2.55195	6.06481	4	High	NA	1	C12, C13
Birds	Vertebrates	Panurus biarmicus	Bearded Tit	Climate change	Sea level rise	Increasing	Increasing climate change	sea level rise	Negative	NA	NA	3	1.53117	3.63889	3	High	NA	1	C14
Birds	Vertebrates	Panurus biarmicus	Bearded Tit	Management of other habitats	Stabilisation of ephemeral habitat	Increasing	Increasing management of other habitats	stabilisation of ephemeral habitat	Positive	NA	NA	7	3.57273	8.49074	6	High	NA	1	C15
Birds	Vertebrates	Panurus biarmicus	Bearded Tit	Habitat creation	wetland	Increasing	Habitat creation	wetland	Positive	NA	NA	7	3.57273	8.49074	4	Low	1	1	C15
Birds	Vertebrates	Cygnus columbianus	Bewick's Swan	Agricultural management	Farm practices	Increasing	Intensive management of agricultural land	production driven farm practices	Positive	NA	NA	1	0.51039	1.21296	3	High	NA	1	C16
Birds	Vertebrates	Cygnus columbianus	Bewick's Swan	Climate change	Climatic conditions	Increasing	Increasing climate change	changing climatic conditions	Negative	NA	NA	7	3.57273	8.49074	5	High	NA	1	C17
Birds	Vertebrates	Cygnus columbianus	Bewick's Swan	Driver from outside the UK	NA	Increasing	Driver from outside the UK	NA	Negative	NA	NA	5	2.55195	6.06481	5	High	NA	1	C16, C17, C18
Birds	Vertebrates	Cygnus columbianus	Bewick's Swan	Hunting & collection	Hunting and collection	Increasing	Increasing hunting, pop. control & collection	unsustainable hunting and collection	Negative	NA	NA	3	1.53117	3.63889	3	High	NA	1	C16, C18
Birds	Vertebrates	Botaurus stellaris	Bittern	Climate change	Climatic conditions	Increasing	Increasing climate change	changing climatic conditions	Positive	NA	NA	3	1.53117	3.63889	3	High	NA	1	C20
Birds	Vertebrates	Botaurus stellaris	Bittern	Climate change	Sea level rise	Increasing	Increasing climate change	sea level rise	Negative	NA	NA	2	1.02078	2.42593	3	High	NA	1	C20
Birds	Vertebrates	Botaurus stellaris	Bittern	Management of other habitats	Stabilisation of ephemeral habitat	Increasing	Increasing management of other habitats	stabilisation of ephemeral habitat	Positive	NA	NA	10	5.1039	12.1296	7	High	NA	1	C19
Birds	Vertebrates	Botaurus stellaris	Bittern	Habitat creation	wetland	Increasing	Habitat creation	wetland	Positive	NA	NA	10	5.1039	12.1296	7	Low	1	1	C19
Birds	Vertebrates	Botaurus stellaris	Bittern	Hunting & collection	Stocking	Increasing	Increasing hunting, pop. control & collection	widespread stocking	Positive	NA	NA	10	5.1039	12.1296	7	High	NA	1	C19
Birds	Vertebrates	Tetrao tetrix	Black Grouse	Forest age	NA	Increasing	Increasing forest age	NA	Negative	NA	NA	4	2.04156	4.85185	6	Low	NA	1	C21
Birds	Vertebrates	Tetrao tetrix	Black Grouse	Agricultural management	Farm practices	Decreasing	Extensive management of agricultural land	sustainable farm practices	Positive	Increase in habitat heterogeneity	NA	3	1.53117	3.63889	6	Low	1	1	C22
Birds	Vertebrates	Tetrao tetrix	Black Grouse	Agricultural management	Grazing regime	Increasing	Intensive management of agricultural land	intensive grazing regime	Negative	NA	NA	8	4.08312	9.7037	8	High	NA	1	C22
Birds	Vertebrates	Tetrao tetrix	Black Grouse	Agricultural management	Semi-natural habitat in farmland	Decreasing	Intensive management of agricultural land	loss of semi-natural habitat	Negative	NA	NA	9	4.59351	10.9167	9	High	NA	1	C22
Birds	Vertebrates	Tetrao tetrix	Black Grouse	Climate change	Climatic conditions	Increasing	Increasing climate change	changing climatic conditions	Negative	NA	NA	4	2.04156	4.85185	9	High	NA	1	C22
Birds	Vertebrates	Tetrao tetrix	Black Grouse	Native forest area	NA	Increasing	Increasing native forest area	NA	Positive	NA	NA	4	2.04156	4.85185	6	Low	1	1	C22
Birds	Vertebrates	Tetrao tetrix	Black Grouse	Human disturbance	NA	Increasing	Increasing human disturbance	NA	Negative	NA	NA	4	2.04156	4.85185	8	High	NA	1	C22
Birds	Vertebrates	Tetrao tetrix	Black Grouse	Invasive or problematic species	NA	Increasing	Invasive or problematic species	NA	Negative	NA	NA	5	2.55195	6.06481	9	High	NA	1	C22, C23
Birds	Vertebrates	Turdus merula	Blackbird	Agricultural management	Farm practices	Decreasing	Extensive management of agricultural land	sustainable farm practices	Positive	Increase in habitat heterogeneity	NA	3	1.53117	3.63889	5	Low	1	0	C24
Birds	Vertebrates	Turdus merula	Blackbird	Agricultural management	Farm practices	Increasing	Intensive management of agricultural land	production driven farm practices	Negative	Decrease in habitat heterogeneity	NA	8	4.08312	9.7037	5	High	NA	0	C24
Birds	Vertebrates	Turdus merula	Blackbird	Agricultural management	Fertiliser use	Increasing	Intensive management of agricultural land	increased fertiliser use	Negative	NA	NA	1	0.51039	1.21296	3	High	NA	0	C24
Birds	Vertebrates	Turdus merula	Blackbird	Agricultural management	Pesticide, herbicide use	Increasing	Intensive management of agricultural land	increased pesticide, herbicide use	Negative	NA	NA	1	0.51039	1.21296	3	High	NA	0	C24
Birds	Vertebrates	Turdus merula	Blackbird	Hydrology	Abstraction and drainage	Increasing	Hydrological change	increased abstraction and drainage	Negative	NA	NA	2	1.02078	2.42593	3	High	NA	0	C24
Birds	Vertebrates	Turdus merula	Blackbird	Climate change	Climatic conditions	Increasing	Increasing climate change	changing climatic conditions	Positive	NA	NA	3	1.53117	3.63889	3	High	NA	0	C25, C26
Birds	Vertebrates	Turdus merula	Blackbird	Forest management	Grazing	Increasing	Increasing forest management	intensive grazing	Negative	Decrease in habitat heterogeneity	NA	2	1.02078	2.42593	3	High	NA	0	C25
Birds	Vertebrates	Turdus merula	Blackbird	Forest management	Use of forest products and forest	Decreasing	Decreasing forest management	lack of traditional forest managment	Negative	Decrease in habitat heterogeneity	NA	5	2.55195	6.06481	3	Low	NA	0	C25
Birds	Vertebrates	Turdus merula	Blackbird	Forest management	Use of forest products and forest	Increasing	Increasing forest management	traditional forest management	Positive	Increase in habitat heterogeneity	NA	3	1.53117	3.63889	5	High	1	0	C25
Birds	Vertebrates	Turdus merula	Blackbird	Invasive or problematic species	NA	Increasing	Invasive or problematic species	NA	Negative	Interspecific interactions	NA	1	0.51039	1.21296	1	High	NA	0	C24, C25, C27
Birds	Vertebrates	Sylvia atricapilla	Blackcap	Climate change	Climatic conditions	Increasing	Increasing climate change	changing climatic conditions	Positive	NA	NA	10	5.1039	12.1296	8	High	NA	0	C28, C28, C30, C31
Birds	Vertebrates	Sylvia atricapilla	Blackcap	Driver from outside the UK	NA	Increasing	Driver from outside the UK	NA	Positive	NA	NA	5	2.55195	6.06481	6	High	NA	0	C32, C82
Birds	Vertebrates	Sylvia atricapilla	Blackcap	Urbanisation	NA	Increasing	Urbanisation	NA	Positive	NA	NA	1	0.51039	1.21296	1	High	NA	0	C33, C41
Birds	Vertebrates	Rissa tridactyla	Black-legged Kittiwake	Climate change	Climatic conditions	Increasing	Increasing climate change	changing climatic conditions	Negative	NA	NA	7	3.57273	8.49074	3	High	NA	0	C34
Birds	Vertebrates	Rissa tridactyla	Black-legged Kittiwake	Fishing	NA	Increasing	Intensive fishing	NA	Negative	NA	NA	9	4.59351	10.9167	5	High	NA	0	C34, C35, C36, C37
Birds	Vertebrates	Rissa tridactyla	Black-legged Kittiwake	Invasive or problematic species	NA	Increasing	Invasive or problematic species	NA	Negative	NA	NA	4	2.04156	4.85185	3	High	NA	0	C36
Birds	Vertebrates	Branta bernicla hrota	Canadian Light-bellied Brent Goose	Climate change	Climatic conditions	Increasing	Increasing climate change	changing climatic conditions	Negative	NA	NA	1	0.51039	1.21296	3	High	NA	1	C45, C46
Birds	Vertebrates	Branta bernicla hrota	Canadian Light-bellied Brent Goose	Driver from outside the UK	NA	Increasing	Driver from outside the UK	NA	Positive	NA	NA	7	3.57273	8.49074	5	High	NA	1	C45, C46
Birds	Vertebrates	Fringilla coelebs	Chaffinch	Climate change	Climatic conditions	Increasing	Increasing climate change	changing climatic conditions	Positive	NA	NA	6	3.06234	7.27778	2	High	NA	0	C28
Birds	Vertebrates	Fringilla coelebs	Chaffinch	Disease	NA	Increasing	Disease	NA	Negative	NA	NA	3	1.53117	3.63889	5	High	NA	0	C47
Birds	Vertebrates	Fringilla coelebs	Chaffinch	Unknown	NA	NA	NA	NA	Positive	NA	NA	NA	NA	NA	NA	NA	NA	0	C48
Birds	Vertebrates	Emberiza cirlus	Cirl Bunting	Agricultural management	Farm practices	Decreasing	Extensive management of agricultural land	sustainable farm practices	Positive	NA	NA	8	4.08312	9.7037	10	Low	1	1	C24, C49, C50
Birds	Vertebrates	Emberiza cirlus	Cirl Bunting	Agricultural management	Farm practices	Increasing	Intensive management of agricultural land	production driven farm practices	Negative	NA	NA	12	6.12468	14.5556	10	High	NA	1	C24, C51
Birds	Vertebrates	Emberiza cirlus	Cirl Bunting	Agricultural management	Fertiliser use	Increasing	Intensive management of agricultural land	increased fertiliser use	Negative	NA	NA	5	2.55195	6.06481	5	High	NA	1	C52
Birds	Vertebrates	Emberiza cirlus	Cirl Bunting	Agricultural management	Pesticide, herbicide use	Increasing	Intensive management of agricultural land	increased pesticide, herbicide use	Negative	NA	NA	5	2.55195	6.06481	10	High	NA	1	C24, C51, C52
Birds	Vertebrates	Emberiza cirlus	Cirl Bunting	Agricultural management	Semi-natural habitat in farmland	Decreasing	Intensive management of agricultural land	loss of semi-natural habitat	Negative	NA	NA	5	2.55195	6.06481	5	High	NA	1	C51
Birds	Vertebrates	Emberiza cirlus	Cirl Bunting	Agricultural management	Semi-natural habitat in farmland	Increasing	Extensive management of agricultural land	increase in semi-natural habitat	Positive	NA	NA	5	2.55195	6.06481	5	Low	1	1	C53
Birds	Vertebrates	Emberiza cirlus	Cirl Bunting	Reintroductions	NA	Increasing	Reintroductions	NA	Positive	NA	NA	3	1.53117	3.63889	5	High	1	1	C55
Birds	Vertebrates	Emberiza cirlus	Cirl Bunting	Urbanisation	NA	Increasing	Urbanisation	NA	Negative	NA	NA	3	1.53117	3.63889	3	High	NA	1	C56
Birds	Vertebrates	Actitis hypoleucos	Common Sandpiper	Climate change	Climatic conditions	Increasing	Increasing climate change	changing climatic conditions	Negative	NA	NA	2	1.02078	2.42593	8	High	NA	0	C26
Birds	Vertebrates	Actitis hypoleucos	Common Sandpiper	Driver from outside the UK	NA	Increasing	Driver from outside the UK	NA	Negative	NA	NA	9	4.59351	10.9167	8	High	NA	0	C64, C65
Birds	Vertebrates	Actitis hypoleucos	Common Sandpiper	Plantation forest area	NA	Increasing	Increasing plantation forest area	NA	Negative	NA	NA	3	1.53117	3.63889	7	High	NA	0	C66
Birds	Vertebrates	Actitis hypoleucos	Common Sandpiper	Water pollution	Eutrophication	Increasing	Increasing water pollution	nitrogen	Negative	NA	NA	3	1.53117	3.63889	6	High	NA	0	C66
Birds	Vertebrates	Melanitta nigra	Common Scoter	Climate change	Climatic conditions	Increasing	Increasing climate change	changing climatic conditions	Negative	NA	NA	3	1.53117	3.63889	3	High	NA	1	C67
Birds	Vertebrates	Melanitta nigra	Common Scoter	Driver from outside the UK	NA	Increasing	Driver from outside the UK	NA	Negative	NA	NA	3	1.53117	3.63889	5	High	NA	NA	C68
Birds	Vertebrates	Melanitta nigra	Common Scoter	Fishing	NA	Increasing	Intensive fishing	NA	Negative	NA	NA	2	1.02078	2.42593	3	High	NA	1	C67
Birds	Vertebrates	Melanitta nigra	Common Scoter	Plantation forest area	NA	Increasing	Increasing plantation forest area	NA	Negative	NA	NA	3	1.53117	3.63889	3	High	NA	1	C67
Birds	Vertebrates	Melanitta nigra	Common Scoter	Human disturbance	NA	Increasing	Increasing human disturbance	NA	Negative	NA	NA	1	0.51039	1.21296	3	High	NA	1	C67
Birds	Vertebrates	Melanitta nigra	Common Scoter	Human disturbance	NA	Increasing	Increasing human disturbance	NA	Negative	NA	NA	2	1.02078	2.42593	5	High	NA	NA	C69, C70
Birds	Vertebrates	Melanitta nigra	Common Scoter	Invasive or problematic species	NA	Increasing	Invasive or problematic species	NA	Negative	NA	NA	1	0.51039	1.21296	3	High	NA	1
Birds	Vertebrates	Melanitta nigra	Common Scoter	Water pollution	Other	Increasing	Increasing water pollution	other	Negative	NA	NA	2	1.02078	2.42593	5	High	NA	NA	C71
Birds	Vertebrates	Melanitta nigra	Common Scoter	Water pollution	Other	Increasing	Increasing water pollution	other	Negative	NA	NA	3	1.53117	3.63889	3	High	NA	1	C67
Birds	Vertebrates	Sterna hirundo	Common Tern	Climate change	Sea level rise	Increasing	Increasing climate change	sea level rise	Negative	NA	NA	3	1.53117	3.63889	1	High	NA	1	C74
Birds	Vertebrates	Sterna hirundo	Common Tern	Fishing	NA	Increasing	Intensive fishing	NA	Negative	NA	NA	6	3.06234	7.27778	3	High	NA	1	C6
Birds	Vertebrates	Sterna hirundo	Common Tern	Management of other habitats	Stabilisation of ephemeral habitat	Increasing	Increasing management of other habitats	stabilisation of ephemeral habitat	Positive	NA	NA	3	1.53117	3.63889	1	High	NA	1	C6
Birds	Vertebrates	Sterna hirundo	Common Tern	Habitat creation	wetland	Increasing	Habitat creation	wetland	Positive	NA	NA	3	1.53117	3.63889	1	Low	1	1	C6
Birds	Vertebrates	Sterna hirundo	Common Tern	Invasive or problematic species	NA	Decreasing	Alleviating invasive species	NA	Negative	NA	NA	6	3.06234	7.27778	3	Low	1	1	C7, C8, C75
Birds	Vertebrates	Emberiza calandra	Corn Bunting	Agricultural management	Farm practices	Decreasing	Extensive management of agricultural land	sustainable farm practices	Positive	Increase in habitat heterogeneity	NA	3	1.53117	3.63889	8	Low	1	1	C76, C77
Birds	Vertebrates	Emberiza calandra	Corn Bunting	Agricultural management	Farm practices	Increasing	Intensive management of agricultural land	production driven farm practices	Negative	Decrease in habitat heterogeneity	NA	10	5.1039	12.1296	12	High	NA	1	C78, C79, C80
Birds	Vertebrates	Emberiza calandra	Corn Bunting	Agricultural management	Fertiliser use	Increasing	Intensive management of agricultural land	increased fertiliser use	Negative	NA	NA	2	1.02078	2.42593	3	High	NA	1	C52
Birds	Vertebrates	Emberiza calandra	Corn Bunting	Agricultural management	Pesticide, herbicide use	Increasing	Intensive management of agricultural land	increased pesticide, herbicide use	Negative	NA	NA	8	4.08312	9.7037	10	High	NA	1	C80, C81
Birds	Vertebrates	Sylvia undata	Dartford Warbler	Climate change	Climatic conditions	Increasing	Increasing climate change	changing climatic conditions	Positive	NA	NA	10	5.1039	12.1296	10	High	NA	0	C26
Birds	Vertebrates	Sylvia undata	Dartford Warbler	Management of other habitats	Use of habitat products or habitat	Increasing	Increasing management of other habitats	use of habitat products or habitat	Positive	NA	NA	9	4.59351	10.9167	7	High	1	0	C85
Birds	Vertebrates	Sylvia undata	Dartford Warbler	Habitat creation	heathland	Increasing	Habitat creation	heathland	Positive	NA	NA	7	3.57273	8.49074	5	Low	1	0	C85
Birds	Vertebrates	Sylvia undata	Dartford Warbler	Human disturbance	NA	Increasing	Increasing human disturbance	NA	Negative	NA	NA	5	2.55195	6.06481	5	High	NA	0	C85, C86
Birds	Vertebrates	Sylvia undata	Dartford Warbler	Invasive or problematic species	NA	Increasing	Invasive or problematic species	NA	Negative	NA	NA	2	1.02078	2.42593	3	High	NA	0	C87
Birds	Vertebrates	Sylvia undata	Dartford Warbler	Air pollution	Nitrogen	Increasing	Increasing air pollution	nitrogen	Negative	NA	NA	3	1.53117	3.63889	3	High	NA	0	C88
Birds	Vertebrates	Sylvia undata	Dartford Warbler	Urbanisation	NA	Increasing	Urbanisation	NA	Negative	NA	NA	4	2.04156	4.85185	4	High	NA	0	C85, C89
Birds	Vertebrates	Cinclus cinclus	Dipper	Climate change	Climatic conditions	Increasing	Increasing climate change	changing climatic conditions	Negative	NA	NA	4	2.04156	4.85185	6	High	NA	0	C90
Birds	Vertebrates	Cinclus cinclus	Dipper	Climate change	Climatic conditions	Increasing	Increasing climate change	changing climatic conditions	Positive	NA	NA	2	1.02078	2.42593	6	High	NA	0	C28
Birds	Vertebrates	Cinclus cinclus	Dipper	Plantation forest area	NA	Increasing	Increasing plantation forest area	NA	Negative	NA	NA	5	2.55195	6.06481	8	High	NA	0	C91
Birds	Vertebrates	Cinclus cinclus	Dipper	Water pollution	Other	Increasing	Increasing water pollution	other	Negative	NA	NA	10	5.1039	12.1296	10	High	NA	0	C91, C92, C95, C94
Birds	Vertebrates	Charadrius morinellus	Dotterel	Climate change	Climatic conditions	Increasing	Increasing climate change	changing climatic conditions	Negative	NA	NA	7	3.57273	8.49074	9	High	NA	1	C26
Birds	Vertebrates	Charadrius morinellus	Dotterel	Driver from outside the UK	NA	Increasing	Driver from outside the UK	NA	Negative	NA	NA	5	2.55195	6.06481	1	High	NA	1	C95
Birds	Vertebrates	Charadrius morinellus	Dotterel	Management of other habitats	Grazing	Increasing	Increasing management of other habitats	intensive grazing regime	Negative	NA	NA	5	2.55195	6.06481	5	High	NA	1	C38
Birds	Vertebrates	Charadrius morinellus	Dotterel	Human disturbance	NA	Increasing	Increasing human disturbance	NA	Negative	NA	NA	1	0.51039	1.21296	1	High	NA	1	C96
Birds	Vertebrates	Charadrius morinellus	Dotterel	Air pollution	Nitrogen	Increasing	Increasing air pollution	nitrogen	Negative	NA	NA	5	2.55195	6.06481	4	High	NA	1	C97
Birds	Vertebrates	Calidris alpina	Dunlin	Agricultural management	Grazing regime	Increasing	Intensive management of agricultural land	intensive grazing regime	Negative	NA	NA	5	2.55195	6.06481	3	High	NA	1	C98, C99
Birds	Vertebrates	Calidris alpina	Dunlin	Climate change	Climatic conditions	Increasing	Increasing climate change	changing climatic conditions	Negative	NA	NA	5	2.55195	6.06481	5	High	NA	1	C11, C100, C101
Birds	Vertebrates	Calidris alpina	Dunlin	Driver from outside the UK	NA	Increasing	Driver from outside the UK	NA	Negative	NA	NA	1	0.51039	1.21296	1	High	NA	1	C102
Birds	Vertebrates	Calidris alpina	Dunlin	Plantation forest area	NA	Increasing	Increasing plantation forest area	NA	Negative	NA	NA	3	1.53117	3.63889	7	High	NA	1	C103, C104
Birds	Vertebrates	Calidris alpina	Dunlin	Human disturbance	NA	Increasing	Increasing human disturbance	NA	Negative	NA	NA	1	0.51039	1.21296	3	High	NA	1	C105, C106, C107
Birds	Vertebrates	Calidris alpina	Dunlin	Invasive or problematic species	NA	Increasing	Invasive or problematic species	NA	Negative	NA	NA	3	1.53117	3.63889	7	High	NA	1	C98, C108, C109
Birds	Vertebrates	Calidris alpina	Dunlin	Water pollution	Eutrophication	Decreasing	Decreasing water pollution	nitrogen	Negative	NA	NA	3	1.53117	3.63889	6	Low	1	1	C110
Birds	Vertebrates	Prunella modularis	Dunnock	Forest age	NA	Increasing	Increasing forest age	NA	Negative	NA	NA	5	2.55195	6.06481	3	Low	NA	1	C111
Birds	Vertebrates	Prunella modularis	Dunnock	Agricultural management	Farm practices	Increasing	Intensive management of agricultural land	production driven farm practices	Negative	NA	NA	5	2.55195	6.06481	4	High	NA	1	C112, C113
Birds	Vertebrates	Prunella modularis	Dunnock	Agricultural management	Semi-natural habitat in farmland	Decreasing	Intensive management of agricultural land	loss of semi-natural habitat	Negative	NA	NA	8	4.08312	9.7037	4	High	NA	1	C112, C113
Birds	Vertebrates	Prunella modularis	Dunnock	Plantation forest area	NA	Increasing	Increasing plantation forest area	NA	Positive	NA	NA	5	2.55195	6.06481	3	High	NA	1	C111
Birds	Vertebrates	Prunella modularis	Dunnock	Invasive or problematic species	NA	Increasing	Invasive or problematic species	NA	Negative	NA	NA	2	1.02078	2.42593	10	High	NA	1	C111
Birds	Vertebrates	Phalacrocorax aristotelis	European Shag	Climate change	Climatic conditions	Increasing	Increasing climate change	changing climatic conditions	Negative	NA	NA	5	2.55195	6.06481	7	High	NA	0	C35, C114
Birds	Vertebrates	Phalacrocorax aristotelis	European Shag	Fishing	NA	Increasing	Intensive fishing	NA	Negative	NA	NA	3	1.53117	3.63889	3	High	NA	0	C6, C115
Birds	Vertebrates	Phalacrocorax aristotelis	European Shag	Human disturbance	NA	Increasing	Increasing human disturbance	NA	Negative	NA	NA	1	0.51039	1.21296	3	High	NA	0	C116
Birds	Vertebrates	Phalacrocorax aristotelis	European Shag	Invasive or problematic species	NA	Increasing	Invasive or problematic species	NA	Negative	NA	NA	2	1.02078	2.42593	3	High	NA	0	C7, C117
Birds	Vertebrates	Anser albifrons albifrons	European White-fronted Goose	Agricultural management	Farm practices	Increasing	Intensive management of agricultural land	production driven farm practices	Negative	NA	NA	3	1.53117	3.63889	3	High	NA	1	C118
Birds	Vertebrates	Anser albifrons albifrons	European White-fronted Goose	Climate change	Climatic conditions	Increasing	Increasing climate change	changing climatic conditions	Negative	NA	NA	6	3.06234	7.27778	8	High	NA	1	C118, C119, C120
Birds	Vertebrates	Anser albifrons albifrons	European White-fronted Goose	Driver from outside the UK	NA	Increasing	Driver from outside the UK	NA	Negative	NA	NA	3	1.53117	3.63889	3	High	NA	1	C118
Birds	Vertebrates	Anas strepera	Gadwall	Management of other habitats	Stabilisation of ephemeral habitat	Increasing	Increasing management of other habitats	stabilisation of ephemeral habitat	Positive	NA	NA	5	2.55195	6.06481	3	High	NA	0	C39, C122
Birds	Vertebrates	Anas strepera	Gadwall	Management of other habitats	Stabilisation of ephemeral habitat	Increasing	Increasing management of other habitats	stabilisation of ephemeral habitat	Positive	NA	NA	6	3.06234	7.27778	3	High	NA	0	C39, C122
Birds	Vertebrates	Anas strepera	Gadwall	Habitat creation	wetland	Increasing	Habitat creation	wetland	Positive	NA	NA	5	2.55195	6.06481	3	Low	1	0	C39, C122
Birds	Vertebrates	Anas strepera	Gadwall	Habitat creation	wetland	Increasing	Habitat creation	wetland	Positive	NA	NA	6	3.06234	7.27778	3	Low	1	0	C39, C122
Birds	Vertebrates	Anas strepera	Gadwall	Unknown	NA	NA	NA	NA	Positive	NA	NA	NA	NA	NA	NA	NA	NA	0	C120, C123
Birds	Vertebrates	Anas strepera	Gadwall	Unknown	NA	NA	NA	NA	Positive	NA	NA	NA	NA	NA	NA	NA	NA	0	C120, C123
Birds	Vertebrates	Regulus regulus	Goldcrest	Forest age	NA	Increasing	Increasing forest age	NA	Positive	NA	NA	3	1.53117	3.63889	3	Low	NA	0	C25
Birds	Vertebrates	Regulus regulus	Goldcrest	Climate change	Climatic conditions	Increasing	Increasing climate change	changing climatic conditions	Positive	NA	NA	8	4.08312	9.7037	8	High	NA	0	C25, C42
Birds	Vertebrates	Regulus regulus	Goldcrest	Plantation forest area	NA	Increasing	Increasing plantation forest area	NA	Positive	NA	NA	9	4.59351	10.9167	7	High	NA	0	C25
Birds	Vertebrates	Aquila chrysaetos	Golden Eagle	Agricultural management	Grazing regime	Increasing	Intensive management of agricultural land	intensive grazing regime	Negative	NA	NA	3	1.53117	3.63889	3	High	NA	1	C125, C126
Birds	Vertebrates	Aquila chrysaetos	Golden Eagle	Climate change	Climatic conditions	Increasing	Increasing climate change	changing climatic conditions	Negative	NA	NA	3	1.53117	3.63889	3	High	NA	1	C127, C128
Birds	Vertebrates	Aquila chrysaetos	Golden Eagle	Management of other habitats	Fire	Increasing	Increasing management of other habitats	controlled burning	Negative	NA	NA	3	1.53117	3.63889	3	High	NA	1	C125, C126
Birds	Vertebrates	Aquila chrysaetos	Golden Eagle	Management of other habitats	Grazing	Increasing	Increasing management of other habitats	intensive grazing regime	Negative	NA	NA	3	1.53117	3.63889	3	High	NA	1	C125, C126
Birds	Vertebrates	Aquila chrysaetos	Golden Eagle	Hunting & collection	Hunting and collection	Increasing	Increasing hunting, pop. control & collection	unsustainable hunting and collection	Negative	NA	NA	7	3.57273	8.49074	9	High	NA	1	C125, C126, C129
Birds	Vertebrates	Accipiter gentilis	Goshawk	Plantation forest area	NA	Increasing	Increasing plantation forest area	NA	Positive	NA	NA	7	3.57273	8.49074	3	High	NA	1	C133
Birds	Vertebrates	Accipiter gentilis	Goshawk	Hunting & collection	Hunting and collection	Decreasing	Decreasing hunting, pop. control & collection	sustainable hunting and collection	Positive	NA	NA	5	2.55195	6.06481	5	Low	1	1	C134
Birds	Vertebrates	Accipiter gentilis	Goshawk	Reintroductions	NA	Increasing	Reintroductions	NA	Positive	NA	NA	6	3.06234	7.27778	7	High	1	1	C133
Birds	Vertebrates	Locustella naevia	Grasshopper Warbler	Forest age	NA	Increasing	Increasing forest age	NA	Negative	NA	NA	3	1.53117	3.63889	3	Low	NA	1	C135
Birds	Vertebrates	Locustella naevia	Grasshopper Warbler	Agricultural management	Grazing regime	Increasing	Intensive management of agricultural land	intensive grazing regime	Negative	NA	NA	3	1.53117	3.63889	5	High	NA	1	C135
Birds	Vertebrates	Locustella naevia	Grasshopper Warbler	Agricultural management	Semi-natural habitat in farmland	Decreasing	Intensive management of agricultural land	loss of semi-natural habitat	Negative	NA	NA	4	2.04156	4.85185	7	High	NA	1	C135
Birds	Vertebrates	Locustella naevia	Grasshopper Warbler	Climate change	Climatic conditions	Increasing	Increasing climate change	changing climatic conditions	Negative	NA	NA	3	1.53117	3.63889	3	High	NA	1	C26
Birds	Vertebrates	Locustella naevia	Grasshopper Warbler	Driver from outside the UK	NA	Increasing	Driver from outside the UK	NA	Negative	NA	NA	5	2.55195	6.06481	3	High	NA	1	C84, C136
Birds	Vertebrates	Locustella naevia	Grasshopper Warbler	Plantation forest area	NA	Increasing	Increasing plantation forest area	NA	Positive	NA	NA	5	2.55195	6.06481	3	High	NA	1	C135
Birds	Vertebrates	Locustella naevia	Grasshopper Warbler	Habitat creation	wetland	Increasing	Habitat creation	wetland	Positive	NA	NA	3	1.53117	3.63889	3	Low	1	1	C135
Birds	Vertebrates	Podiceps cristatus	Great Crested Grebe	Climate change	Climatic conditions	Increasing	Increasing climate change	changing climatic conditions	Positive	NA	NA	3	1.53117	3.63889	3	High	NA	0	C39
Birds	Vertebrates	Podiceps cristatus	Great Crested Grebe	Management of other habitats	Use of habitat products or habitat	Increasing	Increasing management of other habitats	use of habitat products or habitat	Positive	NA	NA	1	0.51039	1.21296	1	High	1	0	C138
Birds	Vertebrates	Podiceps cristatus	Great Crested Grebe	Habitat creation	wetland	Increasing	Habitat creation	wetland	Positive	NA	NA	3	1.53117	3.63889	3	Low	1	0	C62
Birds	Vertebrates	Podiceps cristatus	Great Crested Grebe	Hunting & collection	Hunting and collection	Decreasing	Decreasing hunting, pop. control & collection	sustainable hunting and collection	Positive	NA	NA	3	1.53117	3.63889	5	Low	1	0	C39
Birds	Vertebrates	Podiceps cristatus	Great Crested Grebe	Water pollution	Other	Increasing	Increasing water pollution	other	Negative	NA	NA	1	0.51039	1.21296	1	High	NA	0	C139
Birds	Vertebrates	Parus major	Great Tit	Climate change	Climatic conditions	Increasing	Increasing climate change	changing climatic conditions	Positive	NA	NA	6	3.06234	7.27778	8	High	NA	0	C140, C141
Birds	Vertebrates	Parus major	Great Tit	Disease	NA	Increasing	Disease	NA	Negative	NA	NA	1	0.51039	1.21296	1	High	NA	0	C142
Birds	Vertebrates	Parus major	Great Tit	Native forest area	NA	Increasing	Increasing native forest area	NA	Positive	NA	NA	2	1.02078	2.42593	2	Low	1	0	C40
Birds	Vertebrates	Parus major	Great Tit	Forest management	Availability of forest habitat features	Increasing	Decreasing forest management	important habitat features available	Positive	NA	NA	4	2.04156	4.85185	3	Low	1	0	C143
Birds	Vertebrates	Parus major	Great Tit	Urbanisation	NA	Increasing	Urbanisation	NA	Positive	NA	NA	8	4.08312	9.7037	8	High	NA	0	C131
Birds	Vertebrates	Anser albifrons flavirostris	Greenland White-fronted Goose	Agricultural management	Farm practices	Increasing	Intensive management of agricultural land	production driven farm practices	Negative	NA	NA	5	2.55195	6.06481	3	High	NA	1	C145, C146
Birds	Vertebrates	Anser albifrons flavirostris	Greenland White-fronted Goose	Driver from outside the UK	NA	Increasing	Driver from outside the UK	NA	Negative	NA	NA	12	6.12468	14.5556	10	High	NA	1	C146
Birds	Vertebrates	Anser albifrons flavirostris	Greenland White-fronted Goose	Human disturbance	NA	Increasing	Increasing human disturbance	NA	Negative	NA	NA	5	2.55195	6.06481	3	High	NA	1	C146
Birds	Vertebrates	Anser albifrons flavirostris	Greenland White-fronted Goose	Hunting & collection	Hunting and collection	Increasing	Increasing hunting, pop. control & collection	unsustainable hunting and collection	Negative	NA	NA	3	1.53117	3.63889	3	High	NA	1	C146
Birds	Vertebrates	Anser albifrons flavirostris	Greenland White-fronted Goose	Mining & energy production	NA	Increasing	Increasing Mining & energy production	NA	Negative	NA	NA	3	1.53117	3.63889	3	High	NA	1	C146
Birds	Vertebrates	Ardea cinerea	Grey Heron	Climate change	Climatic conditions	Increasing	Increasing climate change	changing climatic conditions	Positive	NA	NA	8	4.08312	9.7037	8	High	NA	0	C147, C148
Birds	Vertebrates	Ardea cinerea	Grey Heron	Fishing	NA	Increasing	Intensive fishing	NA	Positive	NA	NA	3	1.53117	3.63889	3	High	NA	0	C39
Birds	Vertebrates	Ardea cinerea	Grey Heron	Habitat creation	wetland	Increasing	Habitat creation	wetland	Positive	NA	NA	5	2.55195	6.06481	3	Low	1	0	C39
Birds	Vertebrates	Perdix perdix	Grey Partridge	Agricultural management	Farm practices	Decreasing	Extensive management of agricultural land	sustainable farm practices	Positive	NA	NA	3	1.53117	3.63889	7	Low	1	1	C43, C149
Birds	Vertebrates	Perdix perdix	Grey Partridge	Agricultural management	Farm practices	Increasing	Intensive management of agricultural land	production driven farm practices	Negative	NA	NA	10	5.1039	12.1296	11	High	NA	1	C150, C151
Birds	Vertebrates	Perdix perdix	Grey Partridge	Agricultural management	Pesticide, herbicide use	Increasing	Intensive management of agricultural land	increased pesticide, herbicide use	Negative	NA	NA	10	5.1039	12.1296	12	High	NA	1	C150, C151
Birds	Vertebrates	Perdix perdix	Grey Partridge	Agricultural management	Semi-natural habitat in farmland	Decreasing	Intensive management of agricultural land	loss of semi-natural habitat	Negative	NA	NA	5	2.55195	6.06481	9	High	NA	1	C150, C151
Birds	Vertebrates	Perdix perdix	Grey Partridge	Hunting & collection	Hunting and collection	Increasing	Increasing hunting, pop. control & collection	unsustainable hunting and collection	Negative	NA	NA	3	1.53117	3.63889	7	High	NA	1	C150, C151
Birds	Vertebrates	Perdix perdix	Grey Partridge	Invasive or problematic species	NA	Increasing	Invasive or problematic species	NA	Negative	NA	NA	6	3.06234	7.27778	9	High	NA	1	C152
Birds	Vertebrates	Pluvialis squatarola	Grey Plover	Climate change	Climatic conditions	Increasing	Increasing climate change	changing climatic conditions	Negative	NA	NA	5	2.55195	6.06481	3	High	NA	0	C11
Birds	Vertebrates	Pluvialis squatarola	Grey Plover	Driver from outside the UK	NA	Increasing	Driver from outside the UK	NA	Negative	NA	NA	3	1.53117	3.63889	1	High	NA	0	C120, C153
Birds	Vertebrates	Pluvialis squatarola	Grey Plover	Human disturbance	NA	Increasing	Increasing human disturbance	NA	Negative	NA	NA	1	0.51039	1.21296	3	High	NA	0	C104, C105
Birds	Vertebrates	Anser anser	Greylag Goose	Agricultural management	Farm practices	Increasing	Intensive management of agricultural land	production driven farm practices	Positive	NA	NA	3	1.53117	3.63889	3	High	NA	0	C154, C155
Birds	Vertebrates	Anser anser	Greylag Goose	Habitat creation	wetland	Increasing	Habitat creation	wetland	Positive	NA	NA	3	1.53117	3.63889	3	Low	1	0	C154, C155
Birds	Vertebrates	Anser anser	Greylag Goose	Hunting & collection	Hunting and collection	Decreasing	Decreasing hunting, pop. control & collection	sustainable hunting and collection	Positive	NA	NA	6	3.06234	7.27778	3	Low	1	0	C154, C155
Birds	Vertebrates	Circus cyaneus	Hen Harrier	Forest age	NA	Increasing	Increasing forest age	NA	Negative	NA	NA	1	0.51039	1.21296	1	Low	NA	1	C157
Birds	Vertebrates	Circus cyaneus	Hen Harrier	Agricultural management	Farm practices	Increasing	Intensive management of agricultural land	production driven farm practices	Negative	NA	NA	5	2.55195	6.06481	5	High	NA	1	C158, C159
Birds	Vertebrates	Circus cyaneus	Hen Harrier	Agricultural management	Grazing regime	Increasing	Intensive management of agricultural land	intensive grazing regime	Negative	NA	NA	5	2.55195	6.06481	5	High	NA	1	C158, C159
Birds	Vertebrates	Circus cyaneus	Hen Harrier	Climate change	Climatic conditions	Increasing	Increasing climate change	changing climatic conditions	Positive	NA	NA	1	0.51039	1.21296	3	High	NA	1	C160
Birds	Vertebrates	Circus cyaneus	Hen Harrier	Human disturbance	NA	Decreasing	Decreasing human disturbance	NA	Positive	NA	NA	1	0.51039	1.21296	3	Low	1	1	C160
Birds	Vertebrates	Circus cyaneus	Hen Harrier	Hunting & collection	Hunting and collection	Increasing	Increasing hunting, pop. control & collection	unsustainable hunting and collection	Negative	NA	NA	10	5.1039	12.1296	7	High	NA	1	C161, C162
Birds	Vertebrates	Larus argentatus	Herring Gull	Disease	NA	Increasing	Disease	NA	Negative	NA	NA	7	3.57273	8.49074	3	High	NA	1	C6, C39
Birds	Vertebrates	Larus argentatus	Herring Gull	Fishing	NA	Decreasing	Sustainable fishing	NA	Negative	NA	NA	3	1.53117	3.63889	5	Low	1	1	C163
Birds	Vertebrates	Larus argentatus	Herring Gull	Hunting & collection	Population control	Increasing	Increasing hunting, pop. control & collection	population control	Negative	NA	NA	3	1.53117	3.63889	5	High	NA	1	C6
Birds	Vertebrates	Larus argentatus	Herring Gull	Invasive or problematic species	NA	Increasing	Invasive or problematic species	NA	Negative	NA	NA	3	1.53117	3.63889	7	High	NA	1	C137
Birds	Vertebrates	Larus argentatus	Herring Gull	Water pollution	Other	Increasing	Increasing water pollution	other	Negative	NA	NA	1	0.51039	1.21296	3	High	NA	1	C6, C162
Birds	Vertebrates	Falco subbuteo	Hobby	Climate change	Climatic conditions	Increasing	Increasing climate change	changing climatic conditions	Positive	NA	NA	6	3.06234	7.27778	5	High	NA	1	C39, C165
Birds	Vertebrates	Falco subbuteo	Hobby	Habitat creation	wetland	Increasing	Habitat creation	wetland	Positive	NA	NA	2	1.02078	2.42593	3	Low	1	1	C165, C166, C167
Birds	Vertebrates	Falco subbuteo	Hobby	Other	NA	Increasing	Other-increasing	NA	Positive	NA	NA	3	1.53117	3.63889	3	NA	NA	1	C166, C167
Birds	Vertebrates	Corvus cornix	Hooded Crow	Hunting & collection	Population control	Decreasing	Decreasing hunting, pop. control & collection	reduced population control	Positive	NA	NA	3	1.53117	3.63889	3	Low	NA	1	C168
Birds	Vertebrates	Corvus cornix	Hooded Crow	Invasive or problematic species	NA	Increasing	Invasive or problematic species	NA	Negative	NA	NA	1	0.51039	1.21296	1	High	NA	1	C39
Birds	Vertebrates	Anser anser	Icelandic Greylag Goose	Agricultural management	Farm practices	Increasing	Intensive management of agricultural land	production driven farm practices	Positive	NA	NA	3	1.53117	3.63889	3	High	NA	0	C156, C170
Birds	Vertebrates	Anser anser	Icelandic Greylag Goose	Climate change	Climatic conditions	Increasing	Increasing climate change	changing climatic conditions	Negative	NA	NA	5	2.55195	6.06481	3	High	NA	0	C156, C170
Birds	Vertebrates	Anser anser	Icelandic Greylag Goose	Hunting & collection	Population control	Increasing	Increasing hunting, pop. control & collection	population control	Negative	NA	NA	1	0.51039	1.21296	3	High	NA	0	C156, C170
Birds	Vertebrates	Vanellus vanellus	Lapwing	Agricultural management	Farm practices	Decreasing	Extensive management of agricultural land	sustainable farm practices	Positive	NA	NA	3	1.53117	3.63889	10	Low	1	1	C72, C172
Birds	Vertebrates	Vanellus vanellus	Lapwing	Agricultural management	Farm practices	Increasing	Intensive management of agricultural land	production driven farm practices	Negative	NA	NA	10	5.1039	12.1296	12	High	NA	1	C173, C174
Birds	Vertebrates	Vanellus vanellus	Lapwing	Agricultural management	Fertiliser use	Increasing	Intensive management of agricultural land	increased fertiliser use	Negative	NA	NA	3	1.53117	3.63889	3	High	NA	1	C175, C176
Birds	Vertebrates	Vanellus vanellus	Lapwing	Agricultural management	Grazing regime	Increasing	Intensive management of agricultural land	intensive grazing regime	Negative	NA	NA	3	1.53117	3.63889	3	High	NA	1	C38, C73
Birds	Vertebrates	Vanellus vanellus	Lapwing	Hydrology	Abstraction and drainage	Increasing	Hydrological change	increased abstraction and drainage	Negative	NA	NA	3	1.53117	3.63889	8	High	NA	1	C73, C177
Birds	Vertebrates	Vanellus vanellus	Lapwing	Climate change	Climatic conditions	Increasing	Increasing climate change	changing climatic conditions	Negative	NA	NA	5	2.55195	6.06481	5	High	NA	1	C130, C178
Birds	Vertebrates	Vanellus vanellus	Lapwing	Driver from outside the UK	NA	Increasing	Driver from outside the UK	NA	Negative	NA	NA	4	2.04156	4.85185	1	High	NA	1	C179
Birds	Vertebrates	Vanellus vanellus	Lapwing	Invasive or problematic species	NA	Decreasing	Alleviating invasive species	NA	Positive	NA	NA	2	1.02078	2.42593	12	Low	1	1	C72, C180
Birds	Vertebrates	Vanellus vanellus	Lapwing	Invasive or problematic species	NA	Increasing	Invasive or problematic species	NA	Negative	NA	NA	6	3.06234	7.27778	9	High	NA	1	C72, C180
Birds	Vertebrates	Dendrocopos minor	Lesser Spotted Woodpecker	Climate change	Climatic conditions	Increasing	Increasing climate change	changing climatic conditions	Negative	NA	NA	3	1.53117	3.63889	2	High	NA	1	C182, C183, C184
Birds	Vertebrates	Dendrocopos minor	Lesser Spotted Woodpecker	Native forest area	NA	Increasing	Increasing native forest area	NA	Positive	NA	NA	1	0.51039	1.21296	1	Low	1	1	C184, C185
Birds	Vertebrates	Dendrocopos minor	Lesser Spotted Woodpecker	Forest management	Availability of forest habitat features	Decreasing	Increasing forest management	loss of important habitat features	Negative	NA	NA	5	2.55195	6.06481	5	High	NA	1	C185, C186
Birds	Vertebrates	Dendrocopos minor	Lesser Spotted Woodpecker	Invasive or problematic species	NA	Increasing	Invasive or problematic species	NA	Negative	NA	NA	5	2.55195	6.06481	3	High	NA	1	C42, C144, C185
Birds	Vertebrates	Dendrocopos minor	Lesser Spotted Woodpecker	Unknown	NA	NA	NA	NA	Negative	NA	NA	NA	NA	NA	NA	NA	NA	1	C62
Birds	Vertebrates	Egretta garzetta	Little Egret	Climate change	Climatic conditions	Increasing	Increasing climate change	changing climatic conditions	Positive	NA	NA	10	5.1039	12.1296	6	High	NA	0	C187, C188
Birds	Vertebrates	Egretta garzetta	Little Egret	Habitat creation	wetland	Increasing	Habitat creation	wetland	Positive	NA	NA	1	0.51039	1.21296	1	Low	1	0	C39
Birds	Vertebrates	Anas platyrhynchos	Mallard	Climate change	Climatic conditions	Increasing	Increasing climate change	changing climatic conditions	Negative	NA	NA	7	3.57273	8.49074	5	High	NA	0	C57, C191
Birds	Vertebrates	Anas platyrhynchos	Mallard	Habitat creation	wetland	Increasing	Habitat creation	wetland	Positive	NA	NA	3	1.53117	3.63889	3	Low	1	0	C39, C63
Birds	Vertebrates	Anas platyrhynchos	Mallard	Invasive or problematic species	NA	Decreasing	Alleviating invasive species	NA	Negative	NA	NA	1	0.51039	1.21296	3	Low	1	0	C62, C192
Birds	Vertebrates	Anas platyrhynchos	Mallard	Unknown	NA	NA	NA	NA	Negative	NA	NA	NA	NA	NA	NA	NA	NA	0
Birds	Vertebrates	Anas platyrhynchos	Mallard	Unknown	NA	NA	NA	NA	Positive	NA	NA	NA	NA	NA	NA	NA	NA	0
Birds	Vertebrates	Circus aeruginosus	Marsh Harrier	Agricultural management	Pesticide, herbicide use	Decreasing	Extensive management of agricultural land	reduced pesticide, herbicide use	Positive	NA	NA	7	3.57273	8.49074	9	Low	1	1	C193
Birds	Vertebrates	Circus aeruginosus	Marsh Harrier	Climate change	Climatic conditions	Increasing	Increasing climate change	changing climatic conditions	Positive	NA	NA	3	1.53117	3.63889	3	High	NA	1	C26
Birds	Vertebrates	Circus aeruginosus	Marsh Harrier	Habitat creation	wetland	Increasing	Habitat creation	wetland	Positive	NA	NA	8	4.08312	9.7037	5	Low	1	1	C39
Birds	Vertebrates	Circus aeruginosus	Marsh Harrier	Hunting & collection	Hunting and collection	Decreasing	Decreasing hunting, pop. control & collection	sustainable hunting and collection	Positive	NA	NA	3	1.53117	3.63889	5	Low	1	1	C193
Birds	Vertebrates	Acrocephalus palustris	Marsh Warbler	Climate change	Climatic conditions	Increasing	Increasing climate change	changing climatic conditions	Negative	NA	NA	1	0.51039	1.21296	5	High	NA	1	C26, C194
Birds	Vertebrates	Acrocephalus palustris	Marsh Warbler	Driver from outside the UK	NA	Increasing	Driver from outside the UK	NA	Negative	NA	NA	10	5.1039	12.1296	6	High	NA	1	C39, C195
Birds	Vertebrates	Acrocephalus palustris	Marsh Warbler	Management of other habitats	Abandonment of management	Increasing	Decreasing management of other habitats	lack of management	Negative	NA	NA	1	0.51039	1.21296	5	Low	NA	1	C195
Birds	Vertebrates	Falco columbarius	Merlin	Forest age	NA	Increasing	Increasing forest age	NA	Negative	NA	NA	2	1.02078	2.42593	5	Low	NA	1	C196
Birds	Vertebrates	Falco columbarius	Merlin	Agricultural management	Pesticide, herbicide use	Decreasing	Extensive management of agricultural land	reduced pesticide, herbicide use	Positive	NA	NA	6	3.06234	7.27778	9	Low	1	1	C197
Birds	Vertebrates	Falco columbarius	Merlin	Plantation forest area	NA	Increasing	Increasing plantation forest area	NA	Positive	Increase in habitat heterogeneity	NA	1	0.51039	1.21296	3	High	NA	1	C198
Birds	Vertebrates	Falco columbarius	Merlin	Management of other habitats	Fire	Increasing	Increasing management of other habitats	controlled burning	Negative	NA	NA	3	1.53117	3.63889	5	High	NA	1	C196
Birds	Vertebrates	Gallinula chloropus	Moorhen	Hydrology	Abstraction and drainage	Increasing	Hydrological change	increased abstraction and drainage	Negative	NA	NA	3	1.53117	3.63889	3	High	NA	0	C62
Birds	Vertebrates	Gallinula chloropus	Moorhen	Climate change	Climatic conditions	Increasing	Increasing climate change	changing climatic conditions	Positive	NA	NA	3	1.53117	3.63889	3	High	NA	0	C26, C28
Birds	Vertebrates	Gallinula chloropus	Moorhen	Habitat creation	wetland	Increasing	Habitat creation	wetland	Positive	NA	NA	1	0.51039	1.21296	1	Low	1	0	C39
Birds	Vertebrates	Gallinula chloropus	Moorhen	Invasive or problematic species	NA	Increasing	Invasive or problematic species	NA	Negative	NA	NA	3	1.53117	3.63889	3	High	NA	0	C199
Birds	Vertebrates	Gallinula chloropus	Moorhen	Water pollution	Other	Increasing	Increasing water pollution	other	Negative	NA	NA	1	0.51039	1.21296	1	High	NA	0	C200
Birds	Vertebrates	Caprimulgus europaeus	Nightjar	Forest age	NA	Increasing	Increasing forest age	NA	Negative	NA	NA	3	1.53117	3.63889	5	Low	NA	1	C201, C202
Birds	Vertebrates	Caprimulgus europaeus	Nightjar	Climate change	Climatic conditions	Increasing	Increasing climate change	changing climatic conditions	Positive	NA	NA	1	0.51039	1.21296	5	High	NA	1	C26
Birds	Vertebrates	Caprimulgus europaeus	Nightjar	Plantation forest area	NA	Increasing	Increasing plantation forest area	NA	Positive	NA	NA	3	1.53117	3.63889	3	High	NA	1	C201
Birds	Vertebrates	Caprimulgus europaeus	Nightjar	Forest management	Use of forest products and forest	Increasing	Increasing forest management	traditional forest management	Negative	NA	NA	2	1.02078	2.42593	3	High	1	1	C203, C204
Birds	Vertebrates	Caprimulgus europaeus	Nightjar	Forest management	Use of forest products and forest	Increasing	Increasing forest management	traditional forest management	Positive	NA	NA	7	3.57273	8.49074	3	High	1	1	C201, C205
Birds	Vertebrates	Caprimulgus europaeus	Nightjar	Management of other habitats	Use of habitat products or habitat	Increasing	Increasing management of other habitats	use of habitat products or habitat	Positive	NA	NA	9	4.59351	10.9167	5	High	1	1	C201
Birds	Vertebrates	Caprimulgus europaeus	Nightjar	Habitat creation	heathland	Increasing	Habitat creation	heathland	Positive	NA	NA	7	3.57273	8.49074	5	Low	1	1	C201
Birds	Vertebrates	Caprimulgus europaeus	Nightjar	Human disturbance	NA	Increasing	Increasing human disturbance	NA	Negative	NA	NA	5	2.55195	6.06481	8	High	NA	1	C89, C206
Birds	Vertebrates	Caprimulgus europaeus	Nightjar	Invasive or problematic species	NA	Increasing	Invasive or problematic species	NA	Negative	NA	NA	3	1.53117	3.63889	5	High	NA	1	C208
Birds	Vertebrates	Caprimulgus europaeus	Nightjar	Air pollution	Nitrogen	Increasing	Increasing air pollution	nitrogen	Negative	NA	NA	1	0.51039	1.21296	3	High	NA	1	C203, C204
Birds	Vertebrates	Falco peregrinus	Peregrine	Agricultural management	Pesticide, herbicide use	Decreasing	Extensive management of agricultural land	reduced pesticide, herbicide use	Positive	NA	NA	9	4.59351	10.9167	9	Low	1	1	C197
Birds	Vertebrates	Falco peregrinus	Peregrine	Hunting & collection	Hunting and collection	Increasing	Increasing hunting, pop. control & collection	unsustainable hunting and collection	Negative	NA	NA	5	2.55195	6.06481	7	High	NA	1	C209
Birds	Vertebrates	Anas acuta	Pintail	Climate change	Climatic conditions	Increasing	Increasing climate change	changing climatic conditions	Negative	NA	NA	3	1.53117	3.63889	5	High	NA	NA	C123, C124
Birds	Vertebrates	Anas acuta	Pintail	Habitat creation	wetland	Increasing	Habitat creation	wetland	Positive	NA	NA	1	0.51039	1.21296	3	Low	1	NA	C39
Birds	Vertebrates	Anas acuta	Pintail	Water pollution	Eutrophication	Decreasing	Decreasing water pollution	nitrogen	Negative	NA	NA	3	1.53117	3.63889	6	Low	1	1	C110
Birds	Vertebrates	Anas acuta	Pintail	Unknown	NA	NA	NA	NA	Negative	NA	NA	NA	NA	NA	NA	NA	NA	1
Birds	Vertebrates	Alca torda	Razorbill	Climate change	Climatic conditions	Increasing	Increasing climate change	changing climatic conditions	Negative	NA	NA	3	1.53117	3.63889	3	High	NA	0	C6, C211
Birds	Vertebrates	Alca torda	Razorbill	Fishing	NA	Increasing	Intensive fishing	NA	Negative	NA	NA	7	3.57273	8.49074	5	High	NA	0	C6
Birds	Vertebrates	Alca torda	Razorbill	Water pollution	Other	Increasing	Increasing water pollution	other	Negative	NA	NA	1	0.51039	1.21296	1	High	NA	0	C121, C124
Birds	Vertebrates	Alca torda	Razorbill	Unknown	NA	NA	NA	NA	Positive	NA	NA	NA	NA	NA	NA	NA	NA	0	C6, C59, C212
Birds	Vertebrates	Mergus serrator	Red-breasted Merganser	Climate change	Climatic conditions	Increasing	Increasing climate change	changing climatic conditions	Positive	NA	NA	7	3.57273	8.49074	5	High	NA	0	C213
Birds	Vertebrates	Mergus serrator	Red-breasted Merganser	Hunting & collection	Population control	Increasing	Increasing hunting, pop. control & collection	population control	Negative	NA	NA	1	0.51039	1.21296	1	High	NA	0	C132
Birds	Vertebrates	Mergus serrator	Red-breasted Merganser	Unknown	NA	NA	NA	NA	Negative	NA	NA	NA	NA	NA	NA	NA	NA	0	C, C, C, C, C, C
Birds	Vertebrates	Phoenicurus phoenicurus	Redstart	Forest age	NA	Increasing	Increasing forest age	NA	Positive	NA	NA	2	1.02078	2.42593	3	Low	NA	0	C111
Birds	Vertebrates	Phoenicurus phoenicurus	Redstart	Agricultural management	Semi-natural habitat in farmland	Decreasing	Intensive management of agricultural land	loss of semi-natural habitat	Negative	NA	NA	5	2.55195	6.06481	5	High	NA	0	C190, C214
Birds	Vertebrates	Phoenicurus phoenicurus	Redstart	Climate change	Climatic conditions	Increasing	Increasing climate change	changing climatic conditions	Positive	NA	NA	7	3.57273	8.49074	8	High	NA	0	C28, C84
Birds	Vertebrates	Phoenicurus phoenicurus	Redstart	Driver from outside the UK	NA	Increasing	Driver from outside the UK	NA	Negative	NA	NA	7	3.57273	8.49074	5	High	NA	0	C39, C82
Birds	Vertebrates	Phoenicurus phoenicurus	Redstart	Forest management	Grazing	Increasing	Increasing forest management	intensive grazing	Positive	NA	NA	1	0.51039	1.21296	3	High	NA	0	C83, C111
Birds	Vertebrates	Phoenicurus phoenicurus	Redstart	Urbanisation	NA	Increasing	Urbanisation	NA	Negative	NA	NA	1	0.51039	1.21296	1	High	NA	0	C216
Birds	Vertebrates	Emberiza schoeniclus	Reed bunting	Agricultural management	Farm practices	Decreasing	Extensive management of agricultural land	sustainable farm practices	Positive	NA	NA	3	1.53117	3.63889	8	Low	1	1	C43, C217
Birds	Vertebrates	Emberiza schoeniclus	Reed bunting	Agricultural management	Farm practices	Increasing	Intensive management of agricultural land	production driven farm practices	Negative	NA	NA	10	5.1039	12.1296	10	High	NA	1	C219
Birds	Vertebrates	Emberiza schoeniclus	Reed bunting	Agricultural management	Fertiliser use	Increasing	Intensive management of agricultural land	increased fertiliser use	Negative	NA	NA	1	0.51039	1.21296	4	High	NA	1	C220
Birds	Vertebrates	Emberiza schoeniclus	Reed bunting	Agricultural management	Pesticide, herbicide use	Increasing	Intensive management of agricultural land	increased pesticide, herbicide use	Negative	NA	NA	3	1.53117	3.63889	4	High	NA	1	C217, C221
Birds	Vertebrates	Emberiza schoeniclus	Reed bunting	Agricultural management	Semi-natural habitat in farmland	Decreasing	Intensive management of agricultural land	loss of semi-natural habitat	Negative	NA	NA	4	2.04156	4.85185	4	High	NA	1	C217, C222
Birds	Vertebrates	Emberiza schoeniclus	Reed bunting	Climate change	Climatic conditions	Increasing	Increasing climate change	changing climatic conditions	Positive	NA	NA	1	0.51039	1.21296	3	High	NA	1	C61
Birds	Vertebrates	Charadrius hiaticula	Ringed Plover	Agricultural management	Grazing regime	Increasing	Intensive management of agricultural land	intensive grazing regime	Negative	NA	NA	2	1.02078	2.42593	3	High	NA	1	C38
Birds	Vertebrates	Charadrius hiaticula	Ringed Plover	Agricultural management	Semi-natural habitat in farmland	Decreasing	Intensive management of agricultural land	loss of semi-natural habitat	Negative	NA	NA	1	0.51039	1.21296	5	High	NA	1	C107, C109, C138
Birds	Vertebrates	Charadrius hiaticula	Ringed Plover	Climate change	Climatic conditions	Increasing	Increasing climate change	changing climatic conditions	Negative	NA	NA	3	1.53117	3.63889	5	High	NA	1	C11
Birds	Vertebrates	Charadrius hiaticula	Ringed Plover	Habitat creation	wetland	Increasing	Habitat creation	wetland	Positive	NA	NA	3	1.53117	3.63889	3	Low	1	1	C62
Birds	Vertebrates	Charadrius hiaticula	Ringed Plover	Human disturbance	NA	Increasing	Increasing human disturbance	NA	Negative	NA	NA	6	3.06234	7.27778	8	High	NA	1	C223
Birds	Vertebrates	Charadrius hiaticula	Ringed Plover	Invasive or problematic species	NA	Increasing	Invasive or problematic species	NA	Negative	NA	NA	1	0.51039	1.21296	3	High	NA	1	C224
Birds	Vertebrates	Riparia riparia	Sand Martin	Climate change	Climatic conditions	Increasing	Increasing climate change	changing climatic conditions	Negative	NA	NA	4	2.04156	4.85185	8	High	NA	0	C39
Birds	Vertebrates	Riparia riparia	Sand Martin	Climate change	Climatic conditions	Increasing	Increasing climate change	changing climatic conditions	Positive	NA	NA	4	2.04156	4.85185	8	High	NA	0	C39
Birds	Vertebrates	Riparia riparia	Sand Martin	Driver from outside the UK	NA	Increasing	Driver from outside the UK	NA	Negative	NA	NA	5	2.55195	6.06481	8	High	NA	0	C82, C169, C225, C226
Birds	Vertebrates	Riparia riparia	Sand Martin	Habitat creation	wetland	Increasing	Habitat creation	wetland	Positive	NA	NA	3	1.53117	3.63889	3	Low	1	0	C39
Birds	Vertebrates	Riparia riparia	Sand Martin	Mining & energy production	NA	Increasing	Increasing Mining & energy production	NA	Positive	NA	NA	1	0.51039	1.21296	1	High	NA	0	C39
Birds	Vertebrates	Calidris alba	Sanderling	Climate change	Climatic conditions	Increasing	Increasing climate change	changing climatic conditions	Negative	NA	NA	3	1.53117	3.63889	5	High	NA	0	C11, C210
Birds	Vertebrates	Calidris alba	Sanderling	Driver from outside the UK	NA	Increasing	Driver from outside the UK	NA	Positive	NA	NA	1	0.51039	1.21296	1	High	NA	0	C227, C228
Birds	Vertebrates	Calidris alba	Sanderling	Human disturbance	NA	Increasing	Increasing human disturbance	NA	Negative	NA	NA	3	1.53117	3.63889	3	High	NA	0	C227, C229, C230
Birds	Vertebrates	Sterna sandvicensis	Sandwich Tern	Climate change	Sea level rise	Increasing	Increasing climate change	sea level rise	Negative	NA	NA	3	1.53117	3.63889	1	High	NA	1	C6
Birds	Vertebrates	Sterna sandvicensis	Sandwich Tern	Fishing	NA	Increasing	Intensive fishing	NA	Negative	NA	NA	1	0.51039	1.21296	1	High	NA	1	C6
Birds	Vertebrates	Sterna sandvicensis	Sandwich Tern	Management of other habitats	Stabilisation of ephemeral habitat	Increasing	Increasing management of other habitats	stabilisation of ephemeral habitat	Positive	NA	NA	3	1.53117	3.63889	1	High	NA	1	C6
Birds	Vertebrates	Sterna sandvicensis	Sandwich Tern	Human disturbance	NA	Increasing	Increasing human disturbance	NA	Negative	NA	NA	1	0.51039	1.21296	1	High	NA	1	C231
Birds	Vertebrates	Sterna sandvicensis	Sandwich Tern	Invasive or problematic species	NA	Increasing	Invasive or problematic species	NA	Negative	NA	NA	6	3.06234	7.27778	3	High	NA	1	C189
Birds	Vertebrates	Tadorna tadorna	Shelduck	Climate change	Climatic conditions	Increasing	Increasing climate change	changing climatic conditions	Negative	NA	NA	1	0.51039	1.21296	1	High	NA	0	C57
Birds	Vertebrates	Tadorna tadorna	Shelduck	Fishing	NA	Increasing	Intensive fishing	NA	Negative	NA	NA	3	1.53117	3.63889	5	High	NA	0	C171
Birds	Vertebrates	Tadorna tadorna	Shelduck	Habitat creation	wetland	Increasing	Habitat creation	wetland	Positive	NA	NA	1	0.51039	1.21296	3	Low	1	0	C39
Birds	Vertebrates	Tadorna tadorna	Shelduck	Habitat creation	wetland	Increasing	Habitat creation	wetland	Positive	NA	NA	3	1.53117	3.63889	3	Low	1	0	C39
Birds	Vertebrates	Tadorna tadorna	Shelduck	Water pollution	Eutrophication	Decreasing	Decreasing water pollution	nitrogen	Negative	NA	NA	3	1.53117	3.63889	6	Low	1	0	C110
Birds	Vertebrates	Tadorna tadorna	Shelduck	Unknown	NA	NA	NA	NA	Negative	NA	NA	NA	NA	NA	NA	NA	NA	0
Birds	Vertebrates	Alauda arvensis	Skylark	Agricultural management	Farm practices	Decreasing	Extensive management of agricultural land	sustainable farm practices	Positive	NA	NA	4	2.04156	4.85185	9	Low	1	1	C43
Birds	Vertebrates	Alauda arvensis	Skylark	Agricultural management	Farm practices	Increasing	Intensive management of agricultural land	production driven farm practices	Negative	NA	NA	12	6.12468	14.5556	12	High	NA	1	C232, C138
Birds	Vertebrates	Alauda arvensis	Skylark	Agricultural management	Fertiliser use	Increasing	Intensive management of agricultural land	increased fertiliser use	Negative	NA	NA	5	2.55195	6.06481	7	High	NA	1	C52
Birds	Vertebrates	Alauda arvensis	Skylark	Agricultural management	Grazing regime	Increasing	Intensive management of agricultural land	intensive grazing regime	Negative	NA	NA	3	1.53117	3.63889	5	High	NA	1	C52, C234
Birds	Vertebrates	Alauda arvensis	Skylark	Agricultural management	Pesticide, herbicide use	Increasing	Intensive management of agricultural land	increased pesticide, herbicide use	Negative	NA	NA	5	2.55195	6.06481	9	High	NA	1	C221
Birds	Vertebrates	Accipiter nisus	Sparrowhawk	Agricultural management	Pesticide, herbicide use	Decreasing	Extensive management of agricultural land	reduced pesticide, herbicide use	Positive	NA	NA	9	4.59351	10.9167	10	Low	1	0	C197
Birds	Vertebrates	Accipiter nisus	Sparrowhawk	Agricultural management	Semi-natural habitat in farmland	Decreasing	Intensive management of agricultural land	loss of semi-natural habitat	Negative	NA	NA	6	3.06234	7.27778	3	High	NA	0	C39
Birds	Vertebrates	Accipiter nisus	Sparrowhawk	Plantation forest area	NA	Increasing	Increasing plantation forest area	NA	Positive	NA	NA	3	1.53117	3.63889	3	High	NA	0	C39
Birds	Vertebrates	Accipiter nisus	Sparrowhawk	Hunting & collection	Hunting and collection	Decreasing	Decreasing hunting, pop. control & collection	sustainable hunting and collection	Positive	NA	NA	6	3.06234	7.27778	6	Low	1	0	C197
Birds	Vertebrates	Columba oenas	Stock Dove	Agricultural management	Farm practices	Increasing	Intensive management of agricultural land	production driven farm practices	Positive	NA	NA	10	5.1039	12.1296	6	High	NA	0	C235, C236
Birds	Vertebrates	Columba oenas	Stock Dove	Agricultural management	Pesticide, herbicide use	Decreasing	Extensive management of agricultural land	reduced pesticide, herbicide use	Positive	NA	NA	8	4.08312	9.7037	10	Low	1	0	C24, C79
Birds	Vertebrates	Columba oenas	Stock Dove	Climate change	Climatic conditions	Increasing	Increasing climate change	changing climatic conditions	Positive	NA	NA	1	0.51039	1.21296	1	High	NA	0	C24, C79
Birds	Vertebrates	Columba oenas	Stock Dove	Disease	NA	Increasing	Disease	NA	Negative	NA	NA	1	0.51039	1.21296	5	High	NA	0	C237
Birds	Vertebrates	Columba oenas	Stock Dove	Unknown	NA	NA	NA	NA	Positive	NA	NA	NA	NA	NA	NA	NA	NA	0
Birds	Vertebrates	Strix aluco	Tawny Owl	Agricultural management	Pesticide, herbicide use	Decreasing	Extensive management of agricultural land	reduced pesticide, herbicide use	Positive	NA	NA	5	2.55195	6.06481	5	Low	1	0	C60, C239
Birds	Vertebrates	Strix aluco	Tawny Owl	Other	NA	Increasing	Other-increasing	NA	Negative	NA	NA	1	0.51039	1.21296	3	NA	NA	0	C241
Birds	Vertebrates	Strix aluco	Tawny Owl	Unknown	NA	NA	NA	NA	Negative	NA	NA	NA	NA	NA	NA	NA	NA	0
Birds	Vertebrates	Anas crecca	Teal	Climate change	Climatic conditions	Increasing	Increasing climate change	changing climatic conditions	Positive	NA	NA	5	2.55195	6.06481	3	High	NA	0	C57, C123
Birds	Vertebrates	Anas crecca	Teal	Driver from outside the UK	NA	Increasing	Driver from outside the UK	NA	Negative	NA	NA	1	0.51039	1.21296	1	High	NA	0	C57
Birds	Vertebrates	Anas crecca	Teal	Driver from outside the UK	NA	Increasing	Driver from outside the UK	NA	Positive	NA	NA	3	1.53117	3.63889	3	High	NA	0	C57
Birds	Vertebrates	Anas crecca	Teal	Habitat creation	wetland	Increasing	Habitat creation	wetland	Positive	NA	NA	1	0.51039	1.21296	3	Low	1	0	C39
Birds	Vertebrates	Passer montanus	Tree Sparrow	Agricultural management	Farm practices	Decreasing	Extensive management of agricultural land	sustainable farm practices	Positive	NA	NA	3	1.53117	3.63889	1	Low	1	1	C43
Birds	Vertebrates	Passer montanus	Tree Sparrow	Agricultural management	Farm practices	Increasing	Intensive management of agricultural land	production driven farm practices	Negative	NA	NA	9	4.59351	10.9167	4	High	NA	1	C242, C243
Birds	Vertebrates	Passer montanus	Tree Sparrow	Agricultural management	Pesticide, herbicide use	Increasing	Intensive management of agricultural land	increased pesticide, herbicide use	Negative	NA	NA	5	2.55195	6.06481	3	High	NA	1	C221
Birds	Vertebrates	Passer montanus	Tree Sparrow	Agricultural management	Semi-natural habitat in farmland	Decreasing	Intensive management of agricultural land	loss of semi-natural habitat	Negative	NA	NA	6	3.06234	7.27778	5	High	NA	1	C243
Birds	Vertebrates	Passer montanus	Tree Sparrow	Management of other habitats	Use of habitat products or habitat	Increasing	Increasing management of other habitats	use of habitat products or habitat	Positive	NA	NA	1	0.51039	1.21296	1	High	1	1	C62, C243
Birds	Vertebrates	Passer montanus	Tree Sparrow	Unknown	NA	NA	NA	NA	Negative	NA	NA	NA	NA	NA	NA	NA	NA	1	C79
Birds	Vertebrates	Certhia familiaris	Treecreeper	Forest age	NA	Increasing	Increasing forest age	NA	Positive	NA	NA	3	1.53117	3.63889	3	Low	NA	0	C44
Birds	Vertebrates	Certhia familiaris	Treecreeper	Agricultural management	Semi-natural habitat in farmland	Decreasing	Intensive management of agricultural land	loss of semi-natural habitat	Negative	NA	NA	1	0.51039	1.21296	3	High	NA	0	C44, C244
Birds	Vertebrates	Certhia familiaris	Treecreeper	Climate change	Climatic conditions	Increasing	Increasing climate change	changing climatic conditions	Negative	NA	NA	6	3.06234	7.27778	7	High	NA	0	C26, C245
Birds	Vertebrates	Cygnus cygnus	Whooper Swan	Agricultural management	Farm practices	Increasing	Intensive management of agricultural land	production driven farm practices	Positive	NA	NA	1	0.51039	1.21296	3	High	NA	NA	C246
Birds	Vertebrates	Cygnus cygnus	Whooper Swan	Climate change	Climatic conditions	Increasing	Increasing climate change	changing climatic conditions	Positive	NA	NA	5	2.55195	6.06481	3	High	NA	NA	C246
Birds	Vertebrates	Cygnus cygnus	Whooper Swan	Driver from outside the UK	NA	Increasing	Driver from outside the UK	NA	Positive	NA	NA	7	3.57273	8.49074	5	High	NA	NA	C246, C247
Birds	Vertebrates	Cygnus cygnus	Whooper Swan	Hunting & collection	Hunting and collection	Increasing	Increasing hunting, pop. control & collection	unsustainable hunting and collection	Negative	NA	NA	3	1.53117	3.63889	3	High	NA	NA	C18, C247
Birds	Vertebrates	Phylloscopus trochilus	Willow Warbler	Forest age	NA	Increasing	Increasing forest age	NA	Negative	NA	NA	3	1.53117	3.63889	3	Low	NA	0	C25, C111
Birds	Vertebrates	Phylloscopus trochilus	Willow Warbler	Agricultural management	Semi-natural habitat in farmland	Decreasing	Intensive management of agricultural land	loss of semi-natural habitat	Negative	NA	NA	2	1.02078	2.42593	3	High	NA	0	C25, C111
Birds	Vertebrates	Phylloscopus trochilus	Willow Warbler	Climate change	Climatic conditions	Increasing	Increasing climate change	changing climatic conditions	Negative	NA	NA	5	2.55195	6.06481	2	High	NA	0	C25, C111
Birds	Vertebrates	Phylloscopus trochilus	Willow Warbler	Driver from outside the UK	NA	Increasing	Driver from outside the UK	NA	Negative	NA	NA	7	3.57273	8.49074	8	High	NA	0	C25, C82
Birds	Vertebrates	Phylloscopus trochilus	Willow Warbler	Plantation forest area	NA	Increasing	Increasing plantation forest area	NA	Positive	NA	NA	5	2.55195	6.06481	3	High	NA	0	C25, C111
Birds	Vertebrates	Phylloscopus trochilus	Willow Warbler	Forest management	Use of forest products and forest	Decreasing	Decreasing forest management	lack of traditional forest managment	Negative	NA	NA	7	3.57273	8.49074	5	Low	NA	0	C25, C111
Birds	Vertebrates	Phylloscopus trochilus	Willow Warbler	Invasive or problematic species	NA	Increasing	Invasive or problematic species	NA	Negative	Decrease in habitat heterogeneity	NA	5	2.55195	6.06481	5	High	NA	0	C25, C111
Birds	Vertebrates	Columba palumbus	Wood pigeon	Agricultural management	Farm practices	Increasing	Intensive management of agricultural land	production driven farm practices	Positive	NA	NA	12	6.12468	14.5556	8	High	NA	0	C79, C248
Birds	Vertebrates	Columba palumbus	Wood pigeon	Climate change	Climatic conditions	Increasing	Increasing climate change	changing climatic conditions	Positive	NA	NA	5	2.55195	6.06481	7	High	NA	0	C249
Birds	Vertebrates	Columba palumbus	Wood pigeon	Disease	NA	Increasing	Disease	NA	Negative	NA	NA	1	0.51039	1.21296	5	High	NA	0	C237
Birds	Vertebrates	Columba palumbus	Wood pigeon	Urbanisation	NA	Increasing	Urbanisation	NA	Positive	NA	NA	1	0.51039	1.21296	1	High	NA	0	C41
Birds	Vertebrates	Emberiza citrinella	Yellowhammer	Forest age	NA	Increasing	Increasing forest age	NA	Negative	Decrease in habitat heterogeneity	NA	1	0.51039	1.21296	1	Low	NA	1	C250
Birds	Vertebrates	Emberiza citrinella	Yellowhammer	Agricultural management	Farm practices	Decreasing	Extensive management of agricultural land	sustainable farm practices	Positive	NA	NA	4	2.04156	4.85185	6	Low	1	1	C43
Birds	Vertebrates	Emberiza citrinella	Yellowhammer	Agricultural management	Farm practices	Increasing	Intensive management of agricultural land	production driven farm practices	Negative	NA	NA	10	5.1039	12.1296	12	High	NA	1	C24, C113, C251
Birds	Vertebrates	Emberiza citrinella	Yellowhammer	Agricultural management	Fertiliser use	Increasing	Intensive management of agricultural land	increased fertiliser use	Negative	NA	Loss of semi-natural grassland	3	1.53117	3.63889	2	High	NA	1	C24, C79
Birds	Vertebrates	Emberiza citrinella	Yellowhammer	Agricultural management	Pesticide, herbicide use	Increasing	Intensive management of agricultural land	increased pesticide, herbicide use	Negative	NA	NA	10	5.1039	12.1296	12	High	NA	1	C24, C81, C253
Birds	Vertebrates	Emberiza citrinella	Yellowhammer	Agricultural management	Semi-natural habitat in farmland	Decreasing	Intensive management of agricultural land	loss of semi-natural habitat	Negative	Decrease in habitat heterogeneity	NA	5	2.55195	6.06481	3	High	NA	1	C24, C253
Birds	Vertebrates	Emberiza citrinella	Yellowhammer	Forest management	Use of forest products and forest	Increasing	Increasing forest management	traditional forest management	Negative	NA	NA	1	0.51039	1.21296	1	High	1	1	C111
Butterflies	Insects	Lysandra bellargus	Adonis Blue	Agricultural management	Grazing regime	Increasing	Intensive management of agricultural land	intensive grazing regime	Positive	Increase in habitat connectivity	NA	6	7.14545	4.34254	10	High	NA	0	D3, D25
Butterflies	Insects	Lysandra bellargus	Adonis Blue	Climate change	Climatic conditions	Increasing	Increasing climate change	changing climatic conditions	Positive	Increase in habitat connectivity	NA	7	8.33636	5.0663	9	High	NA	0	D3, D25, D26
Butterflies	Insects	Lysandra bellargus	Adonis Blue	Management of other habitats	Abandonment of management	Decreasing	Increasing management of other habitats	re-instatement of management	Positive	Increase in habitat connectivity	NA	6	7.14545	4.34254	10	High	1	0	D3, D25, D26
Butterflies	Insects	Lysandra bellargus	Adonis Blue	Hunting & collection	Population control	Decreasing	Decreasing hunting, pop. control & collection	reduced population control	Positive	Increase in habitat connectivity	NA	5	5.95455	3.61878	6	Low	NA	0	D3, D25, D26
Butterflies	Insects	Gonepteryx rhamni	Brimstone	Agricultural management	Semi-natural habitat in farmland	Decreasing	Intensive management of agricultural land	loss of semi-natural habitat	Negative	Decrease in habitat connectivity	NA	3	3.57273	2.17127	3	High	NA	0	D6
Butterflies	Insects	Gonepteryx rhamni	Brimstone	Agricultural management	Semi-natural habitat in farmland	Increasing	Extensive management of agricultural land	increase in semi-natural habitat	Positive	Interspecific interactions	NA	3	3.57273	2.17127	5	Low	1	0	D3, D48
Butterflies	Insects	Gonepteryx rhamni	Brimstone	Climate change	Climatic conditions	Increasing	Increasing climate change	changing climatic conditions	Positive	NA	NA	3	3.57273	2.17127	3	High	NA	0	D3, D6
Butterflies	Insects	Aricia agestis	Brown Argus	Agricultural management	Grazing regime	Increasing	Intensive management of agricultural land	intensive grazing regime	Positive	NA	NA	8	9.52727	5.79006	10	High	NA	0	D27
Butterflies	Insects	Aricia agestis	Brown Argus	Climate change	Climatic conditions	Increasing	Increasing climate change	changing climatic conditions	Positive	NA	NA	8	9.52727	5.79006	12	High	NA	0	D28, D29
Butterflies	Insects	Thecla betulae	Brown Hairstreak	Agricultural management	Semi-natural habitat in farmland	Decreasing	Intensive management of agricultural land	loss of semi-natural habitat	Negative	Decrease in habitat connectivity	NA	8	9.52727	5.79006	8	High	NA	1	D1, D3
Butterflies	Insects	Thecla betulae	Brown Hairstreak	Agricultural management	Semi-natural habitat in farmland	Decreasing	Intensive management of agricultural land	loss of semi-natural habitat	Negative	NA	NA	8	9.52727	5.79006	10	High	NA	1	D1, D2, D3
Butterflies	Insects	Thecla betulae	Brown Hairstreak	Agricultural management	Semi-natural habitat in farmland	Increasing	Extensive management of agricultural land	increase in semi-natural habitat	Positive	NA	NA	5	5.95455	3.61878	6	Low	1	1	D4
Butterflies	Insects	Lysandra coridon	Chalkhill Blue	Agricultural management	Farm practices	Increasing	Intensive management of agricultural land	production driven farm practices	Negative	Decrease in habitat connectivity	Loss of semi-natural grassland	5	5.95455	3.61878	4	High	NA	0	D3, D5, D6
Butterflies	Insects	Lysandra coridon	Chalkhill Blue	Agricultural management	Grazing regime	Increasing	Intensive management of agricultural land	intensive grazing regime	Negative	NA	NA	5	5.95455	3.61878	8	High	NA	0	D7
Butterflies	Insects	Lysandra coridon	Chalkhill Blue	Agricultural management	Abandonment of management	Decreasing	Intensive management of agricultural land	re-instatement of management	Positive	Increase in habitat connectivity	NA	10	11.9091	7.23757	10	High	1	0	D8
Butterflies	Insects	Lysandra coridon	Chalkhill Blue	Agricultural management	Abandonment of management	Increasing	Extensive management of agricultural land	lack of management	Negative	Decrease in habitat connectivity	Loss of semi-natural grassland	8	9.52727	5.79006	8	Low	NA	0	D3, D5, D6
Butterflies	Insects	Lysandra coridon	Chalkhill Blue	Agricultural management	Abandonment of management	Increasing	Extensive management of agricultural land	lack of management	Negative	NA	NA	5	5.95455	3.61878	8	Low	NA	0	D7
Butterflies	Insects	Lysandra coridon	Chalkhill Blue	Climate change	Climatic conditions	Increasing	Increasing climate change	changing climatic conditions	Positive	Increase in habitat connectivity	NA	10	11.9091	7.23757	10	High	NA	0	D8
Butterflies	Insects	Lysandra coridon	Chalkhill Blue	Hunting & collection	Population control	Decreasing	Decreasing hunting, pop. control & collection	reduced population control	Positive	Increase in habitat connectivity	NA	10	11.9091	7.23757	10	Low	NA	0	D8
Butterflies	Insects	Hamearis lucina	Duke of Burgundy	Agricultural management	Grazing regime	Increasing	Intensive management of agricultural land	intensive grazing regime	Negative	Decrease in habitat heterogeneity	NA	5	5.95455	3.61878	10	High	NA	1	D33, D36, D37, D38, D39, D51
Butterflies	Insects	Hamearis lucina	Duke of Burgundy	Agricultural management	Abandonment of management	Decreasing	Intensive management of agricultural land	re-instatement of management	Negative	Decrease in habitat heterogeneity	NA	5	5.95455	3.61878	10	High	1	1	D33, D36, D37, D38, D39, D51
Butterflies	Insects	Hamearis lucina	Duke of Burgundy	Agricultural management	Abandonment of management	Increasing	Extensive management of agricultural land	lack of management	Negative	Decrease in habitat heterogeneity	Loss of semi-natural grassland	8	9.52727	5.79006	10	Low	NA	1	D33, D36, D37, D38, D39, D51
Butterflies	Insects	Hamearis lucina	Duke of Burgundy	Forest management	Use of forest products and forest	Decreasing	Decreasing forest management	lack of traditional forest managment	Negative	Decrease in habitat heterogeneity	NA	8	9.52727	5.79006	10	Low	NA	1	D37, D39, D51
Butterflies	Insects	Hamearis lucina	Duke of Burgundy	Hunting & collection	Population control	Decreasing	Decreasing hunting, pop. control & collection	reduced population control	Negative	NA	NA	4	4.76364	2.89503	8	Low	NA	1	D7, D51
Butterflies	Insects	Pyronia tithonus	Gatekeeper	Agricultural management	Farm practices	Increasing	Intensive management of agricultural land	production driven farm practices	Negative	Decrease in habitat heterogeneity	Loss of semi-natural grassland	3	3.57273	2.17127	3	High	NA	0	D6
Butterflies	Insects	Pyronia tithonus	Gatekeeper	Agricultural management	Semi-natural habitat in farmland	Decreasing	Intensive management of agricultural land	loss of semi-natural habitat	Negative	Decrease in habitat connectivity	NA	3	3.57273	2.17127	3	High	NA	0	D6
Butterflies	Insects	Pyronia tithonus	Gatekeeper	Climate change	Climatic conditions	Increasing	Increasing climate change	changing climatic conditions	Positive	NA	NA	3	3.57273	2.17127	3	High	NA	0	D3, D6
Butterflies	Insects	Pyronia tithonus	Gatekeeper	Urbanisation	NA	Increasing	Urbanisation	NA	Negative	Decrease in habitat connectivity	Loss of semi-natural grassland	3	3.57273	2.17127	3	High	NA	0	D6
Butterflies	Insects	Melitaea cinxia	Glanville Fritillary	Urbanisation	NA	Increasing	Urbanisation	NA	Negative	Decrease in habitat connectivity	Loss of coastal habitat	6	7.14545	4.34254	6	High	NA	1	D31
Butterflies	Insects	Melitaea cinxia	Glanville Fritillary	Agricultural management	Farm practices	Increasing	Intensive management of agricultural land	production driven farm practices	Negative	Decrease in habitat heterogeneity	Loss of coastal habitat	6	7.14545	4.34254	6	High	NA	1	D31, D25, D32
Butterflies	Insects	Melitaea cinxia	Glanville Fritillary	Agricultural management	Grazing regime	Increasing	Intensive management of agricultural land	intensive grazing regime	Negative	Decrease in habitat heterogeneity	NA	6	7.14545	4.34254	6	High	NA	1	D31, D25
Butterflies	Insects	Melitaea cinxia	Glanville Fritillary	Management of other habitats	Stabilisation of ephemeral habitat	Increasing	Increasing management of other habitats	stabilisation of ephemeral habitat	Negative	Decrease in habitat heterogeneity	NA	6	7.14545	4.34254	6	High	NA	1	D3
Butterflies	Insects	Hipparchia semele	Grayling	Agricultural management	Farm practices	Increasing	Intensive management of agricultural land	production driven farm practices	Negative	Decrease in habitat connectivity	Loss of semi-natural grassland	8	9.52727	5.79006	8	High	NA	1	D6
Butterflies	Insects	Hipparchia semele	Grayling	Plantation forest area	NA	Increasing	Increasing plantation forest area	NA	Negative	Decrease in habitat connectivity	Loss of heathland/bog	8	9.52727	5.79006	8	High	NA	1	D6
Butterflies	Insects	Hipparchia semele	Grayling	Management of other habitats	Abandonment of management	Increasing	Decreasing management of other habitats	lack of management	Negative	Decrease in habitat connectivity	NA	8	9.52727	5.79006	9	Low	NA	1	D6, D9, D10, D11, D12
Butterflies	Insects	Hipparchia semele	Grayling	Air pollution	Nitrogen	Increasing	Increasing air pollution	nitrogen	Negative	NA	NA	4	4.76364	2.89503	5	High	NA	1	D9
Butterflies	Insects	Hipparchia semele	Grayling	Urbanisation	NA	Increasing	Urbanisation	NA	Negative	Decrease in habitat connectivity	Loss of heathland/bog	8	9.52727	5.79006	8	High	NA	1	D6
Butterflies	Insects	Hipparchia semele	Grayling	Farm area	NA	Increasing	Increasing farm area	NA	Negative	Decrease in habitat connectivity	Loss of heathland/bog	8	9.52727	5.79006	8	High	NA	1	D6
Butterflies	Insects	Callophrys rubi	Green Hairstreak	Agricultural management	Farm practices	Increasing	Intensive management of agricultural land	production driven farm practices	Negative	Decrease in habitat connectivity	Loss of semi-natural grassland	6	7.14545	4.34254	6	High	NA	0	D6
Butterflies	Insects	Callophrys rubi	Green Hairstreak	Agricultural management	Farm practices	Increasing	Intensive management of agricultural land	production driven farm practices	Negative	Decrease in habitat connectivity	Loss of semi-natural grassland	8	9.52727	5.79006	8	High	NA	0	D6
Butterflies	Insects	Callophrys rubi	Green Hairstreak	Agricultural management	Abandonment of management	Increasing	Extensive management of agricultural land	lack of management	Negative	Decrease in habitat connectivity	Loss of semi-natural grassland	6	7.14545	4.34254	6	Low	NA	0	D6
Butterflies	Insects	Callophrys rubi	Green Hairstreak	Plantation forest area	NA	Increasing	Increasing plantation forest area	NA	Negative	Decrease in habitat connectivity	Loss of heathland/bog	6	7.14545	4.34254	6	High	NA	0	D6
Butterflies	Insects	Callophrys rubi	Green Hairstreak	Forest management	Use of forest products and forest	Decreasing	Decreasing forest management	lack of traditional forest managment	Negative	Decrease in habitat connectivity	NA	5	5.95455	3.61878	5	Low	NA	0	D6
Butterflies	Insects	Callophrys rubi	Green Hairstreak	Management of other habitats	Abandonment of management	Increasing	Decreasing management of other habitats	lack of management	Negative	Decrease in habitat connectivity	NA	6	7.14545	4.34254	6	Low	NA	0	D6
Butterflies	Insects	Callophrys rubi	Green Hairstreak	Unknown	NA	NA	NA	NA	NA	NA	NA	NA	NA	NA	NA	NA	NA	0
Butterflies	Insects	Callophrys rubi	Green Hairstreak	Urbanisation	NA	Increasing	Urbanisation	NA	Negative	Decrease in habitat connectivity	Loss of heathland/bog	6	7.14545	4.34254	6	High	NA	0	D6
Butterflies	Insects	Callophrys rubi	Green Hairstreak	Farm area	NA	Increasing	Increasing farm area	NA	Negative	Decrease in habitat connectivity	Loss of heathland/bog	6	7.14545	4.34254	6	High	NA	0	D6
Butterflies	Insects	Pieris napi	Green-veined White	No drivers of change	NA	NA	NA	NA	NA	NA	NA	NA	NA	NA	NA	NA	NA	0
Butterflies	Insects	Argynnis adippe	High Brown Fritillary	Agricultural management	Grazing regime	Increasing	Intensive management of agricultural land	intensive grazing regime	Negative	Decrease in habitat heterogeneity	NA	10	11.9091	7.23757	10	High	NA	1	D3, D6, D41, D42, D50
Butterflies	Insects	Argynnis adippe	High Brown Fritillary	Agricultural management	Abandonment of management	Increasing	Extensive management of agricultural land	lack of management	Negative	Decrease in habitat heterogeneity	Loss of semi-natural grassland	10	11.9091	7.23757	10	Low	NA	1	D3, D6, D41, D42, D50
Butterflies	Insects	Argynnis adippe	High Brown Fritillary	Climate change	Climatic conditions	Increasing	Increasing climate change	changing climatic conditions	Negative	NA	NA	5	5.95455	3.61878	3	High	NA	1	D42, D50
Butterflies	Insects	Argynnis adippe	High Brown Fritillary	Forest management	Use of forest products and forest	Decreasing	Decreasing forest management	lack of traditional forest managment	Negative	Decrease in habitat heterogeneity	NA	10	11.9091	7.23757	10	Low	NA	1	D3, D6, D41, D42, D50
Butterflies	Insects	Maculinea arion	Large Blue	Agricultural management	Grazing regime	Increasing	Intensive management of agricultural land	intensive grazing regime	Positive	Increase in habitat connectivity	NA	8	9.52727	5.79006	12	High	NA	1	D24
Butterflies	Insects	Maculinea arion	Large Blue	Management of other habitats	Abandonment of management	Decreasing	Increasing management of other habitats	re-instatement of management	Positive	NA	NA	10	11.9091	7.23757	12	High	1	1	D24
Butterflies	Insects	Maculinea arion	Large Blue	Reintroductions	NA	Increasing	Reintroductions	NA	Positive	NA	NA	12	14.2909	8.68508	12	High	1	1	D24
Butterflies	Insects	Coenonympha tullia	Large Heath	Agricultural management	Grazing regime	Increasing	Intensive management of agricultural land	intensive grazing regime	Negative	Decrease in habitat heterogeneity	NA	4	4.76364	2.89503	5	High	NA	1	D43, D44
Butterflies	Insects	Coenonympha tullia	Large Heath	Agricultural management	Abandonment of management	Increasing	Extensive management of agricultural land	lack of management	Negative	Decrease in habitat heterogeneity	NA	4	4.76364	2.89503	5	Low	NA	1	D43, D44
Butterflies	Insects	Coenonympha tullia	Large Heath	Hydrology	Abstraction and drainage	Increasing	Hydrological change	increased abstraction and drainage	Negative	Decrease in habitat heterogeneity	NA	4	4.76364	2.89503	5	High	NA	1	D43, D44
Butterflies	Insects	Coenonympha tullia	Large Heath	Plantation forest area	NA	Increasing	Increasing plantation forest area	NA	Negative	Decrease in habitat connectivity	NA	4	4.76364	2.89503	5	High	NA	1	D43, D44
Butterflies	Insects	Thymelicus acteon	Lulworth Skipper	Agricultural management	Grazing regime	Increasing	Intensive management of agricultural land	intensive grazing regime	Negative	Decrease in habitat heterogeneity	NA	5	5.95455	3.61878	8	High	NA	1	D30, D52
Butterflies	Insects	Thymelicus acteon	Lulworth Skipper	Climate change	Climatic conditions	Increasing	Increasing climate change	changing climatic conditions	Negative	Interspecific interactions	NA	4	4.76364	2.89503	3	High	NA	1	D52
Butterflies	Insects	Thymelicus acteon	Lulworth Skipper	Management of other habitats	Abandonment of management	Decreasing	Increasing management of other habitats	re-instatement of management	Negative	Decrease in habitat heterogeneity	NA	5	5.95455	3.61878	8	High	1	1	D30, D52
Butterflies	Insects	Maniola jurtina	Meadow Brown	No drivers of change	NA	NA	NA	NA	NA	NA	NA	NA	NA	NA	NA	NA	NA	0
Butterflies	Insects	Anthocharis cardamines	Orange Tip	Climate change	Climatic conditions	Increasing	Increasing climate change	changing climatic conditions	Positive	NA	NA	6	7.14545	4.34254	8	High	NA	0	D3, D6
Butterflies	Insects	Boloria euphrosyne	Pearl-bordered Fritillary	Agricultural management	Grazing regime	Increasing	Intensive management of agricultural land	intensive grazing regime	Negative	Decrease in habitat heterogeneity	NA	10	11.9091	7.23757	10	High	NA	1	D40, D41, D46
Butterflies	Insects	Boloria euphrosyne	Pearl-bordered Fritillary	Agricultural management	Abandonment of management	Increasing	Extensive management of agricultural land	lack of management	Negative	Decrease in habitat heterogeneity	Loss of semi-natural grassland	10	11.9091	7.23757	10	Low	NA	1	D40, D41
Butterflies	Insects	Boloria euphrosyne	Pearl-bordered Fritillary	Climate change	Climatic conditions	Increasing	Increasing climate change	changing climatic conditions	Negative	NA	NA	5	5.95455	3.61878	3	High	NA	1	D41
Butterflies	Insects	Boloria euphrosyne	Pearl-bordered Fritillary	Forest management	Use of forest products and forest	Decreasing	Decreasing forest management	lack of traditional forest managment	Negative	Decrease in habitat heterogeneity	NA	10	11.9091	7.23757	10	Low	NA	1	D34, D37, D41
Butterflies	Insects	Neozephyrus quercus	Purple Hairstreak	Climate change	Climatic conditions	Increasing	Increasing climate change	changing climatic conditions	Positive	NA	NA	5	5.95455	3.61878	6	High	NA	0	D3
Butterflies	Insects	Aphantopus hyperantus	Ringlet	Agricultural management	Farm practices	Increasing	Intensive management of agricultural land	production driven farm practices	Negative	Decrease in habitat connectivity	Loss of semi-natural grassland	3	3.57273	2.17127	4	High	NA	0	D6
Butterflies	Insects	Aphantopus hyperantus	Ringlet	Agricultural management	Grazing regime	Increasing	Intensive management of agricultural land	intensive grazing regime	Negative	NA	NA	3	3.57273	2.17127	4	High	NA	0	D6
Butterflies	Insects	Aphantopus hyperantus	Ringlet	Agricultural management	Semi-natural habitat in farmland	Decreasing	Intensive management of agricultural land	loss of semi-natural habitat	Negative	Decrease in habitat connectivity	NA	3	3.57273	2.17127	4	High	NA	0	D6
Butterflies	Insects	Aphantopus hyperantus	Ringlet	Climate change	Climatic conditions	Increasing	Increasing climate change	changing climatic conditions	Positive	NA	NA	4	4.76364	2.89503	8	High	NA	0	D3
Butterflies	Insects	Aphantopus hyperantus	Ringlet	Air pollution	Acid	Decreasing	Decreasing air pollution	sulphur dioxide	Positive	NA	NA	6	7.14545	4.34254	1	Low	1	0	D6, D16
Butterflies	Insects	Aphantopus hyperantus	Ringlet	Natural catastrophes	NA	Decreasing	Change in natural abiotic conditions	NA	Positive	NA	NA	12	14.2909	8.68508	12	NA	NA	0	D13, D14, D15
Butterflies	Insects	Hesperia comma	Silver-spotted Skipper	Agricultural management	Grazing regime	Increasing	Intensive management of agricultural land	intensive grazing regime	Positive	Increase in habitat connectivity	NA	6	7.14545	4.34254	11	High	NA	0	D3, D6, D22, D23
Butterflies	Insects	Hesperia comma	Silver-spotted Skipper	Climate change	Climatic conditions	Increasing	Increasing climate change	changing climatic conditions	Positive	Increase in habitat connectivity	NA	6	7.14545	4.34254	11	High	NA	0	D3, D6, D22, D23
Butterflies	Insects	Plebejus argus	Silver-studded Blue	Agricultural management	Farm practices	Increasing	Intensive management of agricultural land	production driven farm practices	Negative	Decrease in habitat connectivity	Loss of semi-natural grassland	8	9.52727	5.79006	8	High	NA	1	D3, D6, D53
Butterflies	Insects	Plebejus argus	Silver-studded Blue	Plantation forest area	NA	Increasing	Increasing plantation forest area	NA	Negative	Decrease in habitat connectivity	Loss of heathland/bog	8	9.52727	5.79006	8	High	NA	1	D3, D6, D53
Butterflies	Insects	Plebejus argus	Silver-studded Blue	Management of other habitats	Abandonment of management	Increasing	Decreasing management of other habitats	lack of management	Negative	Decrease in habitat connectivity	NA	4	4.76364	2.89503	5	Low	NA	1	D3, D6, D53
Butterflies	Insects	Plebejus argus	Silver-studded Blue	Urbanisation	NA	Increasing	Urbanisation	NA	Negative	Decrease in habitat connectivity	Loss of heathland/bog	8	9.52727	5.79006	8	High	NA	1	D3, D6, D53
Butterflies	Insects	Plebejus argus	Silver-studded Blue	Farm area	NA	Increasing	Increasing farm area	NA	Negative	Decrease in habitat connectivity	Loss of heathland/bog	8	9.52727	5.79006	8	High	NA	1	D3, D6, D53
Butterflies	Insects	Argynnis paphia	Silver-washed Fritillary	Climate change	Climatic conditions	Increasing	Increasing climate change	changing climatic conditions	Positive	NA	NA	4	4.76364	2.89503	8	High	NA	0	D3
Butterflies	Insects	Argynnis paphia	Silver-washed Fritillary	Forest management	Use of forest products and forest	Increasing	Increasing forest management	traditional forest management	Positive	Increase in habitat connectivity	NA	4	4.76364	2.89503	4	High	1	0
Butterflies	Insects	Lycaena phlaeas	Small Copper	Agricultural management	Farm practices	Increasing	Intensive management of agricultural land	production driven farm practices	Negative	Decrease in habitat heterogeneity	Loss of semi-natural grassland	4	4.76364	2.89503	5	High	NA	0	D6, D49
Butterflies	Insects	Lycaena phlaeas	Small Copper	Urbanisation	NA	Increasing	Urbanisation	NA	Negative	Decrease in habitat connectivity	Loss of semi-natural grassland	4	4.76364	2.89503	5	High	NA	0	D6, D49
Butterflies	Insects	Coenonympha pamphilus	Small Heath	Agricultural management	Farm practices	Increasing	Intensive management of agricultural land	production driven farm practices	Negative	Decrease in habitat connectivity	Loss of semi-natural grassland	3	3.57273	2.17127	4	High	NA	1	D6, D17
Butterflies	Insects	Coenonympha pamphilus	Small Heath	Agricultural management	Abandonment of management	Increasing	Extensive management of agricultural land	lack of management	Negative	Decrease in habitat connectivity	Loss of semi-natural grassland	3	3.57273	2.17127	4	Low	NA	1	D6, D17
Butterflies	Insects	Coenonympha pamphilus	Small Heath	Climate change	Climatic conditions	Increasing	Increasing climate change	changing climatic conditions	Negative	Interspecific interactions	NA	10	11.9091	7.23757	6	High	NA	1	D18, D20
Butterflies	Insects	Coenonympha pamphilus	Small Heath	Plantation forest area	NA	Increasing	Increasing plantation forest area	NA	Negative	Decrease in habitat connectivity	Loss of heathland/bog	3	3.57273	2.17127	4	High	NA	1	D6
Butterflies	Insects	Coenonympha pamphilus	Small Heath	Air pollution	Nitrogen	Increasing	Increasing air pollution	nitrogen	Negative	Interspecific interactions	NA	10	11.9091	7.23757	6	High	NA	1	D18, D19, D20
Butterflies	Insects	Coenonympha pamphilus	Small Heath	Unknown	NA	NA	NA	NA	NA	NA	NA	NA	NA	NA	NA	NA	NA	1
Butterflies	Insects	Coenonympha pamphilus	Small Heath	Urbanisation	NA	Increasing	Urbanisation	NA	Negative	Decrease in habitat connectivity	Loss of heathland/bog	3	3.57273	2.17127	4	High	NA	1	D6
Butterflies	Insects	Coenonympha pamphilus	Small Heath	Farm area	NA	Increasing	Increasing farm area	NA	Negative	Decrease in habitat connectivity	Loss of heathland/bog	3	3.57273	2.17127	4	High	NA	1	D6
Butterflies	Insects	Boloria selene	Small Pearl-bordered Fritillary	Agricultural management	Grazing regime	Increasing	Intensive management of agricultural land	intensive grazing regime	Negative	Decrease in habitat heterogeneity	NA	8	9.52727	5.79006	10	High	NA	1	D33, D35
Butterflies	Insects	Boloria selene	Small Pearl-bordered Fritillary	Agricultural management	Abandonment of management	Increasing	Extensive management of agricultural land	lack of management	Negative	Decrease in habitat heterogeneity	Loss of semi-natural grassland	8	9.52727	5.79006	10	Low	NA	1	D33, D35, D40
Butterflies	Insects	Boloria selene	Small Pearl-bordered Fritillary	Agricultural management	Abandonment of management	Increasing	Extensive management of agricultural land	lack of management	Negative	Decrease in habitat heterogeneity	Loss of semi-natural grassland	8	9.52727	5.79006	10	Low	NA	1	D33, D35, D40
Butterflies	Insects	Boloria selene	Small Pearl-bordered Fritillary	Forest management	Use of forest products and forest	Decreasing	Decreasing forest management	lack of traditional forest managment	Negative	Decrease in habitat heterogeneity	NA	10	11.9091	7.23757	8	Low	NA	1	D45, D48
Butterflies	Insects	Thymelicus sylvestris	Small Skipper	Climate change	Climatic conditions	Increasing	Increasing climate change	changing climatic conditions	Negative	Interspecific interactions	NA	10	11.9091	7.23757	4	High	NA	0	D18, D20
Butterflies	Insects	Thymelicus sylvestris	Small Skipper	Climate change	Climatic conditions	Increasing	Increasing climate change	changing climatic conditions	Positive	NA	NA	4	4.76364	2.89503	8	High	NA	0	D3, D6
Butterflies	Insects	Thymelicus sylvestris	Small Skipper	Air pollution	Nitrogen	Increasing	Increasing air pollution	nitrogen	Negative	Interspecific interactions	NA	10	11.9091	7.23757	4	High	NA	0	D18, D19, D20
Butterflies	Insects	Thymelicus sylvestris	Small Skipper	Unknown	NA	NA	NA	NA	NA	NA	NA	NA	NA	NA	NA	NA	NA	0
Butterflies	Insects	Pieris rapae	Small White	Agricultural management	Pesticide, herbicide use	Increasing	Intensive management of agricultural land	increased pesticide, herbicide use	Negative	Decrease in habitat heterogeneity	NA	2	2.38182	1.44751	3	High	NA	0	D6
Butterflies	Insects	Lasiommata megera	Wall Brown	Agricultural management	Farm practices	Increasing	Intensive management of agricultural land	production driven farm practices	Negative	Decrease in habitat connectivity	Loss of semi-natural grassland	3	3.57273	2.17127	4	High	NA	1	D6
Butterflies	Insects	Lasiommata megera	Wall Brown	Agricultural management	Abandonment of management	Increasing	Extensive management of agricultural land	lack of management	Negative	Decrease in habitat connectivity	Loss of semi-natural grassland	6	7.14545	4.34254	8	Low	NA	1	D6, D21
Butterflies	Insects	Lasiommata megera	Wall Brown	Climate change	Climatic conditions	Increasing	Increasing climate change	changing climatic conditions	Negative	Interspecific interactions	NA	10	11.9091	7.23757	6	High	NA	1	D18, D20
Butterflies	Insects	Lasiommata megera	Wall Brown	Climate change	Climatic conditions	Increasing	Increasing climate change	changing climatic conditions	Positive	NA	NA	6	7.14545	4.34254	10	High	NA	1	D3
Butterflies	Insects	Lasiommata megera	Wall Brown	Plantation forest area	NA	Increasing	Increasing plantation forest area	NA	Negative	Decrease in habitat connectivity	Loss of heathland/bog	3	3.57273	2.17127	4	High	NA	1	D6
Butterflies	Insects	Lasiommata megera	Wall Brown	Air pollution	Nitrogen	Increasing	Increasing air pollution	nitrogen	Negative	Interspecific interactions	NA	10	11.9091	7.23757	6	High	NA	1	D18, D19, D20
Butterflies	Insects	Lasiommata megera	Wall Brown	Unknown	NA	NA	NA	NA	NA	NA	NA	NA	NA	NA	NA	NA	NA	1
Butterflies	Insects	Lasiommata megera	Wall Brown	Urbanisation	NA	Increasing	Urbanisation	NA	Negative	Decrease in habitat connectivity	Loss of heathland/bog	3	3.57273	2.17127	4	High	NA	1	D6
Butterflies	Insects	Lasiommata megera	Wall Brown	Farm area	NA	Increasing	Increasing farm area	NA	Negative	Decrease in habitat connectivity	Loss of heathland/bog	3	3.57273	2.17127	4	High	NA	1	D6
Butterflies	Insects	Leptidea sinapis	Wood White	Forest management	Use of forest products and forest	Decreasing	Decreasing forest management	lack of traditional forest managment	Negative	Decrease in habitat connectivity	Loss of semi-natural grassland	10	11.9091	7.23757	8	Low	NA	1	D3, D6, D54
Butterflies	Insects	Leptidea sinapis	Wood White	Management of other habitats	Abandonment of management	Increasing	Decreasing management of other habitats	lack of management	Negative	Decrease in habitat connectivity	Loss of semi-natural grassland	4	4.76364	2.89503	6	Low	NA	1	D3, D6
Butterflies	Insects	Leptidea sinapis	Wood White	Management of other habitats	Abandonment of management	Increasing	Decreasing management of other habitats	lack of management	Negative	Decrease in habitat connectivity	Loss of semi-natural grassland	4	4.76364	2.89503	6	Low	NA	1	D3, D6
Ladybirds	Insects	Adalia decempunctata	10-spot ladybird	Invasive or problematic species	NA	Increasing	Invasive or problematic species	NA	Negative	Interspecific interactions	NA	5	7.14545	3.61878	6	High	NA	0	E1, E2
Ladybirds	Insects	Coccinella undecimpunctata	11-spot ladybird	No known drivers	NA	NA	NA	NA	NA	NA	NA	NA	NA	NA	NA	NA	NA	0
Ladybirds	Insects	Hippodamia tredecimpunctata	13-spot ladybird	No known drivers	NA	NA	NA	NA	NA	NA	NA	NA	NA	NA	NA	NA	NA	0
Ladybirds	Insects	Propylea quattuordecimpunctata	14-spot ladybird	Invasive or problematic species	NA	Increasing	Invasive or problematic species	NA	Negative	Interspecific interactions	NA	3	4.28727	2.17127	5	High	NA	0	E1, E2
Ladybirds	Insects	Tytthaspis sedecimpunctata	16-spot ladybird	No known drivers	NA	NA	NA	NA	NA	NA	NA	NA	NA	NA	NA	NA	NA	0
Ladybirds	Insects	Myrrha octodecimguttata	18-spot ladybird	No known drivers	NA	NA	NA	NA	NA	NA	NA	NA	NA	NA	NA	NA	NA	0
Ladybirds	Insects	Psyllobora vigintiduopunctata	22-spot ladybird	No known drivers	NA	NA	NA	NA	NA	NA	NA	NA	NA	NA	NA	NA	NA	0
Ladybirds	Insects	Subcoccinella vigintiquattuorpunctata	24-spot ladybird	No known drivers	NA	NA	NA	NA	NA	NA	NA	NA	NA	NA	NA	NA	NA	0
Ladybirds	Insects	Adalia bipunctata	2-spot ladybird	Invasive or problematic species	NA	Increasing	Invasive or problematic species	NA	Negative	Interspecific interactions	NA	8	11.4327	5.79006	8	High	NA	0	E1, E2
Ladybirds	Insects	Coccinella quinquepunctata	5-spot ladybird	No known drivers	NA	NA	NA	NA	NA	NA	NA	NA	NA	NA	NA	NA	NA	0
Ladybirds	Insects	Coccinella septempunctata	7-spot ladybird	No drivers of change	NA	NA	NA	NA	NA	NA	NA	NA	NA	NA	NA	NA	NA	0	E1, E2
Ladybirds	Insects	Hippodamia variegata	Adonis ladybird	No known drivers	NA	NA	NA	NA	NA	NA	NA	NA	NA	NA	NA	NA	NA	0
Ladybirds	Insects	Henosepilachna argus	Bryony ladybird	No known drivers	NA	NA	NA	NA	NA	NA	NA	NA	NA	NA	NA	NA	NA	0
Ladybirds	Insects	Calvia quattuordecimguttata	Cream-spot ladybird	Invasive or problematic species	NA	Increasing	Invasive or problematic species	NA	Negative	Interspecific interactions	NA	3	4.28727	2.17127	5	High	NA	0	E1, E2
Ladybirds	Insects	Harmonia quadripunctata	Cream-streaked ladybird	No known drivers	NA	NA	NA	NA	NA	NA	NA	NA	NA	NA	NA	NA	NA	0
Ladybirds	Insects	Anatis ocellata	Eyed ladybird	No known drivers	NA	NA	NA	NA	NA	NA	NA	NA	NA	NA	NA	NA	NA	0
Ladybirds	Insects	Chilocorus bipustulatus	Heather ladybird	No known drivers	NA	NA	NA	NA	NA	NA	NA	NA	NA	NA	NA	NA	NA	0
Ladybirds	Insects	Coccinella hieroglyphica	Hieroglyphic ladybird	Management of other habitats	Abandonment of management	Increasing	Decreasing management of other habitats	lack of management	Negative	NA	NA	5	7.14545	3.61878	4	Low	NA	0	E1
Ladybirds	Insects	Chilocorus renipustulatus	Kidney-spot ladybird	No known drivers	NA	NA	NA	NA	NA	NA	NA	NA	NA	NA	NA	NA	NA	0
Ladybirds	Insects	Aphidecta obliterata	Larch ladybird	No known drivers	NA	NA	NA	NA	NA	NA	NA	NA	NA	NA	NA	NA	NA	0
Ladybirds	Insects	Halyzia sedecimguttata	Orange ladybird	Climate change	Climatic conditions	Increasing	Increasing climate change	changing climatic conditions	Positive	NA	NA	5	7.14545	3.61878	4	High	NA	0	E1
Ladybirds	Insects	Exochomus quadripustulatus	Pine ladybird	No known drivers	NA	NA	NA	NA	NA	NA	NA	NA	NA	NA	NA	NA	NA	0
Ladybirds	Insects	Coccinella magnifica	Scarce 7-spot ladybird	No known drivers	NA	NA	NA	NA	NA	NA	NA	NA	NA	NA	NA	NA	NA	0
Ladybirds	Insects	Myzia oblongoguttata	Striped ladybird	No known drivers	NA	NA	NA	NA	NA	NA	NA	NA	NA	NA	NA	NA	NA	0
Ladybirds	Insects	Anisosticta novemdecimpunctata	Water ladybird	No known drivers	NA	NA	NA	NA	NA	NA	NA	NA	NA	NA	NA	NA	NA	0
Mammals	Vertebrates	Meles meles	Badger	Agricultural management	Grazing regime	Increasing	Intensive management of agricultural land	intensive grazing regime	Positive	NA	NA	5	12.7597	6.06481	4	High	NA	0
Mammals	Vertebrates	Meles meles	Badger	Climate change	Climatic conditions	Increasing	Increasing climate change	changing climatic conditions	Positive	NA	NA	6	15.3117	7.27778	9	High	NA	0	F4, F7, F17, F18, F19, F20, F21, F22
Mammals	Vertebrates	Lepus europaeus	Brown Hare	Agricultural management	Farm practices	Increasing	Intensive management of agricultural land	production driven farm practices	Negative	Decrease in habitat heterogeneity	NA	9	22.9675	10.9167	10	High	NA	1	F1, F7, F9, F34, F35, F39, F40, F41, F92, F100, F101, F102
Mammals	Vertebrates	Lepus europaeus	Brown Hare	Agricultural management	Grazing regime	Increasing	Intensive management of agricultural land	intensive grazing regime	Negative	NA	NA	8	20.4156	9.7037	10	High	NA	1	F1, F7, F9, F34, F35, F39, F40, F41, F85, F92, F100, F101, F102
Mammals	Vertebrates	Lepus europaeus	Brown Hare	Agricultural management	Semi-natural habitat in farmland	Increasing	Extensive management of agricultural land	increase in semi-natural habitat	Positive	NA	NA	6	15.3117	7.27778	8	Low	1	1	F86
Mammals	Vertebrates	Lepus europaeus	Brown Hare	Hunting & collection	Population control	Increasing	Increasing hunting, pop. control & collection	population control	Negative	NA	NA	5	12.7597	6.06481	3	High	NA	1	F1, F7, F9, F34, F35, F39, F40, F41
Mammals	Vertebrates	Muscardinus avellanarius	Dormouse	Agricultural management	Semi-natural habitat in farmland	Decreasing	Intensive management of agricultural land	loss of semi-natural habitat	Negative	Decrease in habitat heterogeneity	NA	9	22.9675	10.9167	10	High	NA	1	F3, F70
Mammals	Vertebrates	Muscardinus avellanarius	Dormouse	Climate change	Climatic conditions	Increasing	Increasing climate change	changing climatic conditions	Negative	NA	NA	8	20.4156	9.7037	9	High	NA	1	F3, F77, F73, F74, F75
Mammals	Vertebrates	Muscardinus avellanarius	Dormouse	Forest management	Use of forest products and forest	Decreasing	Decreasing forest management	lack of traditional forest managment	Negative	Decrease in habitat connectivity	NA	9	22.9675	10.9167	9	Low	NA	1	F3, F68, F69, F70, F71, F72
Mammals	Vertebrates	Muscardinus avellanarius	Dormouse	Forest management	Use of forest products and forest	Increasing	Increasing forest management	traditional forest management	Positive	Increase in habitat heterogeneity	NA	8	20.4156	9.7037	4	High	1	1	F3, F74, F77
Mammals	Vertebrates	Muscardinus avellanarius	Dormouse	Other	NA	Increasing	Other-increasing	NA	Positive	NA	NA	5	12.7597	6.06481	9	NA	NA	1	F90, F91
Mammals	Vertebrates	Muscardinus avellanarius	Dormouse	Roads	NA	Increasing	Transport infrastructure	NA	Negative	NA	NA	3	7.65584	3.63889	4	High	NA	1	F3, F70, F78
Mammals	Vertebrates	Vulpes vulpes	Fox	Urbanisation	NA	Increasing	Urbanisation	NA	Positive	NA	NA	4	10.2078	4.85185	3	High	NA	0	F1, F7, F9, F23-F30, F79
Mammals	Vertebrates	Erinaceus europaeus	Hedgehog	Agricultural management	Semi-natural habitat in farmland	Decreasing	Intensive management of agricultural land	loss of semi-natural habitat	Negative	Interspecific interactions	NA	9	22.9675	10.9167	7	High	NA	1	F1, F2, F11-F15, F29
Mammals	Vertebrates	Erinaceus europaeus	Hedgehog	Urbanisation	NA	Decreasing	Mitigation of urbanisation	NA	Positive	NA	NA	6	15.3117	7.27778	4	Low	1	1	F88, F89
Mammals	Vertebrates	Erinaceus europaeus	Hedgehog	Urbanisation	NA	Increasing	Urbanisation	NA	Negative	NA	NA	9	22.9675	10.9167	4	High	NA	1	F1, F2, F10, F16, F30
Mammals	Vertebrates	Erinaceus europaeus	Hedgehog	Roads	NA	Increasing	Transport infrastructure	NA	Negative	NA	NA	4	10.2078	4.85185	4	High	NA	1	F2, F29, F88
Mammals	Vertebrates	Lepus timidus hibernicus	Irish Hare	Agricultural management	Farm practices	Increasing	Intensive management of agricultural land	production driven farm practices	Negative	NA	NA	2	5.1039	2.42593	4	High	NA	1	F40, F41, F76, F95
Mammals	Vertebrates	Lepus timidus	Mountain Hare	Agricultural management	Grazing regime	Increasing	Intensive management of agricultural land	intensive grazing regime	Negative	NA	NA	8	20.4156	9.7037	9	High	NA	1	F1, F7, F9, F39, F42
Mammals	Vertebrates	Lepus timidus	Mountain Hare	Hunting & collection	Population control	Increasing	Increasing hunting, pop. control & collection	population control	Negative	NA	NA	4	10.2078	4.85185	10	High	NA	1	F1, F7, F9, F39, F42, F96
Mammals	Vertebrates	Lutra lutra	Otter	Hydrology	Physical modification of freshwater habitats	Increasing	Hydrological change	increased physical modification of freshwater habitats	Negative	NA	NA	1	2.55195	1.21296	3	High	NA	1
Mammals	Vertebrates	Lutra lutra	Otter	Fishing	NA	Increasing	Intensive fishing	NA	Negative	NA	NA	2	5.1039	2.42593	4	High	NA	1
Mammals	Vertebrates	Lutra lutra	Otter	Hunting & collection	Population control	Increasing	Increasing hunting, pop. control & collection	population control	Negative	NA	NA	1	2.55195	1.21296	4	High	NA	1
Mammals	Vertebrates	Lutra lutra	Otter	Water pollution	Other	Decreasing	Decreasing water pollution	other	Positive	NA	NA	10	25.5195	12.1296	10	Low	1	1	F5, F6, F7, F43-F51
Mammals	Vertebrates	Lutra lutra	Otter	Roads	NA	Increasing	Transport infrastructure	NA	Negative	NA	NA	2	5.1039	2.42593	6	High	NA	1
Mammals	Vertebrates	Martes martes	Pine Marten	Plantation forest area	NA	Increasing	Increasing plantation forest area	NA	Positive	NA	NA	6	15.3117	7.27778	6	High	NA	1	F8, F42, F80
Mammals	Vertebrates	Martes martes	Pine Marten	Hunting & collection	Population control	Decreasing	Decreasing hunting, pop. control & collection	reduced population control	Positive	NA	NA	8	20.4156	9.7037	8	Low	NA	1	F8, F42, F80
Mammals	Vertebrates	Mustela putorius	Polecat	Disease	NA	Decreasing	Reduction in disease	NA	Positive	NA	NA	6	15.3117	7.27778	5	Low	NA	1	F81, F82
Mammals	Vertebrates	Mustela putorius	Polecat	Hunting & collection	Population control	Decreasing	Decreasing hunting, pop. control & collection	reduced population control	Positive	NA	NA	9	22.9675	10.9167	8	Low	NA	1	F56, F81, F82
Mammals	Vertebrates	Oryctolagus cuniculus	Rabbit	Agricultural management	Grazing regime	Increasing	Intensive management of agricultural land	intensive grazing regime	Positive	NA	NA	7	17.8636	8.49074	10	High	NA	0	F1, F9, F29-F33, F65, F87, F92, F97, F98
Mammals	Vertebrates	Oryctolagus cuniculus	Rabbit	Disease	NA	Increasing	Disease	NA	Negative	NA	NA	4	10.2078	4.85185	4	High	NA	0	F29
Mammals	Vertebrates	Oryctolagus cuniculus	Rabbit	Hunting & collection	Population control	Increasing	Increasing hunting, pop. control & collection	population control	Negative	NA	NA	1	2.55195	1.21296	3	High	NA	0	F99
Mammals	Vertebrates	Cervus elaphus	Red Deer	Agricultural management	Farm practices	Increasing	Intensive management of agricultural land	production driven farm practices	Positive	NA	NA	7	17.8636	8.49074	3	High	NA	0	F1, F7, F9, F52, F53, F54, F55
Mammals	Vertebrates	Cervus elaphus	Red Deer	Climate change	Climatic conditions	Increasing	Increasing climate change	changing climatic conditions	Positive	NA	NA	7	17.8636	8.49074	3	High	NA	0	F1, F7, F9, F52, F53, F54, F56
Mammals	Vertebrates	Cervus elaphus	Red Deer	Plantation forest area	NA	Increasing	Increasing plantation forest area	NA	Positive	NA	NA	6	15.3117	7.27778	3	High	NA	0	F1, F7, F9, F52, F53, F54, F57
Mammals	Vertebrates	Cervus elaphus	Red Deer	Hunting & collection	Population control	Increasing	Increasing hunting, pop. control & collection	population control	Negative	NA	NA	2	5.1039	2.42593	11	High	NA	0	F1, F7, F9, F52, F53, F54, F58
Mammals	Vertebrates	Cervus elaphus	Red Deer	Roads	NA	Increasing	Transport infrastructure	NA	Negative	NA	NA	2	5.1039	2.42593	11	High	NA	0	F1, F7, F9, F52, F53, F54, F59
Mammals	Vertebrates	Capreolus capreolus	Roe Deer	Agricultural management	Farm practices	Increasing	Intensive management of agricultural land	production driven farm practices	Positive	NA	NA	7	17.8636	8.49074	3	High	NA	0	F1, F7, F9, F52, F53, F54, F60
Mammals	Vertebrates	Capreolus capreolus	Roe Deer	Climate change	Climatic conditions	Increasing	Increasing climate change	changing climatic conditions	Positive	NA	NA	7	17.8636	8.49074	3	High	NA	0	F1, F7, F9, F52, F53, F54, F61
Mammals	Vertebrates	Capreolus capreolus	Roe Deer	Plantation forest area	NA	Increasing	Increasing plantation forest area	NA	Positive	NA	NA	6	15.3117	7.27778	3	High	NA	0	F1, F7, F9, F52, F53, F54, F62
Mammals	Vertebrates	Capreolus capreolus	Roe Deer	Hunting & collection	Population control	Increasing	Increasing hunting, pop. control & collection	population control	Negative	NA	NA	2	5.1039	2.42593	11	High	NA	0	F1, F7, F9, F52, F53, F54, F63
Mammals	Vertebrates	Capreolus capreolus	Roe Deer	Roads	NA	Increasing	Transport infrastructure	NA	Negative	NA	NA	2	5.1039	2.42593	11	High	NA	0	F1, F7, F9, F52, F53, F54, F64
Mammals	Vertebrates	Arvicola amphibius	Water Vole	Hydrology	Physical modification of freshwater habitats	Decreasing	Alleviation of hydrological change	mitigation of physical modification of freshwater habitats	Positive	NA	NA	2	5.1039	2.42593	7	Low	1	1	F66
Mammals	Vertebrates	Arvicola amphibius	Water Vole	Hydrology	Physical modification of freshwater habitats	Increasing	Hydrological change	increased physical modification of freshwater habitats	Negative	NA	NA	5	12.7597	6.06481	6	High	NA	1
Mammals	Vertebrates	Arvicola amphibius	Water Vole	Climate change	Climatic conditions	Increasing	Increasing climate change	changing climatic conditions	Negative	NA	NA	3	7.65584	3.63889	4	High	NA	1	F57, F58
Mammals	Vertebrates	Arvicola amphibius	Water Vole	Hunting & collection	Population control	Increasing	Increasing hunting, pop. control & collection	population control	Positive	NA	NA	11	28.0714	13.3426	12	High	NA	1	F7, F57-F67
Mammals	Vertebrates	Arvicola amphibius	Water Vole	Invasive or problematic species	NA	Decreasing	Alleviating invasive species	NA	Positive	NA	NA	4	10.2078	4.85185	12	Low	1	1	F7, F57-F68
Mammals	Vertebrates	Arvicola amphibius	Water Vole	Invasive or problematic species	NA	Increasing	Invasive or problematic species	NA	Negative	NA	NA	12	30.6234	14.5556	12	High	NA	1	F7, F57-F69
Mammals	Vertebrates	Arvicola amphibius	Water Vole	Reintroductions	NA	Increasing	Reintroductions	NA	Positive	NA	NA	3	7.65584	3.63889	9	High	1	1	F84
Moths	Insects	Xestia ashworthii	Ashworth's Rustic	No drivers of change	NA	NA	NA	NA	NA	NA	NA	NA	NA	NA	NA	NA	NA	1
Moths	Insects	Perizoma taeniata	Barred Carpet	Climate change	Climatic conditions	Increasing	Increasing climate change	changing climatic conditions	Positive	NA	NA	1	0.376077	0.723757	1	High	NA	0
Moths	Insects	Perizoma bifaciata	Barred Rivulet	Agricultural management	Fertiliser use	Increasing	Intensive management of agricultural land	increased fertiliser use	Negative	NA	Loss of semi-natural grassland	1	0.376077	0.723757	1	High	NA	0
Moths	Insects	Perizoma bifaciata	Barred Rivulet	Agricultural management	Grazing regime	Increasing	Intensive management of agricultural land	intensive grazing regime	Negative	Decrease in habitat connectivity	NA	1	0.376077	0.723757	1	High	NA	0
Moths	Insects	Perizoma bifaciata	Barred Rivulet	Forest management	Use of forest products and forest	Decreasing	Decreasing forest management	lack of traditional forest managment	Negative	Decrease in habitat connectivity	NA	1	0.376077	0.723757	1	Low	NA	0
Moths	Insects	Trichopteryx polycommata	Barred Tooth-striped	Forest management	Use of forest products and forest	Decreasing	Decreasing forest management	lack of traditional forest managment	Negative	Decrease in habitat connectivity	NA	1	0.376077	0.723757	1	Low	NA	1
Moths	Insects	Mesoleuca albicillata	Beautiful Carpet	Agricultural management	Semi-natural habitat in farmland	Decreasing	Intensive management of agricultural land	loss of semi-natural habitat	Negative	NA	NA	1	0.376077	0.723757	1	High	NA	0
Moths	Insects	Mesoleuca albicillata	Beautiful Carpet	Plantation forest area	NA	Increasing	Increasing plantation forest area	NA	Negative	NA	loss of native woodland	1	0.376077	0.723757	2	High	NA	0	G12
Moths	Insects	Mesoleuca albicillata	Beautiful Carpet	Forest management	Use of forest products and forest	Decreasing	Decreasing forest management	lack of traditional forest managment	Negative	NA	NA	2	0.752153	1.44751	2	Low	NA	0	G1, G12
Moths	Insects	Mesoleuca albicillata	Beautiful Carpet	Farm area	NA	Increasing	Increasing farm area	NA	Negative	NA	loss of native woodland	1	0.376077	0.723757	1	High	NA	0
Moths	Insects	Orthosia miniosa	Blossom Underwing	Forest management	Use of forest products and forest	Decreasing	Decreasing forest management	lack of traditional forest managment	Negative	Decrease in habitat connectivity	NA	1	0.376077	0.723757	1	Low	NA	0
Moths	Insects	Orthosia miniosa	Blossom Underwing	Agricultural management	Semi-natural habitat in farmland	Decreasing	Intensive management of agricultural land	loss of semi-natural habitat	Negative	Decrease in habitat connectivity	NA	1	0.376077	0.723757	1	High	NA	0
Moths	Insects	Dryobotodes eremita	Brindled Green	No drivers of change	NA	NA	NA	NA	NA	NA	NA	NA	NA	NA	NA	NA	NA	0
Moths	Insects	Melanchra pisi	Broom Moth	Agricultural management	Grazing regime	Increasing	Intensive management of agricultural land	intensive grazing regime	Negative	NA	NA	2	0.752153	1.44751	2	High	NA	1	G35
Moths	Insects	Melanchra pisi	Broom Moth	Climate change	Climatic conditions	Increasing	Increasing climate change	changing climatic conditions	Negative	NA	NA	4	1.50431	2.89503	3	High	NA	1	G27, G34, G35
Moths	Insects	Melanchra pisi	Broom Moth	Farm area	NA	Increasing	Increasing farm area	NA	Negative	NA	Loss of heathland/bog	3	1.12823	2.17127	2	High	NA	1
Moths	Insects	Euclidia glyphica	Burnet Companion	Agricultural management	Farm practices	Increasing	Intensive management of agricultural land	production driven farm practices	Negative	NA	NA	1	0.376077	0.723757	1	High	NA	0
Moths	Insects	Euclidia glyphica	Burnet Companion	Agricultural management	Fertiliser use	Increasing	Intensive management of agricultural land	increased fertiliser use	Negative	NA	NA	1	0.376077	0.723757	1	High	NA	0
Moths	Insects	Euclidia glyphica	Burnet Companion	Agricultural management	Grazing regime	Increasing	Intensive management of agricultural land	intensive grazing regime	Negative	NA	NA	1	0.376077	0.723757	1	High	NA	0
Moths	Insects	Ennomos alniaria	Canary-shouldered Thorn	Plantation forest area	NA	Increasing	Increasing plantation forest area	NA	Negative	NA	loss of native woodland	2	0.752153	1.44751	1	High	NA	0
Moths	Insects	Thera cognata	Chestnut-coloured Carpet	Forest management	Use of forest products and forest	Decreasing	Decreasing forest management	lack of traditional forest managment	Negative	Decrease in habitat connectivity	NA	1	0.376077	0.723757	1	Low	NA	0
Moths	Insects	Odezia atrata	Chimney sweeper	Agricultural management	Grazing regime	Increasing	Intensive management of agricultural land	intensive grazing regime	Negative	Decrease in habitat connectivity	NA	1	0.376077	0.723757	1	High	NA	0
Moths	Insects	Odezia atrata	Chimney sweeper	Agricultural management	Fertiliser use	Increasing	Intensive management of agricultural land	increased fertiliser use	Negative	NA	Loss of semi-natural grassland	1	0.376077	0.723757	1	High	NA	0
Moths	Insects	Odezia atrata	Chimney sweeper	Agricultural management	Abandonment of management	Increasing	Extensive management of agricultural land	lack of management	Negative	Decrease in habitat connectivity	NA	1	0.376077	0.723757	1	Low	NA	0
Moths	Insects	Odezia atrata	Chimney sweeper	Hydrology	Abstraction and drainage	Increasing	Hydrological change	increased abstraction and drainage	Negative	Decrease in habitat connectivity	NA	1	0.376077	0.723757	1	High	NA	0
Moths	Insects	Chloroclysta truncata	Common Marbled Carpet	Climate change	Climatic conditions	Increasing	Increasing climate change	changing climatic conditions	Positive	NA	NA	4	1.50431	2.89503	4	High	NA	0	G11, G20
Moths	Insects	Chloroclysta truncata	Common Marbled Carpet	Forest management	Use of forest products and forest	Decreasing	Decreasing forest management	lack of traditional forest managment	Negative	NA	NA	2	0.752153	1.44751	3	Low	NA	0	G1, G19, G47
Moths	Insects	Chloroclysta truncata	Common Marbled Carpet	Farm area	NA	Increasing	Increasing farm area	NA	Negative	NA	Loss of heathland/bog	1	0.376077	0.723757	1	High	NA	0	G19
Moths	Insects	Ptilodon capucina	Coxcomb Prominent	No drivers of change	NA	NA	NA	NA	NA	NA	NA	NA	NA	NA	NA	NA	NA	0	G12
Moths	Insects	Thera cupressata	Cypress Carpet	Climate change	Climatic conditions	Increasing	Increasing climate change	changing climatic conditions	Positive	NA	NA	6	2.25646	4.34254	7	High	NA	0
Moths	Insects	Thera cupressata	Cypress Carpet	Urbanisation	NA	Decreasing	Mitigation of urbanisation	NA	Positive	NA	NA	1	0.376077	0.723757	1	Low	1	0
Moths	Insects	Apamea monoglypha	Dark Arches	Agricultural management	Farm practices	Increasing	Intensive management of agricultural land	production driven farm practices	Positive	NA	NA	3	1.12823	2.17127	3	High	NA	0	G6, G15, G16
Moths	Insects	Apamea monoglypha	Dark Arches	Agricultural management	Fertiliser use	Increasing	Intensive management of agricultural land	increased fertiliser use	Positive	NA	NA	2	0.752153	1.44751	2	High	NA	0	G7
Moths	Insects	Apamea monoglypha	Dark Arches	Climate change	Climatic conditions	Increasing	Increasing climate change	changing climatic conditions	Positive	NA	NA	3	1.12823	2.17127	3	High	NA	0	G11
Moths	Insects	Apamea monoglypha	Dark Arches	Forest management	Grazing	Increasing	Increasing forest management	intensive grazing	Positive	NA	NA	1	0.376077	0.723757	1	High	NA	0	G15
Moths	Insects	Apamea monoglypha	Dark Arches	Forest management	Use of forest products and forest	Decreasing	Decreasing forest management	lack of traditional forest managment	Negative	NA	NA	3	1.12823	2.17127	4	Low	NA	0	G1, G26
Moths	Insects	Blepharita adusta	Dark Brocade	Agricultural management	Grazing regime	Increasing	Intensive management of agricultural land	intensive grazing regime	Negative	NA	NA	2	0.752153	1.44751	1	High	NA	1
Moths	Insects	Blepharita adusta	Dark Brocade	Climate change	Sea level rise	Increasing	Increasing climate change	sea level rise	Negative	NA	Loss of coastal habitat	1	0.376077	0.723757	1	High	NA	1
Moths	Insects	Blepharita adusta	Dark Brocade	Forest management	Use of forest products and forest	Decreasing	Decreasing forest management	lack of traditional forest managment	Negative	NA	NA	3	1.12823	2.17127	2	Low	NA	1	G1, G48
Moths	Insects	Blepharita adusta	Dark Brocade	Management of other habitats	Fire	Increasing	Increasing management of other habitats	controlled burning	Negative	NA	NA	2	0.752153	1.44751	1	High	NA	1
Moths	Insects	Blepharita adusta	Dark Brocade	Farm area	NA	Increasing	Increasing farm area	NA	Negative	NA	Loss of heathland/bog	4	1.50431	2.89503	2	High	NA	1
Moths	Insects	Philereme transversata	Dark Umber	Forest management	Use of forest products and forest	Decreasing	Decreasing forest management	lack of traditional forest managment	Negative	NA	NA	1	0.376077	0.723757	1	Low	NA	0	G1
Moths	Insects	Philereme transversata	Dark Umber	Farm area	NA	Increasing	Increasing farm area	NA	Negative	NA	Loss of heathland/bog	1	0.376077	0.723757	1	High	NA	0
Moths	Insects	Philereme transversata	Dark Umber	Climate change	Climatic conditions	Increasing	Increasing climate change	changing climatic conditions	Positive	NA	NA	2	0.752153	1.44751	2	High	NA	0	G7, G13
Moths	Insects	Alcis jubata	Dotted Carpet	Plantation forest area	NA	Increasing	Increasing plantation forest area	NA	Positive	Increase in habitat connectivity	NA	3	1.12823	2.17127	2	High	NA	0	G12
Moths	Insects	Alcis jubata	Dotted Carpet	Air pollution	Acid	Decreasing	Decreasing air pollution	sulphur dioxide	Positive	NA	NA	7	2.63254	5.0663	4	Low	1	0	G24, G25
Moths	Insects	Conistra rubiginea	Dotted Chestnut	Climate change	Climatic conditions	Increasing	Increasing climate change	changing climatic conditions	Positive	NA	NA	1	0.376077	0.723757	1	High	NA	0	G2, G4
Moths	Insects	Macrochilo cribrumalis	Dotted Fan-foot	Climate change	Climatic conditions	Increasing	Increasing climate change	changing climatic conditions	Positive	NA	NA	1	0.376077	0.723757	1	High	NA	0	G2, G4
Moths	Insects	Macrochilo cribrumalis	Dotted Fan-foot	Habitat creation	wetland	Increasing	Habitat creation	wetland	Positive	NA	NA	1	0.376077	0.723757	1	Low	1	0
Moths	Insects	Ipimorpha retusa	Double Kidney	Agricultural management	Semi-natural habitat in farmland	Decreasing	Intensive management of agricultural land	loss of semi-natural habitat	Negative	Decrease in habitat connectivity	NA	1	0.376077	0.723757	1	High	NA	0
Moths	Insects	Ipimorpha retusa	Double Kidney	Management of other habitats	Abandonment of management	Increasing	Decreasing management of other habitats	lack of management	Positive	NA	NA	1	0.376077	0.723757	1	Low	NA	0
Moths	Insects	Xanthorhoe designata	Flame Carpet	Climate change	Climatic conditions	Increasing	Increasing climate change	changing climatic conditions	Positive	NA	NA	2	0.752153	1.44751	3	High	NA	0	G11
Moths	Insects	Eupithecia pulchellata	Foxglove Pug	No drivers of change	NA	NA	NA	NA	NA	NA	NA	NA	NA	NA	NA	NA	NA	0
Moths	Insects	Polyploca ridens	Frosted Green	No known drivers	NA	NA	NA	NA	NA	NA	NA	NA	NA	NA	NA	NA	NA	0
Moths	Insects	Epirrhoe galiata	Galium Carpet	Agricultural management	Fertiliser use	Increasing	Intensive management of agricultural land	increased fertiliser use	Negative	NA	NA	1	0.376077	0.723757	1	High	NA	1	G7
Moths	Insects	Epirrhoe galiata	Galium Carpet	Agricultural management	Grazing regime	Increasing	Intensive management of agricultural land	intensive grazing regime	Negative	NA	NA	2	0.752153	1.44751	2	High	NA	1
Moths	Insects	Epirrhoe galiata	Galium Carpet	Climate change	Sea level rise	Increasing	Increasing climate change	sea level rise	Negative	NA	NA	2	0.752153	1.44751	1	High	NA	1
Moths	Insects	Epirrhoe galiata	Galium Carpet	Farm area	NA	Increasing	Increasing farm area	NA	Negative	NA	Loss of semi-natural grassland	2	0.752153	1.44751	1	High	NA	1
Moths	Insects	Plusia festucae	Gold Spot	Agricultural management	Fertiliser use	Increasing	Intensive management of agricultural land	increased fertiliser use	Negative	NA	NA	2	0.752153	1.44751	3	High	NA	0	G7, G46
Moths	Insects	Plusia festucae	Gold Spot	Agricultural management	Pesticide, herbicide use	Increasing	Intensive management of agricultural land	increased pesticide, herbicide use	Negative	NA	NA	1	0.376077	0.723757	1	High	NA	0
Moths	Insects	Plusia festucae	Gold Spot	Hydrology	Abstraction and drainage	Increasing	Hydrological change	increased abstraction and drainage	Negative	NA	Loss of wetland	2	0.752153	1.44751	2	High	NA	0
Moths	Insects	Plusia festucae	Gold Spot	Hydrology	Physical modification of freshwater habitats	Increasing	Hydrological change	increased physical modification of freshwater habitats	Negative	NA	NA	1	0.376077	0.723757	1	High	NA	0
Moths	Insects	Plusia festucae	Gold Spot	Forest management	Use of forest products and forest	Decreasing	Decreasing forest management	lack of traditional forest managment	Negative	NA	NA	1	0.376077	0.723757	1	Low	NA	0	G1
Moths	Insects	Plusia festucae	Gold Spot	Farm area	NA	Increasing	Increasing farm area	NA	Negative	NA	Loss of wetland	2	0.752153	1.44751	1	High	NA	0
Moths	Insects	Lithomoia solidaginis	Golden-rod Brindle	No known drivers	NA	NA	NA	NA	NA	NA	NA	NA	NA	NA	NA	NA	NA	0
Moths	Insects	Allophyes oxyacanthae	Green-brindled Crescent	Agricultural management	Fertiliser use	Increasing	Intensive management of agricultural land	increased fertiliser use	Positive	NA	NA	1	0.376077	0.723757	1	High	NA	1	G7, G46
Moths	Insects	Allophyes oxyacanthae	Green-brindled Crescent	Agricultural management	Semi-natural habitat in farmland	Decreasing	Intensive management of agricultural land	loss of semi-natural habitat	Negative	NA	NA	2	0.752153	1.44751	1	High	NA	1
Moths	Insects	Allophyes oxyacanthae	Green-brindled Crescent	Climate change	Climatic conditions	Increasing	Increasing climate change	changing climatic conditions	Negative	NA	NA	5	1.88038	3.61878	5	High	NA	1	G27
Moths	Insects	Allophyes oxyacanthae	Green-brindled Crescent	Forest management	Use of forest products and forest	Decreasing	Decreasing forest management	lack of traditional forest managment	Negative	NA	NA	2	0.752153	1.44751	1	Low	NA	1	G1
Moths	Insects	Lithostege griseata	Grey Carpet	Agricultural management	Farm practices	Decreasing	Extensive management of agricultural land	sustainable farm practices	Negative	Decrease in habitat connectivity	NA	1	0.376077	0.723757	1	Low	1	1
Moths	Insects	Lithostege griseata	Grey Carpet	Agricultural management	Pesticide, herbicide use	Increasing	Intensive management of agricultural land	increased pesticide, herbicide use	Negative	Decrease in habitat connectivity	NA	1	0.376077	0.723757	1	High	NA	1
Moths	Insects	Lithostege griseata	Grey Carpet	Agricultural management	Semi-natural habitat in farmland	Decreasing	Intensive management of agricultural land	loss of semi-natural habitat	Negative	Decrease in habitat connectivity	NA	1	0.376077	0.723757	1	High	NA	1
Moths	Insects	Lithostege griseata	Grey Carpet	Forest management	Use of forest products and forest	Decreasing	Decreasing forest management	lack of traditional forest managment	Negative	Decrease in habitat connectivity	NA	1	0.376077	0.723757	1	Low	NA	1
Moths	Insects	Antitype chi	Grey Chi	Agricultural management	Grazing regime	Increasing	Intensive management of agricultural land	intensive grazing regime	Negative	NA	NA	2	0.752153	1.44751	1	High	NA	0
Moths	Insects	Antitype chi	Grey Chi	Agricultural management	Pesticide, herbicide use	Increasing	Intensive management of agricultural land	increased pesticide, herbicide use	Negative	NA	NA	2	0.752153	1.44751	1	High	NA	0
Moths	Insects	Antitype chi	Grey Chi	Climate change	Climatic conditions	Increasing	Increasing climate change	changing climatic conditions	Negative	NA	NA	3	1.12823	2.17127	3	High	NA	0	G7
Moths	Insects	Antitype chi	Grey Chi	Farm area	NA	Increasing	Increasing farm area	NA	Negative	NA	Loss of upland habitat	2	0.752153	1.44751	1	High	NA	0
Moths	Insects	Agrotis exclamationis	Heart & Dart	Agricultural management	Farm practices	Increasing	Intensive management of agricultural land	production driven farm practices	Negative	NA	NA	2	0.752153	1.44751	1	High	NA	0
Moths	Insects	Agrotis exclamationis	Heart & Dart	Agricultural management	Fertiliser use	Increasing	Intensive management of agricultural land	increased fertiliser use	Positive	NA	NA	1	0.376077	0.723757	1	High	NA	0	G7, G46
Moths	Insects	Agrotis exclamationis	Heart & Dart	Agricultural management	Pesticide, herbicide use	Increasing	Intensive management of agricultural land	increased pesticide, herbicide use	Negative	NA	NA	1	0.376077	0.723757	1	High	NA	0
Moths	Insects	Agrotis exclamationis	Heart & Dart	Climate change	Climatic conditions	Increasing	Increasing climate change	changing climatic conditions	Negative	NA	NA	9	3.38469	6.51381	9	High	NA	0	G11, G27, G28, G29
Moths	Insects	Agrotis exclamationis	Heart & Dart	Forest management	Use of forest products and forest	Decreasing	Decreasing forest management	lack of traditional forest managment	Negative	NA	NA	2	0.752153	1.44751	2	Low	NA	0	G1, G26
Moths	Insects	Eupithecia lariciata	Larch Pug	Plantation forest area	NA	Increasing	Increasing plantation forest area	NA	Positive	NA	NA	1	0.376077	0.723757	1	High	NA	0
Moths	Insects	Polymixis flavicincta	Large Ranunculus	No drivers of change	NA	NA	NA	NA	NA	NA	NA	NA	NA	NA	NA	NA	NA	0	G2, G4
Moths	Insects	Noctua pronuba	Large Yellow Underwing	Agricultural management	Farm practices	Decreasing	Extensive management of agricultural land	sustainable farm practices	Positive	NA	NA	2	0.752153	1.44751	2	Low	1	0	G31
Moths	Insects	Noctua pronuba	Large Yellow Underwing	Agricultural management	Fertiliser use	Increasing	Intensive management of agricultural land	increased fertiliser use	Positive	NA	NA	2	0.752153	1.44751	1	High	NA	0	G7, G46
Moths	Insects	Noctua pronuba	Large Yellow Underwing	Climate change	Climatic conditions	Increasing	Increasing climate change	changing climatic conditions	Positive	NA	NA	5	1.88038	3.61878	4	High	NA	0	G11, G20, G28
Moths	Insects	Noctua pronuba	Large Yellow Underwing	Forest management	Use of forest products and forest	Decreasing	Decreasing forest management	lack of traditional forest managment	Negative	NA	NA	1	0.376077	0.723757	3	Low	NA	0	G1, G26, G32
Moths	Insects	Orthosia populeti	Lead coloured Drab	Agricultural management	Semi-natural habitat in farmland	Decreasing	Intensive management of agricultural land	loss of semi-natural habitat	Negative	Decrease in habitat connectivity	NA	1	0.376077	0.723757	1	High	NA	0
Moths	Insects	Orthosia populeti	Lead coloured Drab	Forest management	Use of forest products and forest	Decreasing	Decreasing forest management	lack of traditional forest managment	Negative	Decrease in habitat connectivity	NA	1	0.376077	0.723757	1	Low	NA	0
Moths	Insects	Apamea lithoxylaea	Light Arches	Agricultural management	Fertiliser use	Increasing	Intensive management of agricultural land	increased fertiliser use	Positive	NA	NA	2	0.752153	1.44751	1	High	NA	0	G7, G46
Moths	Insects	Apamea lithoxylaea	Light Arches	Agricultural management	Pesticide, herbicide use	Increasing	Intensive management of agricultural land	increased pesticide, herbicide use	Negative	NA	NA	1	0.376077	0.723757	1	High	NA	0
Moths	Insects	Apamea lithoxylaea	Light Arches	Forest management	Use of forest products and forest	Decreasing	Decreasing forest management	lack of traditional forest managment	Negative	NA	NA	2	0.752153	1.44751	1	Low	NA	0	G1
Moths	Insects	Apamea lithoxylaea	Light Arches	Farm area	NA	Increasing	Increasing farm area	NA	Negative	NA	Loss of semi-natural grassland	2	0.752153	1.44751	1	High	NA	0
Moths	Insects	Campaea margaritata	Light Emerald	Climate change	Climatic conditions	Increasing	Increasing climate change	changing climatic conditions	Positive	NA	NA	3	1.12823	2.17127	2	High	NA	0	G49
Moths	Insects	Cosmia pyralina	Lunar-spotted Pinion	Agricultural management	Fertiliser use	Increasing	Intensive management of agricultural land	increased fertiliser use	Positive	NA	NA	1	0.376077	0.723757	1	High	NA	0	G7, G46
Moths	Insects	Cosmia pyralina	Lunar-spotted Pinion	Disease	NA	Increasing	Disease	NA	Negative	NA	loss of native woodland	2	0.752153	1.44751	1	High	NA	0
Moths	Insects	Carsia sororiata	Manchester Treble bar	Climate change	Climatic conditions	Increasing	Increasing climate change	changing climatic conditions	Negative	NA	NA	1	0.376077	0.723757	1	High	NA	0	G2
Moths	Insects	Carsia sororiata	Manchester Treble bar	Agricultural management	Grazing regime	Increasing	Intensive management of agricultural land	intensive grazing regime	Negative	NA	NA	1	0.376077	0.723757	1	High	NA	0
Moths	Insects	Carsia sororiata	Manchester Treble bar	Hydrology	Abstraction and drainage	Increasing	Hydrological change	increased abstraction and drainage	Negative	Decrease in habitat connectivity	Loss of upland habitat	1	0.376077	0.723757	1	High	NA	0
Moths	Insects	Cryphia domestica	Marbled Beauty	Air pollution	Acid	Decreasing	Decreasing air pollution	sulphur dioxide	Positive	NA	NA	7	2.63254	5.0663	4	Low	1	0	G24, G25
Moths	Insects	Heliothis viriplaca	Marbled Clover	Agricultural management	Grazing regime	Increasing	Intensive management of agricultural land	intensive grazing regime	Negative	Decrease in habitat connectivity	NA	1	0.376077	0.723757	1	High	NA	0
Moths	Insects	Heliothis viriplaca	Marbled Clover	Agricultural management	Fertiliser use	Increasing	Intensive management of agricultural land	increased fertiliser use	Negative	NA	Loss of semi-natural grassland	1	0.376077	0.723757	1	High	NA	0
Moths	Insects	Heliothis viriplaca	Marbled Clover	Agricultural management	Semi-natural habitat in farmland	Decreasing	Intensive management of agricultural land	loss of semi-natural habitat	Negative	Decrease in habitat connectivity	NA	1	0.376077	0.723757	1	High	NA	0
Moths	Insects	Heliothis viriplaca	Marbled Clover	Forest management	Use of forest products and forest	Decreasing	Decreasing forest management	lack of traditional forest managment	Negative	Decrease in habitat connectivity	NA	1	0.376077	0.723757	1	Low	NA	0
Moths	Insects	Hadena confusa	Marbled Coronet	Urbanisation	NA	Increasing	Urbanisation	NA	Negative	NA	NA	1	0.376077	0.723757	1	High	NA	0
Moths	Insects	Hadena confusa	Marbled Coronet	Agricultural management	Fertiliser use	Increasing	Intensive management of agricultural land	increased fertiliser use	Negative	Decrease in habitat connectivity	NA	1	0.376077	0.723757	1	High	NA	0
Moths	Insects	Hadena confusa	Marbled Coronet	Agricultural management	Grazing regime	Increasing	Intensive management of agricultural land	intensive grazing regime	Negative	Decrease in habitat connectivity	NA	1	0.376077	0.723757	1	High	NA	0
Moths	Insects	Perizoma sagittata	Marsh Carpet	Agricultural management	Fertiliser use	Increasing	Intensive management of agricultural land	increased fertiliser use	Negative	Decrease in habitat connectivity	NA	1	0.376077	0.723757	1	High	NA	0
Moths	Insects	Perizoma sagittata	Marsh Carpet	Agricultural management	Grazing regime	Increasing	Intensive management of agricultural land	intensive grazing regime	Negative	Decrease in habitat connectivity	NA	1	0.376077	0.723757	1	High	NA	0
Moths	Insects	Perizoma sagittata	Marsh Carpet	Hydrology	Abstraction and drainage	Increasing	Hydrological change	increased abstraction and drainage	Negative	Decrease in habitat connectivity	Loss of wetland	1	0.376077	0.723757	1	High	NA	0
Moths	Insects	Perizoma sagittata	Marsh Carpet	Hydrology	Physical modification of freshwater habitats	Increasing	Hydrological change	increased physical modification of freshwater habitats	Negative	Decrease in habitat connectivity	NA	1	0.376077	0.723757	1	High	NA	0
Moths	Insects	Eupithecia pygmaeata	Marsh Pug	Hydrology	Abstraction and drainage	Increasing	Hydrological change	increased abstraction and drainage	Negative	NA	NA	1	0.376077	0.723757	1	High	NA	0
Moths	Insects	Chortodes fluxa	Mere Wainscot	Forest management	Use of forest products and forest	Decreasing	Decreasing forest management	lack of traditional forest managment	Negative	Decrease in habitat connectivity	Loss of semi-natural grassland	1	0.376077	0.723757	1	Low	NA	0
Moths	Insects	Chortodes fluxa	Mere Wainscot	Agricultural management	Farm practices	Increasing	Intensive management of agricultural land	production driven farm practices	Negative	Decrease in habitat connectivity	Loss of semi-natural grassland	1	0.376077	0.723757	1	High	NA	0
Moths	Insects	Chortodes fluxa	Mere Wainscot	Climate change	Climatic conditions	Increasing	Increasing climate change	changing climatic conditions	Positive	NA	NA	1	0.376077	0.723757	1	High	NA	0	G2, G3, G4
Moths	Insects	Colostygia multistrigaria	Mottled Grey	Agricultural management	Pesticide, herbicide use	Increasing	Intensive management of agricultural land	increased pesticide, herbicide use	Negative	NA	NA	1	0.376077	0.723757	1	High	NA	0
Moths	Insects	Colostygia multistrigaria	Mottled Grey	Forest management	Use of forest products and forest	Decreasing	Decreasing forest management	lack of traditional forest managment	Negative	NA	NA	2	0.752153	1.44751	1	Low	NA	0
Moths	Insects	Colostygia multistrigaria	Mottled Grey	Farm area	NA	Increasing	Increasing farm area	NA	Negative	NA	Loss of semi-natural grassland	2	0.752153	1.44751	1	High	NA	0
Moths	Insects	Erannis defoliaria	Mottled Umber	Climate change	Climatic conditions	Increasing	Increasing climate change	changing climatic conditions	Negative	NA	NA	5	1.88038	3.61878	5	High	NA	0	G27
Moths	Insects	Hemaris tityus	Narrow-bordered Bee Hawk-moth	Agricultural management	Farm practices	Increasing	Intensive management of agricultural land	production driven farm practices	Negative	Decrease in habitat connectivity	Loss of semi-natural grassland	1	0.376077	0.723757	1	High	NA	1
Moths	Insects	Hemaris tityus	Narrow-bordered Bee Hawk-moth	Agricultural management	Fertiliser use	Increasing	Intensive management of agricultural land	increased fertiliser use	Negative	NA	Loss of semi-natural grassland	1	0.376077	0.723757	1	High	NA	1
Moths	Insects	Hemaris tityus	Narrow-bordered Bee Hawk-moth	Agricultural management	Grazing regime	Increasing	Intensive management of agricultural land	intensive grazing regime	Negative	Decrease in habitat connectivity	Loss of semi-natural grassland	1	0.376077	0.723757	1	High	NA	1
Moths	Insects	Hemaris tityus	Narrow-bordered Bee Hawk-moth	Agricultural management	Abandonment of management	Decreasing	Intensive management of agricultural land	re-instatement of management	Negative	NA	Loss of semi-natural grassland	1	0.376077	0.723757	1	High	1	1
Moths	Insects	Biston strataria	Oak Beauty	Plantation forest area	NA	Increasing	Increasing plantation forest area	NA	Negative	NA	loss of native woodland	2	0.752153	1.44751	1	High	NA	0
Moths	Insects	Biston strataria	Oak Beauty	Forest management	Use of forest products and forest	Decreasing	Decreasing forest management	lack of traditional forest managment	Positive	NA	NA	1	0.376077	0.723757	1	Low	NA	0
Moths	Insects	Orthonama vittata	Oblique Carpet	Agricultural management	Farm practices	Increasing	Intensive management of agricultural land	production driven farm practices	Negative	NA	NA	2	0.752153	1.44751	1	High	NA	1
Moths	Insects	Orthonama vittata	Oblique Carpet	Hydrology	Abstraction and drainage	Increasing	Hydrological change	increased abstraction and drainage	Negative	NA	Loss of wetland	3	1.12823	2.17127	2	High	NA	1
Moths	Insects	Orthonama vittata	Oblique Carpet	Farm area	NA	Increasing	Increasing farm area	NA	Negative	NA	Loss of wetland	3	1.12823	2.17127	2	High	NA	1
Moths	Insects	Archiearis parthenias	Orange Underwing	Forest management	Use of forest products and forest	Decreasing	Decreasing forest management	lack of traditional forest managment	Negative	Decrease in habitat connectivity	NA	2	0.752153	1.44751	1	Low	NA	0
Moths	Insects	Archiearis parthenias	Orange Underwing	Habitat creation	heathland	Increasing	Habitat creation	heathland	Negative	Decrease in habitat connectivity	NA	1	0.376077	0.723757	1	Low	1	0
Moths	Insects	Phigalia pilosaria	Pale Brindled Beauty	No drivers of change	NA	NA	NA	NA	NA	NA	NA	NA	NA	NA	NA	NA	NA	0
Moths	Insects	Thyatira batis	Peach Blossom	Agricultural management	Fertiliser use	Increasing	Intensive management of agricultural land	increased fertiliser use	Positive	NA	NA	2	0.752153	1.44751	1	High	NA	0	G7, G46
Moths	Insects	Thyatira batis	Peach Blossom	Climate change	Climatic conditions	Increasing	Increasing climate change	changing climatic conditions	Positive	NA	NA	2	0.752153	1.44751	1	High	NA	0	G11
Moths	Insects	Thyatira batis	Peach Blossom	Forest management	Use of forest products and forest	Decreasing	Decreasing forest management	lack of traditional forest managment	Negative	NA	NA	3	1.12823	2.17127	3	Low	NA	0	G1, G26
Moths	Insects	Eupithecia insigniata	Pinion spotted Pug	Agricultural management	Semi-natural habitat in farmland	Decreasing	Intensive management of agricultural land	loss of semi-natural habitat	Negative	Decrease in habitat connectivity	NA	1	0.376077	0.723757	1	High	NA	0
Moths	Insects	Actebia praecox	Portland Moth	Management of other habitats	Abandonment of management	Increasing	Decreasing management of other habitats	lack of management	Negative	NA	NA	1	0.376077	0.723757	1	Low	NA	0
Moths	Insects	Actebia praecox	Portland Moth	Urbanisation	NA	Increasing	Urbanisation	NA	Negative	NA	NA	1	0.376077	0.723757	1	High	NA	0
Moths	Insects	Idaea muricata	Purple-bordered Gold	Hydrology	Abstraction and drainage	Increasing	Hydrological change	increased abstraction and drainage	Negative	NA	Loss of wetland	1	0.376077	0.723757	1	High	NA	0
Moths	Insects	Catocala nupta	Red Underwing	Climate change	Climatic conditions	Increasing	Increasing climate change	changing climatic conditions	Positive	NA	NA	7	2.63254	5.0663	1	High	NA	0	G2, G4
Moths	Insects	Apamea sublustris	Reddish Light Arches	Agricultural management	Grazing regime	Increasing	Intensive management of agricultural land	intensive grazing regime	Negative	Decrease in habitat connectivity	NA	1	0.376077	0.723757	1	High	NA	0
Moths	Insects	Apamea sublustris	Reddish Light Arches	Agricultural management	Fertiliser use	Increasing	Intensive management of agricultural land	increased fertiliser use	Negative	NA	Loss of semi-natural grassland	1	0.376077	0.723757	1	High	NA	0
Moths	Insects	Apamea sublustris	Reddish Light Arches	Climate change	Climatic conditions	Increasing	Increasing climate change	changing climatic conditions	Positive	NA	NA	1	0.376077	0.723757	1	High	NA	0
Moths	Insects	Xanthorhoe spadicearia	Red-Twin spot Carpet	Agricultural management	Farm practices	Increasing	Intensive management of agricultural land	production driven farm practices	Negative	NA	NA	2	0.752153	1.44751	1	High	NA	0
Moths	Insects	Xanthorhoe spadicearia	Red-Twin spot Carpet	Forest management	Use of forest products and forest	Decreasing	Decreasing forest management	lack of traditional forest managment	Negative	NA	NA	1	0.376077	0.723757	1	Low	NA	0
Moths	Insects	Xanthorhoe spadicearia	Red-Twin spot Carpet	Urbanisation	NA	Increasing	Urbanisation	NA	Negative	NA	NA	2	0.752153	1.44751	1	High	NA	0
Moths	Insects	Xanthorhoe spadicearia	Red-Twin spot Carpet	Farm area	NA	Increasing	Increasing farm area	NA	Negative	NA	Loss of semi-natural grassland	2	0.752153	1.44751	1	High	NA	0
Moths	Insects	Hydriomena ruberata	Ruddy Highflyer	Habitat creation	heathland	Increasing	Habitat creation	heathland	Negative	Decrease in habitat connectivity	NA	1	0.376077	0.723757	1	Low	1	0
Moths	Insects	Hydriomena ruberata	Ruddy Highflyer	Hydrology	Abstraction and drainage	Increasing	Hydrological change	increased abstraction and drainage	Negative	Decrease in habitat connectivity	NA	1	0.376077	0.723757	1	High	NA	0
Moths	Insects	Archanara algae	Rush Wainscot	Habitat creation	wetland	Increasing	Habitat creation	wetland	Positive	NA	NA	3	1.12823	2.17127	3	Low	1	0	G1
Moths	Insects	Apamea sordens	Rustic Shoulder knot	Agricultural management	Fertiliser use	Increasing	Intensive management of agricultural land	increased fertiliser use	Positive	NA	NA	3	1.12823	2.17127	2	High	NA	0	G7, G15, G46
Moths	Insects	Apamea sordens	Rustic Shoulder knot	Agricultural management	Pesticide, herbicide use	Increasing	Intensive management of agricultural land	increased pesticide, herbicide use	Negative	NA	NA	1	0.376077	0.723757	1	High	NA	0
Moths	Insects	Apamea sordens	Rustic Shoulder knot	Forest management	Use of forest products and forest	Decreasing	Decreasing forest management	lack of traditional forest managment	Negative	NA	NA	1	0.376077	0.723757	1	Low	NA	0	G1
Moths	Insects	Apamea sordens	Rustic Shoulder knot	Farm area	NA	Increasing	Increasing farm area	NA	Positive	Increase in habitat connectivity	NA	1	0.376077	0.723757	1	High	NA	0
Moths	Insects	Rheumaptera undulata	Scallop Shell	Hydrology	Abstraction and drainage	Increasing	Hydrological change	increased abstraction and drainage	Negative	NA	NA	2	0.752153	1.44751	1	High	NA	0
Moths	Insects	Rheumaptera undulata	Scallop Shell	Forest management	Use of forest products and forest	Decreasing	Decreasing forest management	lack of traditional forest managment	Negative	NA	NA	3	1.12823	2.17127	3	Low	NA	0	G1, G21
Moths	Insects	Rheumaptera undulata	Scallop Shell	Farm area	NA	Increasing	Increasing farm area	NA	Negative	NA	Loss of wetland	2	0.752153	1.44751	1	High	NA	0
Moths	Insects	Gnophos obfuscata	Scotch Annulet	Climate change	Climatic conditions	Increasing	Increasing climate change	changing climatic conditions	Negative	NA	NA	1	0.376077	0.723757	1	High	NA	0
Moths	Insects	Scotopteryx chenopodiata	Shaded Broad bar	Agricultural management	Farm practices	Increasing	Intensive management of agricultural land	production driven farm practices	Negative	NA	NA	1	0.376077	0.723757	1	High	NA	1
Moths	Insects	Scotopteryx chenopodiata	Shaded Broad bar	Agricultural management	Farm practices	Increasing	Intensive management of agricultural land	production driven farm practices	Negative	NA	NA	2	0.752153	1.44751	2	High	NA	1
Moths	Insects	Scotopteryx chenopodiata	Shaded Broad bar	Agricultural management	Fertiliser use	Increasing	Intensive management of agricultural land	increased fertiliser use	Negative	NA	NA	1	0.376077	0.723757	1	High	NA	1	G7, G46
Moths	Insects	Scotopteryx chenopodiata	Shaded Broad bar	Agricultural management	Grazing regime	Increasing	Intensive management of agricultural land	intensive grazing regime	Negative	NA	NA	4	1.50431	2.89503	3	High	NA	1	G8, G9
Moths	Insects	Scotopteryx chenopodiata	Shaded Broad bar	Forest management	Use of forest products and forest	Decreasing	Decreasing forest management	lack of traditional forest managment	Negative	NA	NA	1	0.376077	0.723757	1	Low	NA	1	G1
Moths	Insects	Scotopteryx chenopodiata	Shaded Broad bar	Farm area	NA	Increasing	Increasing farm area	NA	Negative	NA	Loss of semi-natural grassland	2	0.752153	1.44751	2	High	NA	1	G10
Moths	Insects	Euphyia unangulata	Sharp-angled Carpet	Forest management	Use of forest products and forest	Decreasing	Decreasing forest management	lack of traditional forest managment	Negative	NA	NA	1	0.376077	0.723757	1	Low	NA	0	G1
Moths	Insects	Nola cucullatella	Short cloaked Moth	Agricultural management	Fertiliser use	Increasing	Intensive management of agricultural land	increased fertiliser use	Positive	NA	NA	1	0.376077	0.723757	1	High	NA	0	G7, G46
Moths	Insects	Mythimna comma	Shoulder-striped Wainscot	Agricultural management	Fertiliser use	Increasing	Intensive management of agricultural land	increased fertiliser use	Positive	NA	NA	1	0.376077	0.723757	1	High	NA	1	G15, G46
Moths	Insects	Mythimna comma	Shoulder-striped Wainscot	Hydrology	Abstraction and drainage	Increasing	Hydrological change	increased abstraction and drainage	Negative	NA	Loss of wetland	2	0.752153	1.44751	1	High	NA	1
Moths	Insects	Mythimna comma	Shoulder-striped Wainscot	Farm area	NA	Increasing	Increasing farm area	NA	Negative	NA	Loss of wetland	2	0.752153	1.44751	1	High	NA	1
Moths	Insects	Chilodes maritimus	Silky Wainscot	Climate change	Climatic conditions	Increasing	Increasing climate change	changing climatic conditions	Positive	NA	NA	1	0.376077	0.723757	1	High	NA	0	G2, G4
Moths	Insects	Chilodes maritimus	Silky Wainscot	Habitat creation	wetland	Increasing	Habitat creation	wetland	Positive	NA	NA	1	0.376077	0.723757	1	Low	1	0
Moths	Insects	Autographa gamma	Silver Y	Agricultural management	Fertiliser use	Increasing	Intensive management of agricultural land	increased fertiliser use	Positive	NA	NA	1	0.376077	0.723757	1	High	NA	0	G7, G46
Moths	Insects	Autographa gamma	Silver Y	Climate change	Climatic conditions	Increasing	Increasing climate change	changing climatic conditions	Positive	NA	NA	3	1.12823	2.17127	3	High	NA	0	G14
Moths	Insects	Autographa gamma	Silver Y	Driver from outside the UK	NA	Increasing	Driver from outside the UK	NA	Positive	NA	NA	1	0.376077	0.723757	5	High	NA	0	G14
Moths	Insects	Autographa gamma	Silver Y	Forest management	Use of forest products and forest	Decreasing	Decreasing forest management	lack of traditional forest managment	Negative	NA	NA	1	0.376077	0.723757	1	Low	NA	0	G1
Moths	Insects	Idaea dimidiata	Single dotted Wave	Agricultural management	Fertiliser use	Increasing	Intensive management of agricultural land	increased fertiliser use	Positive	NA	NA	2	0.752153	1.44751	1	High	NA	0	G7, G46
Moths	Insects	Idaea dimidiata	Single dotted Wave	Hydrology	Abstraction and drainage	Increasing	Hydrological change	increased abstraction and drainage	Negative	NA	NA	1	0.376077	0.723757	1	High	NA	0
Moths	Insects	Idaea dimidiata	Single dotted Wave	Climate change	Climatic conditions	Increasing	Increasing climate change	changing climatic conditions	Positive	NA	NA	3	1.12823	2.17127	3	High	NA	0	G2, G7, G11, G22, G23
Moths	Insects	Idaea dimidiata	Single dotted Wave	Forest management	Use of forest products and forest	Decreasing	Decreasing forest management	lack of traditional forest managment	Negative	NA	NA	1	0.376077	0.723757	1	Low	NA	0	G1
Moths	Insects	Idaea dimidiata	Single dotted Wave	Farm area	NA	Increasing	Increasing farm area	NA	Negative	NA	Loss of wetland	2	0.752153	1.44751	1	High	NA	0
Moths	Insects	Epirrita filigrammaria	Small Autumnal Moth	Climate change	Climatic conditions	Increasing	Increasing climate change	changing climatic conditions	Negative	NA	NA	3	1.12823	2.17127	2	High	NA	0	G2, G30
Moths	Insects	Epirrita filigrammaria	Small Autumnal Moth	Management of other habitats	Fire	Increasing	Increasing management of other habitats	controlled burning	Negative	NA	NA	4	1.50431	2.89503	1	High	NA	0	G1
Moths	Insects	Epirrita filigrammaria	Small Autumnal Moth	Farm area	NA	Increasing	Increasing farm area	NA	Negative	NA	Loss of upland habitat	2	0.752153	1.44751	1	High	NA	0
Moths	Insects	Idaea seriata	Small Dusty Wave	Climate change	Climatic conditions	Increasing	Increasing climate change	changing climatic conditions	Positive	NA	NA	3	1.12823	2.17127	2	High	NA	0	G7
Moths	Insects	Ecliptopera silaceata	Small Phoenix	Agricultural management	Fertiliser use	Increasing	Intensive management of agricultural land	increased fertiliser use	Positive	NA	NA	2	0.752153	1.44751	1	High	NA	1	G7
Moths	Insects	Ecliptopera silaceata	Small Phoenix	Forest management	Use of forest products and forest	Decreasing	Decreasing forest management	lack of traditional forest managment	Negative	NA	NA	3	1.12823	2.17127	2	Low	NA	1	G1, G49
Moths	Insects	Ecliptopera silaceata	Small Phoenix	Farm area	NA	Increasing	Increasing farm area	NA	Negative	NA	Loss of semi-natural grassland	1	0.376077	0.723757	1	High	NA	1
Moths	Insects	Perizoma alchemillata	Small Rivulet	Agricultural management	Fertiliser use	Increasing	Intensive management of agricultural land	increased fertiliser use	Positive	NA	NA	2	0.752153	1.44751	2	High	NA	0	G7, G46
Moths	Insects	Perizoma alchemillata	Small Rivulet	Agricultural management	Pesticide, herbicide use	Increasing	Intensive management of agricultural land	increased pesticide, herbicide use	Negative	NA	NA	1	0.376077	0.723757	1	High	NA	0
Moths	Insects	Perizoma alchemillata	Small Rivulet	Forest management	Use of forest products and forest	Decreasing	Decreasing forest management	lack of traditional forest managment	Negative	NA	NA	1	0.376077	0.723757	1	Low	NA	0	G1
Moths	Insects	Idaea emarginata	Small Scallop	Hydrology	Abstraction and drainage	Increasing	Hydrological change	increased abstraction and drainage	Negative	NA	NA	3	1.12823	2.17127	1	High	NA	0
Moths	Insects	Idaea emarginata	Small Scallop	Forest management	Use of forest products and forest	Decreasing	Decreasing forest management	lack of traditional forest managment	Negative	NA	NA	1	0.376077	0.723757	1	Low	NA	0	G1
Moths	Insects	Idaea emarginata	Small Scallop	Urbanisation	NA	Increasing	Urbanisation	NA	Negative	NA	NA	1	0.376077	0.723757	1	High	NA	0
Moths	Insects	Idaea emarginata	Small Scallop	Farm area	NA	Increasing	Increasing farm area	NA	Negative	NA	Loss of wetland	3	1.12823	2.17127	1	High	NA	0
Moths	Insects	Thera britannica	Spruce Carpet	Climate change	Climatic conditions	Increasing	Increasing climate change	changing climatic conditions	Positive	NA	NA	3	1.12823	2.17127	3	High	NA	0	G11
Moths	Insects	Thera britannica	Spruce Carpet	Plantation forest area	NA	Increasing	Increasing plantation forest area	NA	Positive	NA	NA	4	1.50431	2.89503	2	High	NA	0	G24
Moths	Insects	Thera britannica	Spruce Carpet	Urbanisation	NA	Increasing	Urbanisation	NA	Positive	NA	NA	3	1.12823	2.17127	2	High	NA	0
Moths	Insects	Rivula sericealis	Straw Dot	Agricultural management	Fertiliser use	Increasing	Intensive management of agricultural land	increased fertiliser use	Positive	NA	NA	3	1.12823	2.17127	3	High	NA	0	G6, G15, G46
Moths	Insects	Rivula sericealis	Straw Dot	Hydrology	Abstraction and drainage	Increasing	Hydrological change	increased abstraction and drainage	Negative	NA	NA	2	0.752153	1.44751	1	High	NA	0
Moths	Insects	Rivula sericealis	Straw Dot	Farm area	NA	Increasing	Increasing farm area	NA	Negative	NA	Loss of wetland	2	0.752153	1.44751	1	High	NA	0
Moths	Insects	Hadena perplexa	Tawny Shears	Agricultural management	Farm practices	Increasing	Intensive management of agricultural land	production driven farm practices	Negative	Decrease in habitat connectivity	NA	1	0.376077	0.723757	1	High	NA	0
Moths	Insects	Hadena perplexa	Tawny Shears	Agricultural management	Fertiliser use	Increasing	Intensive management of agricultural land	increased fertiliser use	Negative	NA	Loss of semi-natural grassland	1	0.376077	0.723757	1	High	NA	0
Moths	Insects	Hadena perplexa	Tawny Shears	Agricultural management	Grazing regime	Increasing	Intensive management of agricultural land	intensive grazing regime	Negative	Decrease in habitat connectivity	NA	1	0.376077	0.723757	1	High	NA	0
Moths	Insects	Hadena perplexa	Tawny Shears	Urbanisation	NA	Increasing	Urbanisation	NA	Negative	NA	Loss of coastal habitat	1	0.376077	0.723757	2	High	NA	0
Moths	Insects	Stilbia anomala	The Anomalous	Agricultural management	Grazing regime	Increasing	Intensive management of agricultural land	intensive grazing regime	Negative	NA	NA	3	1.12823	2.17127	3	High	NA	1	G6
Moths	Insects	Stilbia anomala	The Anomalous	Agricultural management	Fertiliser use	Increasing	Intensive management of agricultural land	increased fertiliser use	Negative	NA	NA	4	1.50431	2.89503	3	High	NA	1	G7, G46
Moths	Insects	Stilbia anomala	The Anomalous	Plantation forest area	NA	Increasing	Increasing plantation forest area	NA	Negative	NA	Loss of upland habitat	1	0.376077	0.723757	1	High	NA	1
Moths	Insects	Stilbia anomala	The Anomalous	Farm area	NA	Increasing	Increasing farm area	NA	Negative	NA	Loss of heathland/bog	1	0.376077	0.723757	1	High	NA	1
Moths	Insects	Apamea furva	The Confused	Climate change	Climatic conditions	Increasing	Increasing climate change	changing climatic conditions	Negative	NA	NA	1	0.376077	0.723757	1	High	NA	0	G2, G4
Moths	Insects	Ectropis bistortata	The Engrailed	Forest management	Use of forest products and forest	Decreasing	Decreasing forest management	lack of traditional forest managment	Negative	NA	NA	1	0.376077	0.723757	3	Low	NA	0	G1, G26, G47
Moths	Insects	Naenia typica	The Gothic	Hydrology	Abstraction and drainage	Increasing	Hydrological change	increased abstraction and drainage	Negative	NA	NA	2	0.752153	1.44751	1	High	NA	0
Moths	Insects	Naenia typica	The Gothic	Forest management	Use of forest products and forest	Decreasing	Decreasing forest management	lack of traditional forest managment	Negative	NA	NA	2	0.752153	1.44751	1	Low	NA	0	G1
Moths	Insects	Naenia typica	The Gothic	Farm area	NA	Increasing	Increasing farm area	NA	Negative	NA	Loss of wetland	2	0.752153	1.44751	1	High	NA	0
Moths	Insects	Hada plebeja	The Shears	Agricultural management	Farm practices	Increasing	Intensive management of agricultural land	production driven farm practices	Negative	NA	NA	1	0.376077	0.723757	1	High	NA	0
Moths	Insects	Hada plebeja	The Shears	Forest management	Use of forest products and forest	Decreasing	Decreasing forest management	lack of traditional forest managment	Negative	NA	NA	2	0.752153	1.44751	2	Low	NA	0	G1, G26
Moths	Insects	Hada plebeja	The Shears	Farm area	NA	Increasing	Increasing farm area	NA	Negative	NA	Loss of semi-natural grassland	2	0.752153	1.44751	2	High	NA	0
Moths	Insects	Chesias legatella	The Streak	Agricultural management	Fertiliser use	Increasing	Intensive management of agricultural land	increased fertiliser use	Negative	NA	NA	1	0.376077	0.723757	1	High	NA	1	G7, G46
Moths	Insects	Chesias legatella	The Streak	Agricultural management	Pesticide, herbicide use	Increasing	Intensive management of agricultural land	increased pesticide, herbicide use	Negative	NA	NA	1	0.376077	0.723757	1	High	NA	1
Moths	Insects	Chesias legatella	The Streak	Forest management	Use of forest products and forest	Decreasing	Decreasing forest management	lack of traditional forest managment	Negative	NA	NA	2	0.752153	1.44751	1	Low	NA	1	G1
Moths	Insects	Chesias legatella	The Streak	Farm area	NA	Increasing	Increasing farm area	NA	Negative	NA	Loss of heathland/bog	3	1.12823	2.17127	2	High	NA	1
Moths	Insects	Orgyia antiqua	The Vapourer	Urbanisation	NA	Decreasing	Mitigation of urbanisation	NA	Positive	NA	NA	1	0.376077	0.723757	1	Low	1	0
Moths	Insects	Macaria wauaria	The V-moth	Agricultural management	Pesticide, herbicide use	Increasing	Intensive management of agricultural land	increased pesticide, herbicide use	Negative	NA	NA	2	0.752153	1.44751	1	High	NA	1
Moths	Insects	Macaria wauaria	The V-moth	Climate change	Climatic conditions	Increasing	Increasing climate change	changing climatic conditions	Negative	NA	NA	4	1.50431	2.89503	3	High	NA	1	G34, G35
Moths	Insects	Macaria wauaria	The V-moth	Urbanisation	NA	Increasing	Urbanisation	NA	Negative	NA	NA	8	3.00861	5.79006	1	High	NA	1
Moths	Insects	Idaea trigeminata	Treble Brown Spot	Climate change	Climatic conditions	Increasing	Increasing climate change	changing climatic conditions	Positive	NA	NA	2	0.752153	1.44751	2	High	NA	0	G2, G7
Moths	Insects	Charanyca trigrammica	Treble Lines	Agricultural management	Farm practices	Decreasing	Extensive management of agricultural land	sustainable farm practices	Positive	NA	NA	1	0.376077	0.723757	1	Low	1	0	G12
Moths	Insects	Charanyca trigrammica	Treble Lines	Agricultural management	Fertiliser use	Increasing	Intensive management of agricultural land	increased fertiliser use	Positive	NA	NA	1	0.376077	0.723757	1	High	NA	0	G7, G46
Moths	Insects	Charanyca trigrammica	Treble Lines	Forest management	Use of forest products and forest	Decreasing	Decreasing forest management	lack of traditional forest managment	Negative	NA	NA	2	0.752153	1.44751	1	Low	NA	0	G1
Moths	Insects	Charanyca trigrammica	Treble Lines	Farm area	NA	Increasing	Increasing farm area	NA	Negative	NA	Loss of semi-natural grassland	1	0.376077	0.723757	1	High	NA	0
Moths	Insects	Agrotis segetum	Turnip Moth	Agricultural management	Pesticide, herbicide use	Increasing	Intensive management of agricultural land	increased pesticide, herbicide use	Negative	NA	NA	3	1.12823	2.17127	1	High	NA	0
Moths	Insects	Agrotis segetum	Turnip Moth	Climate change	Climatic conditions	Increasing	Increasing climate change	changing climatic conditions	Positive	NA	NA	5	1.88038	3.61878	7	High	NA	0	G17, G18, G43, G44
Moths	Insects	Agrotis segetum	Turnip Moth	Forest management	Use of forest products and forest	Decreasing	Decreasing forest management	lack of traditional forest managment	Negative	NA	NA	1	0.376077	0.723757	2	Low	NA	0	G1, G47
Moths	Insects	Venusia cambrica	Welsh Wave	Climate change	Climatic conditions	Increasing	Increasing climate change	changing climatic conditions	Negative	NA	NA	2	0.752153	1.44751	1	High	NA	0
Moths	Insects	Venusia cambrica	Welsh Wave	Forest management	Use of forest products and forest	Decreasing	Decreasing forest management	lack of traditional forest managment	Negative	NA	NA	2	0.752153	1.44751	1	Low	NA	0	G1
Moths	Insects	Cosmia diffinis	White-spotted Pinion	Agricultural management	Semi-natural habitat in farmland	Decreasing	Intensive management of agricultural land	loss of semi-natural habitat	Negative	Decrease in habitat connectivity	NA	1	0.376077	0.723757	1	High	NA	1
Moths	Insects	Cosmia diffinis	White-spotted Pinion	Disease	NA	Increasing	Disease	NA	Negative	Decrease in habitat connectivity	NA	5	1.88038	3.61878	5	High	NA	1	G1, G2
Moths	Insects	Parasemia plantaginis	Wood Tiger	Agricultural management	Grazing regime	Increasing	Intensive management of agricultural land	intensive grazing regime	Negative	Decrease in habitat connectivity	NA	5	1.88038	3.61878	4	High	NA	1	G1
Moths	Insects	Parasemia plantaginis	Wood Tiger	Climate change	Climatic conditions	Increasing	Increasing climate change	changing climatic conditions	Negative	NA	NA	5	1.88038	3.61878	4	High	NA	1	G1
Moths	Insects	Parasemia plantaginis	Wood Tiger	Forest management	Use of forest products and forest	Decreasing	Decreasing forest management	lack of traditional forest managment	Negative	Decrease in habitat connectivity	NA	5	1.88038	3.61878	4	Low	NA	1	G1
Odonata	Insects	Coenagrion puella	Azure Damselfly	Climate change	Climatic conditions	Increasing	Increasing climate change	changing climatic conditions	Positive	NA	NA	2	3.57273	1.44751	6	High	NA	0	H1, H3, H7
Odonata	Insects	Coenagrion puella	Azure Damselfly	Water pollution	Eutrophication	Increasing	Increasing water pollution	nitrogen	Positive	Interspecific interactions	NA	2	3.57273	1.44751	2	High	NA	0	H1, H3, H7
Odonata	Insects	Coenagrion puella	Azure Damselfly	Reintroductions	NA	Increasing	Reintroductions	NA	Positive	NA	NA	1	1.78636	0.723757	10	High	1	0	H1, H3, H7
Odonata	Insects	Sympetrum danae	Black Darter	Hydrology	Abstraction and drainage	Increasing	Hydrological change	increased abstraction and drainage	Negative	NA	NA	3	5.35909	2.17127	7	High	NA	0	H1, H3, H10
Odonata	Insects	Sympetrum danae	Black Darter	Management of other habitats	Abandonment of management	Increasing	Decreasing management of other habitats	lack of management	Negative	NA	NA	2	3.57273	1.44751	7	Low	NA	0	H1, H3, H10
Odonata	Insects	Sympetrum danae	Black Darter	Mining & energy production	NA	Decreasing	Decreasing Mining & energy production	NA	Negative	NA	NA	1	1.78636	0.723757	7	Low	1	0	H1, H3, H10
Odonata	Insects	Sympetrum danae	Black Darter	Water pollution	Eutrophication	Increasing	Increasing water pollution	nitrogen	Negative	NA	NA	1	1.78636	0.723757	7	High	NA	0	H1, H3, H10
Odonata	Insects	Sympetrum danae	Black Darter	Unknown	NA	NA	NA	NA	Positive	NA	NA	NA	NA	NA	NA	NA	NA	0	H1, H3, H10
Odonata	Insects	Sympetrum danae	Black Darter	Farm area	NA	Increasing	Increasing farm area	NA	Negative	NA	Loss of heathland/bog	1	1.78636	0.723757	7	High	NA	0	H1, H3, H10
Odonata	Insects	Ischnura elegans	Blue-tailed Damselfly	No known drivers	NA	NA	NA	NA	Negative	NA	NA	NA	NA	NA	NA	NA	NA	0	H1, H3, H5
Odonata	Insects	Somatochlora metallica	Brilliant Emerald	No known drivers	NA	NA	NA	NA	Positive	NA	NA	NA	NA	NA	NA	NA	NA	0	H1, H3, H14
Odonata	Insects	Cordulia aenea	Downy Emerald	Climate change	Climatic conditions	Increasing	Increasing climate change	changing climatic conditions	Positive	NA	NA	3	5.35909	2.17127	6	High	NA	0	H1, H3, H7, H13
Odonata	Insects	Cordulia aenea	Downy Emerald	Forest management	Availability of forest habitat features	Decreasing	Increasing forest management	loss of important habitat features	Negative	Decrease in habitat connectivity	NA	2	3.57273	1.44751	4	High	NA	0	H1, H3, H7, H13
Odonata	Insects	Cordulia aenea	Downy Emerald	Habitat creation	wetland	Increasing	Habitat creation	wetland	Positive	Increase in habitat connectivity	NA	6	10.7182	4.34254	6	Low	1	0	H1, H3, H7, H13
Odonata	Insects	Cordulia aenea	Downy Emerald	Water pollution	Eutrophication	Increasing	Increasing water pollution	nitrogen	Negative	NA	NA	2	3.57273	1.44751	4	High	NA	0	H1, H3, H7, H13
Odonata	Insects	Libellula quadrimaculata	Four-spotted Chaser	Agricultural management	Semi-natural habitat in farmland	Decreasing	Intensive management of agricultural land	loss of semi-natural habitat	Negative	NA	NA	1	1.78636	0.723757	1	High	NA	0	H3
Odonata	Insects	Libellula quadrimaculata	Four-spotted Chaser	Hydrology	Abstraction and drainage	Increasing	Hydrological change	increased abstraction and drainage	Negative	NA	NA	1	1.78636	0.723757	1	High	NA	0	H3
Odonata	Insects	Libellula quadrimaculata	Four-spotted Chaser	Hydrology	Physical modification of freshwater habitats	Decreasing	Alleviation of hydrological change	mitigation of physical modification of freshwater habitats	Positive	NA	NA	1	1.78636	0.723757	1	Low	1	0	H3
Odonata	Insects	Libellula quadrimaculata	Four-spotted Chaser	Hydrology	Physical modification of freshwater habitats	Increasing	Hydrological change	increased physical modification of freshwater habitats	Negative	NA	NA	1	1.78636	0.723757	1	High	NA	0	H3
Odonata	Insects	Libellula quadrimaculata	Four-spotted Chaser	Unknown	NA	NA	NA	NA	Positive	NA	NA	NA	NA	NA	NA	NA	NA	0	H1, H3
Odonata	Insects	Cordulegaster boltonii	Golden-ringed Dragonfly	Hydrology	Physical modification of freshwater habitats	Decreasing	Alleviation of hydrological change	mitigation of physical modification of freshwater habitats	Positive	NA	NA	1	1.78636	0.723757	8	Low	1	0	H1, H3, H8
Odonata	Insects	Cordulegaster boltonii	Golden-ringed Dragonfly	Plantation forest area	NA	Increasing	Increasing plantation forest area	NA	Negative	NA	NA	1	1.78636	0.723757	2	High	NA	0	H1, H3, H8
Odonata	Insects	Cordulegaster boltonii	Golden-ringed Dragonfly	Water pollution	Eutrophication	Decreasing	Decreasing water pollution	nitrogen	Positive	NA	NA	1	1.78636	0.723757	3	Low	1	0	H1, H3, H8
Odonata	Insects	Brachytron pratense	Hairy Dragonfly	Agricultural management	NA	Decreasing	Extensive management of agricultural land	general	Positive	NA	NA	1	1.78636	0.723757	10	Low	1	0	H1, H2, H3, H9, H19, H20, H21
Odonata	Insects	Brachytron pratense	Hairy Dragonfly	Hydrology	Physical modification of freshwater habitats	Decreasing	Alleviation of hydrological change	mitigation of physical modification of freshwater habitats	Positive	NA	NA	2	3.57273	1.44751	4	Low	1	0	H1, H2, H3, H9, H19, H20, H21
Odonata	Insects	Brachytron pratense	Hairy Dragonfly	Climate change	Climatic conditions	Increasing	Increasing climate change	changing climatic conditions	Positive	NA	NA	5	8.93182	3.61878	10	High	NA	0	H1, H2, H3, H9, H19, H20, H21
Odonata	Insects	Brachytron pratense	Hairy Dragonfly	Habitat creation	wetland	Increasing	Habitat creation	wetland	Positive	NA	NA	3	5.35909	2.17127	10	Low	1	0	H1, H2, H3, H9, H19, H20, H21
Odonata	Insects	Brachytron pratense	Hairy Dragonfly	Water pollution	Eutrophication	Decreasing	Decreasing water pollution	nitrogen	Positive	NA	NA	3	5.35909	2.17127	4	Low	1	0	H1, H2, H3, H9, H19, H20, H21
Odonata	Insects	Orthetrum coerulescens	Keeled Skimmer	Climate change	Climatic conditions	Increasing	Increasing climate change	changing climatic conditions	Positive	NA	NA	2	3.57273	1.44751	4	High	NA	0	H1, H2, H3, H6, H7, H8, H9
Odonata	Insects	Orthetrum coerulescens	Keeled Skimmer	Plantation forest area	NA	Increasing	Increasing plantation forest area	NA	Negative	Decrease in habitat connectivity	Loss of heathland/bog	1	1.78636	0.723757	10	High	NA	0	H1, H2, H3, H6, H7, H8, H9
Odonata	Insects	Orthetrum coerulescens	Keeled Skimmer	Management of other habitats	Abandonment of management	Decreasing	Increasing management of other habitats	re-instatement of management	Positive	NA	NA	4	7.14545	2.89503	4	High	1	0	H1, H2, H3, H6, H7, H8, H9
Odonata	Insects	Orthetrum coerulescens	Keeled Skimmer	Management of other habitats	Abandonment of management	Increasing	Decreasing management of other habitats	lack of management	Negative	NA	NA	2	3.57273	1.44751	4	Low	NA	0	H1, H2, H3, H6, H7, H8, H9
Odonata	Insects	Orthetrum coerulescens	Keeled Skimmer	Habitat creation	heathland	Increasing	Habitat creation	heathland	Positive	Increase in habitat connectivity	Loss of plantation	2	3.57273	1.44751	4	Low	1	0	H1, H2, H3, H6, H7, H8, H9
Odonata	Insects	Aeshna mixta	Migrant Hawker	Climate change	Climatic conditions	Increasing	Increasing climate change	changing climatic conditions	Positive	NA	NA	6	10.7182	4.34254	12	High	NA	0	H1, H3, H5, H6, H7
Odonata	Insects	Coenagrion hastulatum	Northern Damselfly	Hydrology	Physical modification of freshwater habitats	Decreasing	Alleviation of hydrological change	mitigation of physical modification of freshwater habitats	Positive	NA	NA	2	3.57273	1.44751	6	Low	1	1	H1, H3
Odonata	Insects	Coenagrion hastulatum	Northern Damselfly	Management of other habitats	Abandonment of management	Increasing	Decreasing management of other habitats	lack of management	Negative	NA	NA	4	7.14545	2.89503	6	Low	NA	1	H1, H3
Odonata	Insects	Coenagrion hastulatum	Northern Damselfly	Management of other habitats	NA	Increasing	Increasing management of other habitats	general	Positive	NA	NA	1	1.78636	0.723757	3	High	1	1	H1, H3
Odonata	Insects	Coenagrion hastulatum	Northern Damselfly	Unknown	NA	NA	NA	NA	Negative	NA	NA	NA	NA	NA	NA	NA	NA	1	H1, H3
Odonata	Insects	Somatochlora arctica	Northern Emerald	Hydrology	Abstraction and drainage	Increasing	Hydrological change	increased abstraction and drainage	Negative	NA	NA	3	5.35909	2.17127	4	High	NA	0	H1, H2, H3
Odonata	Insects	Somatochlora arctica	Northern Emerald	Plantation forest area	NA	Increasing	Increasing plantation forest area	NA	Negative	NA	NA	2	3.57273	1.44751	4	High	NA	0	H1, H2, H3
Odonata	Insects	Somatochlora arctica	Northern Emerald	Forest management	Use of forest products and forest	Decreasing	Decreasing forest management	lack of traditional forest managment	Negative	NA	NA	1	1.78636	0.723757	3	Low	NA	0	H1, H2, H3
Odonata	Insects	Somatochlora arctica	Northern Emerald	Unknown	NA	NA	NA	NA	Positive	NA	NA	NA	NA	NA	NA	NA	NA	0	H1, H2, H3
Odonata	Insects	Ischnura pumilio	Scarce Blue-tailed Damselfly	Hydrology	Physical modification of freshwater habitats	Increasing	Hydrological change	increased physical modification of freshwater habitats	Negative	NA	NA	2	3.57273	1.44751	3	High	NA	0	H3, H5, H6, H7, H11, H12
Odonata	Insects	Ischnura pumilio	Scarce Blue-tailed Damselfly	Climate change	Climatic conditions	Increasing	Increasing climate change	changing climatic conditions	Positive	NA	NA	3	5.35909	2.17127	6	High	NA	0	H3, H5, H6, H7, H11, H12
Odonata	Insects	Ischnura pumilio	Scarce Blue-tailed Damselfly	Management of other habitats	Abandonment of management	Increasing	Decreasing management of other habitats	lack of management	Negative	NA	NA	10	17.8636	7.23757	6	Low	NA	0	H3, H5, H6, H7, H11, H12
Odonata	Insects	Ischnura pumilio	Scarce Blue-tailed Damselfly	Management of other habitats	Grazing	Increasing	Increasing management of other habitats	intensive grazing regime	Positive	NA	NA	2	3.57273	1.44751	3	High	NA	0	H3, H5, H6, H7, H11, H12
Odonata	Insects	Ischnura pumilio	Scarce Blue-tailed Damselfly	Habitat creation	wetland	Increasing	Habitat creation	wetland	Positive	NA	NA	5	8.93182	3.61878	8	Low	1	0	H3, H5, H6, H7, H11, H12
Odonata	Insects	Ischnura pumilio	Scarce Blue-tailed Damselfly	Other	NA	NA	Other	NA	Negative	NA	NA	2	3.57273	1.44751	4	NA	NA	0	H3, H5, H6, H7, H11, H12
Odonata	Insects	Libellula fulva	Scarce Chaser	Hydrology	Physical modification of freshwater habitats	Decreasing	Alleviation of hydrological change	mitigation of physical modification of freshwater habitats	Positive	NA	NA	5	8.93182	3.61878	4	Low	1	0	H1, H3, H6, H7
Odonata	Insects	Libellula fulva	Scarce Chaser	Climate change	Climatic conditions	Increasing	Increasing climate change	changing climatic conditions	Positive	NA	NA	5	8.93182	3.61878	4	High	NA	0	H1, H3, H6, H7
Odonata	Insects	Libellula fulva	Scarce Chaser	Habitat creation	wetland	Increasing	Habitat creation	wetland	Positive	NA	NA	5	8.93182	3.61878	4	Low	1	0	H1, H3, H6, H7
Odonata	Insects	Libellula fulva	Scarce Chaser	Water pollution	Eutrophication	Decreasing	Decreasing water pollution	nitrogen	Positive	NA	NA	5	8.93182	3.61878	4	Low	1	0	H1, H3, H6, H7
Odonata	Insects	Ceriagrion tenellum	Small Red Damselfly	Hydrology	Abstraction and drainage	Increasing	Hydrological change	increased abstraction and drainage	Negative	NA	NA	2	3.57273	1.44751	7	High	NA	0	H1, H3, H5, H6, H7, H8, H10
Odonata	Insects	Ceriagrion tenellum	Small Red Damselfly	Climate change	Climatic conditions	Increasing	Increasing climate change	changing climatic conditions	Positive	NA	NA	1	1.78636	0.723757	5	High	NA	0	H1, H3, H5, H6, H7, H8, H10
Odonata	Insects	Ceriagrion tenellum	Small Red Damselfly	Plantation forest area	NA	Increasing	Increasing plantation forest area	NA	Negative	Decrease in habitat connectivity	Loss of heathland/bog	2	3.57273	1.44751	5	High	NA	0	H1, H3, H5, H6, H7, H8, H10
Odonata	Insects	Ceriagrion tenellum	Small Red Damselfly	Management of other habitats	Abandonment of management	Decreasing	Increasing management of other habitats	re-instatement of management	Positive	NA	NA	3	5.35909	2.17127	3	High	1	0	H1, H3, H5, H6, H7, H8, H10
Odonata	Insects	Ceriagrion tenellum	Small Red Damselfly	Management of other habitats	Abandonment of management	Increasing	Decreasing management of other habitats	lack of management	Negative	Decrease in habitat connectivity	NA	5	8.93182	3.61878	7	Low	NA	0	H1, H3, H5, H6, H7, H8, H10
Odonata	Insects	Ceriagrion tenellum	Small Red Damselfly	Habitat creation	heathland	Increasing	Habitat creation	heathland	Positive	Increase in habitat connectivity	NA	3	5.35909	2.17127	3	Low	1	0	H1, H3, H5, H6, H7, H8, H10
Odonata	Insects	Ceriagrion tenellum	Small Red Damselfly	Mining & energy production	NA	Decreasing	Decreasing Mining & energy production	NA	Negative	NA	NA	2	3.57273	1.44751	7	Low	1	0	H1, H3, H5, H6, H7, H8, H10
Odonata	Insects	Ceriagrion tenellum	Small Red Damselfly	Water pollution	Eutrophication	Increasing	Increasing water pollution	nitrogen	Negative	NA	NA	1	1.78636	0.723757	4	High	NA	0	H1, H3, H5, H6, H7, H8, H10
Odonata	Insects	Erythromma viridulum	Small Red-eyed Damselfly	Climate change	Climatic conditions	Increasing	Increasing climate change	changing climatic conditions	Positive	Interspecific interactions	NA	12	21.4364	8.68508	8	High	NA	0	H1, H3, H4
Odonata	Insects	Coenagrion mercuriale	Southern Damselfly	Hydrology	Abstraction and drainage	Increasing	Hydrological change	increased abstraction and drainage	Negative	NA	NA	4	7.14545	2.89503	4	High	NA	1	H1, H2, H3, H15, H16, H17, H18
Odonata	Insects	Coenagrion mercuriale	Southern Damselfly	Management of other habitats	Abandonment of management	Decreasing	Increasing management of other habitats	re-instatement of management	Positive	Increase in habitat connectivity	NA	5	8.93182	3.61878	10	High	1	1	H1, H2, H3, H15, H16, H17, H18
Odonata	Insects	Coenagrion mercuriale	Southern Damselfly	Management of other habitats	Abandonment of management	Increasing	Decreasing management of other habitats	lack of management	Negative	Decrease in habitat connectivity	NA	10	17.8636	7.23757	10	Low	NA	1	H1, H2, H3, H15, H16, H17, H18
Odonata	Insects	Coenagrion mercuriale	Southern Damselfly	Management of other habitats	NA	Increasing	Increasing management of other habitats	general	Positive	Increase in habitat connectivity	NA	3	5.35909	2.17127	10	High	1	1	H1, H2, H3, H15, H16, H17, H18
Odonata	Insects	Coenagrion mercuriale	Southern Damselfly	Water pollution	Eutrophication	Increasing	Increasing water pollution	nitrogen	Negative	NA	NA	2	3.57273	1.44751	4	High	NA	1	H1, H2, H3, H15, H16, H17, H18
Odonata	Insects	Coenagrion mercuriale	Southern Damselfly	Reintroductions	NA	Increasing	Reintroductions	NA	Positive	NA	NA	1	1.78636	0.723757	10	High	1	1	H1, H2, H3, H15, H16, H17, H18
Odonata	Insects	Coenagrion pulchellum	Variable Damselfly	Agricultural management	Farm practices	Increasing	Intensive management of agricultural land	production driven farm practices	Negative	NA	NA	2	3.57273	1.44751	3	High	NA	0	H1, H3, H7, H10
Odonata	Insects	Coenagrion pulchellum	Variable Damselfly	Agricultural management	Semi-natural habitat in farmland	Decreasing	Intensive management of agricultural land	loss of semi-natural habitat	Negative	NA	NA	2	3.57273	1.44751	3	High	NA	0	H1, H3, H7, H10
Odonata	Insects	Coenagrion pulchellum	Variable Damselfly	Hydrology	Physical modification of freshwater habitats	Increasing	Hydrological change	increased physical modification of freshwater habitats	Negative	NA	NA	1	1.78636	0.723757	3	High	NA	0	H1, H3, H7, H10
Odonata	Insects	Coenagrion pulchellum	Variable Damselfly	Climate change	Climatic conditions	Increasing	Increasing climate change	changing climatic conditions	Positive	NA	NA	2	3.57273	1.44751	6	High	NA	0	H1, H3, H7, H10
Odonata	Insects	Coenagrion pulchellum	Variable Damselfly	Habitat creation	wetland	Increasing	Habitat creation	wetland	Positive	NA	NA	3	5.35909	2.17127	3	Low	1	0	H1, H3, H7, H10
Odonata	Insects	Coenagrion pulchellum	Variable Damselfly	Water pollution	Eutrophication	Increasing	Increasing water pollution	nitrogen	Negative	Interspecific interactions	NA	2	3.57273	1.44751	4	High	NA	0	H1, H3, H7, H10
Odonata	Insects	Leuchorrhinia dubia	White-faced Darter	Hydrology	Abstraction and drainage	Increasing	Hydrological change	increased abstraction and drainage	Negative	NA	NA	3	5.35909	2.17127	3	High	NA	0	H1, H2, H3, H6, H7, H8
Odonata	Insects	Leuchorrhinia dubia	White-faced Darter	Climate change	Climatic conditions	Increasing	Increasing climate change	changing climatic conditions	Negative	NA	NA	4	7.14545	2.89503	6	High	NA	0	H1, H2, H3, H6, H7, H8
Odonata	Insects	Leuchorrhinia dubia	White-faced Darter	Plantation forest area	NA	Increasing	Increasing plantation forest area	NA	Negative	NA	NA	2	3.57273	1.44751	3	High	NA	0	H1, H2, H3, H6, H7, H8
Odonata	Insects	Leuchorrhinia dubia	White-faced Darter	Management of other habitats	Abandonment of management	Increasing	Decreasing management of other habitats	lack of management	Negative	NA	NA	2	3.57273	1.44751	2	Low	NA	0	H1, H2, H3, H6, H7, H8
Odonata	Insects	Leuchorrhinia dubia	White-faced Darter	Mining & energy production	NA	Increasing	Increasing Mining & energy production	NA	Negative	NA	NA	2	3.57273	1.44751	3	High	NA	0	H1, H2, H3, H6, H7, H8
Odonata	Insects	Leuchorrhinia dubia	White-faced Darter	Reintroductions	NA	Increasing	Reintroductions	NA	Positive	NA	NA	1	1.78636	0.723757	2	High	1	0	H1, H2, H3, H6, H7, H8
Odonata	Insects	Platycnemis pennipes	White-legged Damselfly	Hydrology	Physical modification of freshwater habitats	Decreasing	Alleviation of hydrological change	mitigation of physical modification of freshwater habitats	Positive	NA	NA	2	3.57273	1.44751	4	Low	1	0	H1, H3, H6, H7, H8
Odonata	Insects	Platycnemis pennipes	White-legged Damselfly	Climate change	Climatic conditions	Increasing	Increasing climate change	changing climatic conditions	Positive	NA	NA	2	3.57273	1.44751	4	High	NA	0	H1, H3, H6, H7, H8
Odonata	Insects	Platycnemis pennipes	White-legged Damselfly	Water pollution	Eutrophication	Decreasing	Decreasing water pollution	nitrogen	Positive	NA	NA	5	8.93182	3.61878	4	Low	1	0	H1, H3, H6, H7, H8
Orthoptera	Insects	Omocestus viridulus	Common green grasshopper	Agricultural management	Farm practices	Increasing	Intensive management of agricultural land	production driven farm practices	Negative	NA	Loss of semi-natural grassland	5	16.2397	3.61878	3	High	NA	0	I11
Orthoptera	Insects	Omocestus viridulus	Common green grasshopper	Agricultural management	Grazing regime	Increasing	Intensive management of agricultural land	intensive grazing regime	Negative	NA	Loss of semi-natural grassland	5	16.2397	3.61878	9	High	NA	0	I1, I8, I9, I10
Orthoptera	Insects	Omocestus viridulus	Common green grasshopper	Agricultural management	Abandonment of management	Increasing	Extensive management of agricultural land	lack of management	Negative	NA	Loss of semi-natural grassland	5	16.2397	3.61878	9	Low	NA	0	I1, I8, I9, I10
Orthoptera	Insects	Omocestus viridulus	Common green grasshopper	Management of other habitats	Abandonment of management	Increasing	Decreasing management of other habitats	lack of management	Negative	NA	Loss of semi-natural grassland	3	9.7438	2.17127	6	Low	NA	0	I1, I7
Orthoptera	Insects	Gryllus campestris	Field Cricket	Climate change	Climatic conditions	Increasing	Increasing climate change	changing climatic conditions	Positive	NA	NA	3	9.7438	2.17127	5	High	NA	1	I1, I14
Orthoptera	Insects	Gryllus campestris	Field Cricket	Habitat creation	heathland	Increasing	Habitat creation	heathland	Positive	NA	NA	8	25.9835	5.79006	9	Low	1	1	I1, I13, I14
Orthoptera	Insects	Stethophyma grossum	Large marsh grasshopper	Hydrology	Abstraction and drainage	Increasing	Hydrological change	increased abstraction and drainage	Negative	NA	Loss of heathland/bog	8	25.9835	5.79006	3	High	NA	1	I1
Orthoptera	Insects	Stethophyma grossum	Large marsh grasshopper	Plantation forest area	NA	Increasing	Increasing plantation forest area	NA	Negative	NA	Loss of heathland/bog	5	16.2397	3.61878	1	High	NA	1	I1
Orthoptera	Insects	Stethophyma grossum	Large marsh grasshopper	Management of other habitats	Grazing	Increasing	Increasing management of other habitats	intensive grazing regime	Negative	NA	NA	2	6.49587	1.44751	3	High	NA	1	I1, I19, I20
Orthoptera	Insects	Chorthippus albomarginatus	Lesser marsh grasshopper	Agricultural management	Farm practices	Decreasing	Extensive management of agricultural land	sustainable farm practices	Positive	NA	NA	4	12.9917	2.89503	3	Low	1	0	I1
Orthoptera	Insects	Chorthippus albomarginatus	Lesser marsh grasshopper	Climate change	Climatic conditions	Increasing	Increasing climate change	changing climatic conditions	Positive	NA	NA	3	9.7438	2.17127	1	High	NA	0	I1
Orthoptera	Insects	Chorthippus albomarginatus	Lesser marsh grasshopper	Air pollution	Nitrogen	Increasing	Increasing air pollution	nitrogen	Positive	NA	NA	1	3.24793	0.723757	1	High	NA	0	I1
Orthoptera	Insects	Conocephalus discolor	Long-winged conehead	Agricultural management	Farm practices	Decreasing	Extensive management of agricultural land	sustainable farm practices	Positive	NA	NA	4	12.9917	2.89503	3	Low	1	0	I1
Orthoptera	Insects	Conocephalus discolor	Long-winged conehead	Climate change	Climatic conditions	Increasing	Increasing climate change	changing climatic conditions	Positive	NA	NA	9	29.2314	6.51381	9	High	NA	0	I1, I5, I6
Orthoptera	Insects	Conocephalus discolor	Long-winged conehead	Air pollution	Nitrogen	Increasing	Increasing air pollution	nitrogen	Positive	NA	NA	1	3.24793	0.723757	1	High	NA	0	I1
Orthoptera	Insects	Myrmeleotettix maculatus	Mottled grasshopper	Management of other habitats	Abandonment of management	Increasing	Decreasing management of other habitats	lack of management	Negative	NA	NA	4	12.9917	2.89503	5	Low	NA	0	I1, I22
Orthoptera	Insects	Myrmeleotettix maculatus	Mottled grasshopper	Management of other habitats	Fire	Increasing	Increasing management of other habitats	controlled burning	Negative	NA	NA	1	3.24793	0.723757	3	High	NA	0	I1, I22
Orthoptera	Insects	Myrmeleotettix maculatus	Mottled grasshopper	Air pollution	Nitrogen	Increasing	Increasing air pollution	nitrogen	Negative	NA	NA	2	6.49587	1.44751	5	High	NA	0	I1, I22
Orthoptera	Insects	Myrmeleotettix maculatus	Mottled grasshopper	Reintroductions	NA	Increasing	Reintroductions	NA	Positive	NA	NA	1	3.24793	0.723757	3	High	1	0	I1, I21
Orthoptera	Insects	Myrmeleotettix maculatus	Mottled grasshopper	Urbanisation	NA	Increasing	Urbanisation	NA	Negative	NA	Loss of heathland/bog	2	6.49587	1.44751	5	High	NA	0	I1, I22
Orthoptera	Insects	Metrioptera roeselii	Roesel’s bush-cricket	Agricultural management	Farm practices	Decreasing	Extensive management of agricultural land	sustainable farm practices	Positive	NA	NA	5	16.2397	3.61878	6	Low	1	0	I1, I2
Orthoptera	Insects	Metrioptera roeselii	Roesel’s bush-cricket	Climate change	Climatic conditions	Increasing	Increasing climate change	changing climatic conditions	Positive	NA	NA	9	29.2314	6.51381	10	High	NA	0	I1, I2, I3, I4, I5, I6
Orthoptera	Insects	Metrioptera roeselii	Roesel’s bush-cricket	Air pollution	Nitrogen	Increasing	Increasing air pollution	nitrogen	Positive	NA	NA	1	3.24793	0.723757	1	High	NA	0	I1
Orthoptera	Insects	Conocephalus dorsalis	Short-winged conehead	Hydrology	Physical modification of freshwater habitats	Decreasing	Alleviation of hydrological change	mitigation of physical modification of freshwater habitats	Positive	NA	NA	3	9.7438	2.17127	3	Low	1	0	I1
Orthoptera	Insects	Conocephalus dorsalis	Short-winged conehead	Climate change	Climatic conditions	Increasing	Increasing climate change	changing climatic conditions	Positive	NA	NA	3	9.7438	2.17127	2	High	NA	0	I1
Orthoptera	Insects	Tetrix subulata	Slender groundhopper	Climate change	Climatic conditions	Increasing	Increasing climate change	changing climatic conditions	Positive	NA	NA	3	9.7438	2.17127	1	High	NA	0	I1
Orthoptera	Insects	Leptophyes punctatissima	Speckled bush-cricket	Climate change	Climatic conditions	Increasing	Increasing climate change	changing climatic conditions	Positive	NA	NA	2	6.49587	1.44751	3	High	NA	1	I1
Orthoptera	Insects	Decticus verrucivorus	Wartbiter	Climate change	Climatic conditions	Increasing	Increasing climate change	changing climatic conditions	Positive	NA	NA	3	9.7438	2.17127	6	High	NA	1	I1, I16, I17, I18
Orthoptera	Insects	Decticus verrucivorus	Wartbiter	Habitat creation	semi-natural grassland	Increasing	Habitat creation	semi-natural grassland	Positive	NA	NA	8	25.9835	5.79006	10	Low	1	1	I1, I16, I17, I18
Reptile	Vertebrates	Vipera berus	Adder	Management of other habitats	Grazing	Increasing	Increasing management of other habitats	intensive grazing regime	Negative	NA	NA	2	11.9091	2.42593	6	High	NA	1	A10
Reptile	Vertebrates	Vipera berus	Adder	Management of other habitats	NA	Increasing	Increasing management of other habitats	general	Positive	Increase in habitat heterogeneity	NA	3	17.8636	3.63889	6	High	1	1	A10
Reptile	Vertebrates	Vipera berus	Adder	Human disturbance	NA	Increasing	Increasing human disturbance	NA	Negative	NA	NA	4	23.8182	4.85185	2	High	NA	1	A10
Reptile	Vertebrates	Vipera berus	Adder	Urbanisation	NA	Increasing	Urbanisation	NA	Negative	Decrease in habitat connectivity	NA	5	29.7727	6.06481	6	High	NA	1	A4, A10
Reptile	Vertebrates	Zootoca (Lacerta) vivipara	Common lizard	Management of other habitats	Abandonment of management	Increasing	Decreasing management of other habitats	lack of management	Negative	NA	NA	3	17.8636	3.63889	2	Low	NA	1	A2, A4
Reptile	Vertebrates	Natrix natrix	Grass snake	Agricultural management	NA	Increasing	Intensive management of agricultural land	general	Negative	NA	NA	5	29.7727	6.06481	2	High	NA	1	A2, A4
Reptile	Vertebrates	Lacerta agilis	Sand lizard	Reintroductions	NA	Increasing	Reintroductions	NA	Positive	NA	NA	3	17.8636	3.63889	9	High	1	1	A31, A32
Reptile	Vertebrates	Lacerta agilis	Sand lizard	Urbanisation	NA	Increasing	Urbanisation	NA	Negative	NA	Loss of heathland/bog	12	71.4545	14.5556	12	High	NA	1	A8, A9
Reptile	Vertebrates	Anguis fragilis	Slow-worm	Urbanisation	NA	Increasing	Urbanisation	NA	Negative	NA	NA	4	23.8182	4.85185	2	High	NA	1	A2, A4, A10
Reptile	Vertebrates	Coronella austriaca	Smooth snake	Management of other habitats	NA	Increasing	Increasing management of other habitats	general	Positive	NA	NA	3	17.8636	3.63889	6	High	1	1	A11, A30
Reptile	Vertebrates	Coronella austriaca	Smooth snake	Reintroductions	NA	Increasing	Reintroductions	NA	Positive	NA	NA	2	11.9091	2.42593	6	High	1	1	A30
Reptile	Vertebrates	Coronella austriaca	Smooth snake	Urbanisation	NA	Increasing	Urbanisation	NA	Negative	NA	Loss of heathland/bog	6	35.7273	7.27778	7	High	NA	1	A11
Vascular plants	Plants	Smyrnium olusatrum	Alexanders	Climate change	Climatic conditions	Increasing	Increasing climate change	changing climatic conditions	Positive	NA	NA	1	0.327773	1.20183	1	High	NA	0	K1, K2
Vascular plants	Plants	Smyrnium olusatrum	Alexanders	Roads	NA	Increasing	Transport infrastructure	NA	Positive	NA	NA	1	0.327773	1.20183	1	High	NA	0	K1, K2
Vascular plants	Plants	Epilobium anagallidifolium	Alpine Willowherb	No known drivers	NA	NA	NA	NA	NA	NA	NA	NA	NA	NA	1	NA	NA	0	K1, K2
Vascular plants	Plants	Poa annua	Annual Meadow-grass	No drivers of change	NA	NA	NA	NA	NA	NA	NA	NA	NA	NA	NA	NA	NA	0	K1, K4, K7, K8, K55
Vascular plants	Plants	Trifolium ornithopodioides	Bird`s-foot Clover	Agricultural management	Fertiliser use	Increasing	Intensive management of agricultural land	increased fertiliser use	Negative	NA	NA	1	0.327773	1.20183	1	High	NA	0	K1, K3
Vascular plants	Plants	Trifolium ornithopodioides	Bird`s-foot Clover	Management of other habitats	Abandonment of management	Increasing	Decreasing management of other habitats	lack of management	Negative	NA	NA	1	0.327773	1.20183	1	Low	NA	0	K1, K3
Vascular plants	Plants	Trifolium ornithopodioides	Bird`s-foot Clover	Other	NA	NA	Other	NA	Positive	NA	NA	1	0.327773	1.20183	3	NA	NA	0	K1, K3
Vascular plants	Plants	Trifolium ornithopodioides	Bird`s-foot Clover	Urbanisation	NA	Increasing	Urbanisation	NA	Negative	NA	NA	1	0.327773	1.20183	1	High	NA	0	K1, K3
Vascular plants	Plants	Neottia nidus-avis	Bird`s-nest Orchid	Plantation forest area	NA	Increasing	Increasing plantation forest area	NA	Negative	NA	loss of native woodland	7	2.29441	8.41284	4	High	NA	0	K1, K3, K24
Vascular plants	Plants	Neottia nidus-avis	Bird`s-nest Orchid	Forest management	Use of forest products and forest	Increasing	Increasing forest management	traditional forest management	Negative	NA	NA	7	2.29441	8.41284	4	High	1	0	K1, K3
Vascular plants	Plants	Vicia bithynica	Bithynian Vetch	Management of other habitats	Abandonment of management	Increasing	Decreasing management of other habitats	lack of management	Negative	NA	NA	1	0.327773	1.20183	1	Low	NA	1	K1, K3
Vascular plants	Plants	Carex atrata	Black Alpine-sedge	No known drivers	NA	NA	NA	NA	NA	NA	NA	NA	NA	NA	1	NA	NA	0	K1, K3
Vascular plants	Plants	Agrostis gigantea	Black Bent	Agricultural management	Grazing regime	Decreasing	Extensive management of agricultural land	moderate grazing regime	Negative	NA	NA	1	0.327773	1.20183	3	Low	1	0	K1, K2, K4, K37
Vascular plants	Plants	Agrostis gigantea	Black Bent	Agricultural management	Abandonment of management	Increasing	Extensive management of agricultural land	lack of management	Positive	NA	NA	1	0.327773	1.20183	3	Low	NA	0	KNA
Vascular plants	Plants	Brassica nigra	Black Mustard	Other	NA	Decreasing	Other-decreasing	NA	Negative	NA	NA	1	0.327773	1.20183	1	NA	NA	0	K1, K2
Vascular plants	Plants	Hyacinthoides non-scripta	Bluebell	No known drivers	NA	NA	NA	NA	NA	NA	NA	0	0	0	0	NA	NA	0	K1, K2, K7, K17
Vascular plants	Plants	Deschampsia setacea	Bog Hair-grass	Agricultural management	Abandonment of management	Increasing	Extensive management of agricultural land	lack of management	Negative	NA	NA	5	1.63887	6.00917	3	Low	NA	0	K1, K24
Vascular plants	Plants	Deschampsia setacea	Bog Hair-grass	Agricultural management	Grazing regime	Decreasing	Extensive management of agricultural land	moderate grazing regime	Negative	NA	NA	8	2.62219	9.61468	3	Low	1	0	K1, K24
Vascular plants	Plants	Rumex obtusifolius	Broad-leaved Dock	Agricultural management	Farm practices	Increasing	Intensive management of agricultural land	production driven farm practices	Negative	NA	NA	1	0.327773	1.20183	1	High	NA	0	K1, K4, K7, K72
Vascular plants	Plants	Carum carvi	Caraway	Agricultural management	NA	Increasing	Intensive management of agricultural land	general	Negative	NA	NA	10	3.27773	12.0183	8	High	NA	1	K1, K41
Vascular plants	Plants	Carex panicea	Carnation Sedge	Agricultural management	Fertiliser use	Increasing	Intensive management of agricultural land	increased fertiliser use	Negative	NA	NA	3	0.983319	3.6055	5	High	NA	0	K25
Vascular plants	Plants	Carex panicea	Carnation Sedge	Hydrology	Abstraction and drainage	Increasing	Hydrological change	increased abstraction and drainage	Negative	NA	Loss of wetland	3	0.983319	3.6055	1	High	NA	0	K1, K2, K7, K70
Vascular plants	Plants	Carex panicea	Carnation Sedge	Air pollution	Nitrogen	Increasing	Increasing air pollution	nitrogen	Positive	NA	NA	3	0.983319	3.6055	5	High	NA	0	K26
Vascular plants	Plants	Melampyrum pratense	Common Cow-wheat	Climate change	Climatic conditions	Increasing	Increasing climate change	changing climatic conditions	Positive	NA	NA	1	0.327773	1.20183	7	High	NA	0	K23
Vascular plants	Plants	Melampyrum pratense	Common Cow-wheat	Forest management	Use of forest products and forest	Decreasing	Decreasing forest management	lack of traditional forest managment	Negative	NA	NA	3	0.983319	3.6055	3	Low	NA	0	K1, K2, K4
Vascular plants	Plants	Lithospermum officinale	Common Gromwell	No known drivers	NA	NA	NA	NA	NA	NA	NA	0	0	0	0	NA	NA	1	K1, K2
Vascular plants	Plants	Thalictrum flavum	Common Meadow-rue	Agricultural management	Fertiliser use	Increasing	Intensive management of agricultural land	increased fertiliser use	Negative	NA	NA	1	0.327773	1.20183	1	High	NA	0	K1, K2, K56
Vascular plants	Plants	Thalictrum flavum	Common Meadow-rue	Management of other habitats	Abandonment of management	Increasing	Decreasing management of other habitats	lack of management	Negative	NA	NA	4	1.31109	4.80734	4	Low	NA	0	K1, K2, K56
Vascular plants	Plants	Linaria vulgaris	Common Toadflax	Agricultural management	Abandonment of management	Decreasing	Intensive management of agricultural land	re-instatement of management	Negative	NA	NA	1	0.327773	1.20183	1	High	1	0	K1, K2
Vascular plants	Plants	Linaria vulgaris	Common Toadflax	Air pollution	Nitrogen	Increasing	Increasing air pollution	nitrogen	Negative	NA	NA	1	0.327773	1.20183	1	High	NA	0	K22
Vascular plants	Plants	Juncus conglomeratus	Compact Rush	Agricultural management	Farm practices	Increasing	Intensive management of agricultural land	production driven farm practices	Negative	NA	NA	1	0.327773	1.20183	1	High	NA	0	K1, K2, K4, K7, K75
Vascular plants	Plants	Anthemis arvensis	Corn Chamomile	Agricultural management	Fertiliser use	Increasing	Intensive management of agricultural land	increased fertiliser use	Negative	NA	NA	3	0.983319	3.6055	3	High	NA	0	K1, K2, K26, K38
Vascular plants	Plants	Anthemis arvensis	Corn Chamomile	Agricultural management	Pesticide, herbicide use	Increasing	Intensive management of agricultural land	increased pesticide, herbicide use	Negative	NA	NA	8	2.62219	9.61468	8	High	NA	0	K1, K2, K26, K38
Vascular plants	Plants	Chrysanthemum segetum	Corn Marigold	Agricultural management	Farm practices	Increasing	Intensive management of agricultural land	production driven farm practices	Negative	NA	NA	9	2.94996	10.8165	3	High	NA	0	K1, K2, K35
Vascular plants	Plants	Chrysanthemum segetum	Corn Marigold	Agricultural management	Fertiliser use	Increasing	Intensive management of agricultural land	increased fertiliser use	Negative	NA	NA	3	0.983319	3.6055	3	High	NA	0	K1, K2, K34
Vascular plants	Plants	Chrysanthemum segetum	Corn Marigold	Agricultural management	Pesticide, herbicide use	Increasing	Intensive management of agricultural land	increased pesticide, herbicide use	Negative	NA	NA	9	2.94996	10.8165	3	High	NA	0	K1, K2, K19
Vascular plants	Plants	Goodyera repens	Creeping Lady`s-tresses	Forest management	Grazing	Decreasing	Decreasing forest management	moderate grazing	Positive	NA	NA	3	0.983319	3.6055	5	Low	1	0	K21
Vascular plants	Plants	Goodyera repens	Creeping Lady`s-tresses	Forest management	Use of forest products and forest	Increasing	Increasing forest management	traditional forest management	Negative	NA	NA	3	0.983319	3.6055	1	High	1	0	K1, K3, K20, K21
Vascular plants	Plants	Lysimachia nummularia	Creeping-Jenny	Agricultural management	Fertiliser use	Increasing	Intensive management of agricultural land	increased fertiliser use	Negative	NA	NA	5	1.63887	6.00917	5	High	NA	0	K21, K25
Vascular plants	Plants	Lysimachia nummularia	Creeping-Jenny	Agricultural management	Semi-natural habitat in farmland	Increasing	Extensive management of agricultural land	increase in semi-natural habitat	Negative	NA	NA	1	0.327773	1.20183	1	Low	1	0	K1, K2, K4
Vascular plants	Plants	Erica tetralix	Cross-leaved Heath	Farm area	NA	Increasing	Increasing farm area	NA	Negative	NA	Loss of heathland/bog	1	0.327773	1.20183	1	High	NA	0	K1, K2, K4, K7
Vascular plants	Plants	Erica tetralix	Cross-leaved Heath	Air pollution	Nitrogen	Increasing	Increasing air pollution	nitrogen	Negative	Interspecific interactions	NA	6	1.96664	7.21101	7	High	NA	0	K7, K43, K44, K45, K8
Vascular plants	Plants	Cardamine pratensis	Cuckooflower	Agricultural management	Abandonment of management	Increasing	Extensive management of agricultural land	lack of management	Negative	NA	NA	6	1.96664	7.21101	10	Low	NA	0	K1, K2, K7, K8, K39, K40, K41
Vascular plants	Plants	Geranium dissectum	Cut-leaved Crane`s-bill	Agricultural management	Fertiliser use	Increasing	Intensive management of agricultural land	increased fertiliser use	Positive	NA	NA	1	0.327773	1.20183	1	High	NA	0	K1, K2, K4, K7
Vascular plants	Plants	Lolium temulentum	Darnel	Agricultural management	Farm practices	Increasing	Intensive management of agricultural land	production driven farm practices	Negative	NA	NA	8	2.62219	9.61468	4	High	NA	1	K1, K24, K41, K45
Vascular plants	Plants	Lolium temulentum	Darnel	Agricultural management	Fertiliser use	Increasing	Intensive management of agricultural land	increased fertiliser use	Negative	NA	NA	3	0.983319	3.6055	3	High	NA	1	K1, K24, K41, K45
Vascular plants	Plants	Lolium temulentum	Darnel	Agricultural management	Pesticide, herbicide use	Increasing	Intensive management of agricultural land	increased pesticide, herbicide use	Negative	NA	NA	3	0.983319	3.6055	3	High	NA	1	K1, K24, K41, K45
Vascular plants	Plants	Dianthus armeria	Deptford Pink	Agricultural management	Farm practices	Increasing	Intensive management of agricultural land	production driven farm practices	Negative	NA	NA	1	0.327773	1.20183	1	High	NA	1	K1
Vascular plants	Plants	Dianthus armeria	Deptford Pink	Agricultural management	Grazing regime	Decreasing	Extensive management of agricultural land	moderate grazing regime	Negative	NA	NA	3	0.983319	3.6055	5	Low	1	1	K24
Vascular plants	Plants	Dianthus armeria	Deptford Pink	Agricultural management	Abandonment of management	Increasing	Extensive management of agricultural land	lack of management	Negative	NA	NA	1	0.327773	1.20183	1	Low	NA	1	K1
Vascular plants	Plants	Dianthus armeria	Deptford Pink	Urbanisation	NA	Increasing	Urbanisation	NA	Negative	NA	NA	1	0.327773	1.20183	1	High	NA	1	K1
Vascular plants	Plants	Erica ciliaris	Dorset Heath	Management of other habitats	Grazing	Increasing	Increasing management of other habitats	intensive grazing regime	Positive	NA	NA	1	0.327773	1.20183	1	High	NA	0	K1, K3, K10, K42, K43
Vascular plants	Plants	Erica ciliaris	Dorset Heath	Habitat creation	heathland	Increasing	Habitat creation	heathland	Positive	NA	Loss of plantation	1	0.327773	1.20183	1	Low	1	0	K1, K3, K10, K42, K43
Vascular plants	Plants	Erica ciliaris	Dorset Heath	Air pollution	NA	Increasing	Increasing air pollution	general	Negative	NA	NA	3	0.983319	3.6055	4	High	NA	0	K1, K3, K10, K42, K43
Vascular plants	Plants	Filipendula vulgaris	Dropwort	Agricultural management	Fertiliser use	Increasing	Intensive management of agricultural land	increased fertiliser use	Negative	NA	Loss of semi-natural grassland	1	0.327773	1.20183	1	High	NA	1	KNA
Vascular plants	Plants	Filipendula vulgaris	Dropwort	Management of other habitats	Abandonment of management	Increasing	Decreasing management of other habitats	lack of management	Negative	NA	NA	1	0.327773	1.20183	1	Low	NA	1	K1, K2
Vascular plants	Plants	Filipendula vulgaris	Dropwort	Farm area	NA	Increasing	Increasing farm area	NA	Negative	NA	Loss of semi-natural grassland	1	0.327773	1.20183	1	High	NA	1	K1, K2
Vascular plants	Plants	Cornus suecica	Dwarf Cornel	No known drivers	NA	NA	NA	NA	NA	NA	NA	NA	NA	NA	1	NA	NA	0	K1
Vascular plants	Plants	Polygala amarella	Dwarf Milkwort	Agricultural management	Fertiliser use	Increasing	Intensive management of agricultural land	increased fertiliser use	Negative	NA	Loss of semi-natural grassland	3	0.983319	3.6055	8	High	NA	0	K1, K3, K61, K63
Vascular plants	Plants	Polygala amarella	Dwarf Milkwort	Agricultural management	Abandonment of management	Increasing	Extensive management of agricultural land	lack of management	Negative	NA	Loss of semi-natural grassland	4	1.31109	4.80734	8	Low	NA	0	K1, K3, K61, K63
Vascular plants	Plants	Polygala amarella	Dwarf Milkwort	Management of other habitats	Abandonment of management	Increasing	Decreasing management of other habitats	lack of management	Negative	NA	NA	5	1.63887	6.00917	8	Low	NA	0	K1, K3, K63, K64
Vascular plants	Plants	Polygala amarella	Dwarf Milkwort	Management of other habitats	Grazing	Increasing	Increasing management of other habitats	intensive grazing regime	Negative	NA	NA	1	0.327773	1.20183	1	High	NA	0	K1, K3, K61, K63
Vascular plants	Plants	Sambucus nigra	Elder	Other	NA	Increasing	Other-increasing	NA	Positive	NA	NA	1	0.327773	1.20183	1	NA	NA	0	K1, K2, K7, K8, K70, K71
Vascular plants	Plants	Sambucus nigra	Elder	Air pollution	Acid	Increasing	Increasing air pollution	sulphur dioxide	Negative	NA	NA	1	0.327773	1.20183	1	High	NA	0	K71
Vascular plants	Plants	Carex otrubae	False Fox-sedge	Farm area	NA	Increasing	Increasing farm area	NA	Negative	NA	Loss of wetland	1	0.327773	1.20183	1	High	NA	0	K1, K2
Vascular plants	Plants	Galium uliginosum	Fen Bedstraw	Hydrology	Abstraction and drainage	Increasing	Hydrological change	increased abstraction and drainage	Negative	NA	Loss of wetland	5	1.63887	6.00917	3	High	NA	1	K1, K2
Vascular plants	Plants	Equisetum arvense	Field Horsetail	No known drivers	NA	NA	NA	NA	NA	NA	NA	NA	NA	NA	NA	NA	NA	0	K1, K2
Vascular plants	Plants	Acer campestre	Field Maple	No drivers of change	NA	NA	NA	NA	NA	NA	NA	NA	NA	NA	NA	NA	NA	0	K7, K17
Vascular plants	Plants	Fumaria parviflora	Fine-leaved Fumitory	Agricultural management	Fertiliser use	Increasing	Intensive management of agricultural land	increased fertiliser use	Negative	Interspecific interactions	NA	5	1.63887	6.00917	3	High	NA	0	K1, K3
Vascular plants	Plants	Fumaria parviflora	Fine-leaved Fumitory	Agricultural management	Pesticide, herbicide use	Increasing	Intensive management of agricultural land	increased pesticide, herbicide use	Negative	NA	NA	5	1.63887	6.00917	3	High	NA	0	K1, K3
Vascular plants	Plants	Glyceria fluitans	Floating Sweet-grass	No drivers of change	NA	NA	NA	NA	NA	NA	NA	NA	NA	NA	NA	NA	NA	0	K1, K2, K4
Vascular plants	Plants	Lactuca virosa	Great Lettuce	Climate change	Climatic conditions	Increasing	Increasing climate change	changing climatic conditions	Positive	NA	NA	3	0.983319	3.6055	3	High	NA	0	K1, K2
Vascular plants	Plants	Lactuca virosa	Great Lettuce	Roads	NA	Increasing	Transport infrastructure	NA	Positive	NA	NA	3	0.983319	3.6055	3	High	NA	0	K1, K2
Vascular plants	Plants	Corylus avellana	Hazel	Forest age	NA	Increasing	Increasing forest age	NA	Negative	NA	NA	9	2.94996	10.8165	10	Low	NA	0	K17, K42
Vascular plants	Plants	Corylus avellana	Hazel	Agricultural management	Abandonment of management	Increasing	Extensive management of agricultural land	lack of management	Positive	NA	NA	6	1.96664	7.21101	10	Low	NA	0	K7, K8, K39
Vascular plants	Plants	Cardamine amara	Large Bitter-cress	Hydrology	Physical modification of freshwater habitats	Increasing	Hydrological change	increased physical modification of freshwater habitats	Negative	NA	NA	1	0.327773	1.20183	1	High	NA	0	K1, K2, K70
Vascular plants	Plants	Berula erecta	Lesser Water-parsnip	Hydrology	Abstraction and drainage	Increasing	Hydrological change	increased abstraction and drainage	Negative	NA	Loss of wetland	2	0.655546	2.40367	1	High	NA	0	K1, K2
Vascular plants	Plants	Berula erecta	Lesser Water-parsnip	Water pollution	Eutrophication	Increasing	Increasing water pollution	nitrogen	Positive	NA	NA	2	0.655546	2.40367	1	High	NA	0	K1, K2, K23
Vascular plants	Plants	Baldellia ranunculoides	Lesser Water-plantain	Hydrology	Physical modification of freshwater habitats	Increasing	Hydrological change	increased physical modification of freshwater habitats	Negative	NA	Loss of wetland	5	1.63887	6.00917	5	High	NA	0	K1
Vascular plants	Plants	Baldellia ranunculoides	Lesser Water-plantain	Management of other habitats	Abandonment of management	Increasing	Decreasing management of other habitats	lack of management	Negative	NA	NA	3	0.983319	3.6055	5	Low	NA	0	K1
Vascular plants	Plants	Baldellia ranunculoides	Lesser Water-plantain	Water pollution	Eutrophication	Increasing	Increasing water pollution	nitrogen	Negative	NA	NA	5	1.63887	6.00917	5	High	NA	0	K20
Vascular plants	Plants	Chenopodium polyspermum	Many-seeded Goosefoot	Agricultural management	Farm practices	Decreasing	Extensive management of agricultural land	sustainable farm practices	Positive	NA	NA	3	0.983319	3.6055	3	Low	1	0	K1, K2
Vascular plants	Plants	Chenopodium polyspermum	Many-seeded Goosefoot	Climate change	Climatic conditions	Increasing	Increasing climate change	changing climatic conditions	Positive	NA	NA	1	0.327773	1.20183	1	High	NA	0	K1, K2
Vascular plants	Plants	Chenopodium polyspermum	Many-seeded Goosefoot	Hunting & collection	Stocking	Increasing	Increasing hunting, pop. control & collection	widespread stocking	Positive	NA	NA	3	0.983319	3.6055	3	High	NA	0	K1, K2, K24
Vascular plants	Plants	Chenopodium hybridum	Maple-leaved Goosefoot	Agricultural management	Pesticide, herbicide use	Increasing	Intensive management of agricultural land	increased pesticide, herbicide use	Positive	NA	NA	1	0.327773	1.20183	1	High	NA	0	K1, K18
Vascular plants	Plants	Alopecurus geniculatus	Marsh Foxtail	Farm area	NA	Increasing	Increasing farm area	NA	Negative	NA	Loss of wetland	1	0.327773	1.20183	1	High	NA	0	K1, K2, K4, K7, K70
Vascular plants	Plants	Stellaria palustris	Marsh Stitchwort	Agricultural management	Fertiliser use	Increasing	Intensive management of agricultural land	increased fertiliser use	Negative	NA	Loss of wetland	5	1.63887	6.00917	3	High	NA	1
Vascular plants	Plants	Stellaria palustris	Marsh Stitchwort	Hydrology	Abstraction and drainage	Increasing	Hydrological change	increased abstraction and drainage	Negative	NA	Loss of wetland	5	1.63887	6.00917	3	High	NA	1	K1
Vascular plants	Plants	Valeriana dioica	Marsh Valerian	Hydrology	Abstraction and drainage	Increasing	Hydrological change	increased abstraction and drainage	Negative	NA	Loss of wetland	5	1.63887	6.00917	3	High	NA	0	K18
Vascular plants	Plants	Valeriana dioica	Marsh Valerian	Climate change	Climatic conditions	Increasing	Increasing climate change	changing climatic conditions	Negative	NA	Loss of wetland	5	1.63887	6.00917	5	High	NA	0	K27
Vascular plants	Plants	Valeriana dioica	Marsh Valerian	Management of other habitats	NA	Decreasing	Decreasing management of other habitats	general	Negative	NA	NA	3	0.983319	3.6055	3	Low	NA	0	K1, K2
Vascular plants	Plants	Valeriana dioica	Marsh Valerian	Farm area	NA	Increasing	Increasing farm area	NA	Negative	NA	Loss of wetland	5	1.63887	6.00917	3	High	NA	0	K1, K2
Vascular plants	Plants	Epilobium palustre	Marsh Willowherb	Agricultural management	Fertiliser use	Increasing	Intensive management of agricultural land	increased fertiliser use	Negative	NA	NA	3	0.983319	3.6055	1	High	NA	0	K1, K2, K7
Vascular plants	Plants	Epilobium palustre	Marsh Willowherb	Agricultural management	NA	Increasing	Intensive management of agricultural land	general	Negative	NA	NA	3	0.983319	3.6055	1	High	NA	0	K1, K2, K7
Vascular plants	Plants	Epilobium palustre	Marsh Willowherb	Hydrology	Abstraction and drainage	Increasing	Hydrological change	increased abstraction and drainage	Negative	NA	NA	3	0.983319	3.6055	1	High	NA	0	K1, K2, K7, K70
Vascular plants	Plants	Hordeum secalinum	Meadow Barley	Agricultural management	Fertiliser use	Increasing	Intensive management of agricultural land	increased fertiliser use	Negative	NA	NA	3	0.983319	3.6055	2	High	NA	0	K1, K2
Vascular plants	Plants	Cirsium dissectum	Meadow Thistle	Agricultural management	Fertiliser use	Increasing	Intensive management of agricultural land	increased fertiliser use	Negative	NA	Loss of semi-natural grassland	5	1.63887	6.00917	3	High	NA	0	K22
Vascular plants	Plants	Cirsium dissectum	Meadow Thistle	Hydrology	Abstraction and drainage	Increasing	Hydrological change	increased abstraction and drainage	Negative	NA	NA	5	1.63887	6.00917	1	High	NA	0	K1, K6
Vascular plants	Plants	Cirsium dissectum	Meadow Thistle	Native forest area	NA	Increasing	Increasing native forest area	NA	Negative	NA	Loss of semi-natural grassland	3	0.983319	3.6055	3	Low	1	0	K1, K6
Vascular plants	Plants	Filipendula ulmaria	Meadowsweet	Agricultural management	Fertiliser use	Increasing	Intensive management of agricultural land	increased fertiliser use	Negative	NA	NA	5	1.63887	6.00917	1	High	NA	0	K21, K25
Vascular plants	Plants	Filipendula ulmaria	Meadowsweet	Unknown	NA	NA	NA	NA	Negative	NA	NA	1	0.327773	1.20183	1	NA	NA	0	K1, K2, K7, K70
Vascular plants	Plants	Rumex pseudoalpinus	Monk`s-rhubarb	Agricultural management	Farm practices	Increasing	Intensive management of agricultural land	production driven farm practices	Negative	NA	NA	1	0.327773	1.20183	1	High	NA	0	K1
Vascular plants	Plants	Valerianella dentata	Narrow-fruited Cornsalad	Agricultural management	Farm practices	Increasing	Intensive management of agricultural land	production driven farm practices	Negative	NA	NA	4	1.31109	4.80734	3	High	NA	0	K1, K3, K24
Vascular plants	Plants	Valerianella dentata	Narrow-fruited Cornsalad	Agricultural management	Fertiliser use	Increasing	Intensive management of agricultural land	increased fertiliser use	Negative	NA	NA	4	1.31109	4.80734	3	High	NA	0	K1, K3, K24
Vascular plants	Plants	Valerianella dentata	Narrow-fruited Cornsalad	Agricultural management	Pesticide, herbicide use	Increasing	Intensive management of agricultural land	increased pesticide, herbicide use	Negative	NA	NA	4	1.31109	4.80734	3	High	NA	0	K1, K3, K24
Vascular plants	Plants	Lathyrus sylvestris	Narrow-leaved Everlasting-pea	No drivers of change	NA	NA	NA	NA	NA	NA	NA	0	0	0	0	NA	NA	1	K1, K24
Vascular plants	Plants	Umbilicus rupestris	Navelwort	No known drivers	NA	NA	NA	NA	NA	NA	NA	0	0	0	0	NA	NA	0	K1, K2
Vascular plants	Plants	Salix reticulata	Net-leaved Willow	No known drivers	NA	NA	NA	NA	NA	NA	NA	NA	NA	NA	1	NA	NA	0	K1, K3
Vascular plants	Plants	Silene noctiflora	Night-flowering Catchfly	Agricultural management	Farm practices	Decreasing	Extensive management of agricultural land	sustainable farm practices	Positive	NA	NA	1	0.327773	1.20183	1	Low	1	1	K1, K2, K3, K30, K31
Vascular plants	Plants	Silene noctiflora	Night-flowering Catchfly	Agricultural management	Farm practices	Increasing	Intensive management of agricultural land	production driven farm practices	Negative	NA	NA	4	1.31109	4.80734	4	High	NA	1	K1, K2, K3
Vascular plants	Plants	Silene noctiflora	Night-flowering Catchfly	Agricultural management	Fertiliser use	Increasing	Intensive management of agricultural land	increased fertiliser use	Negative	NA	NA	1	0.327773	1.20183	1	High	NA	1	K1, K2, K3
Vascular plants	Plants	Silene noctiflora	Night-flowering Catchfly	Agricultural management	Pesticide, herbicide use	Increasing	Intensive management of agricultural land	increased pesticide, herbicide use	Negative	NA	NA	4	1.31109	4.80734	4	High	NA	1	K1, K2, K3
Vascular plants	Plants	Drosera intermedia	Oblong-leaved Sundew	Hydrology	Abstraction and drainage	Increasing	Hydrological change	increased abstraction and drainage	Negative	NA	Loss of wetland	5	1.63887	6.00917	5	High	NA	0	K1, K2, K17
Vascular plants	Plants	Drosera intermedia	Oblong-leaved Sundew	Plantation forest area	NA	Increasing	Increasing plantation forest area	NA	Negative	NA	NA	3	0.983319	3.6055	3	High	NA	0	K1, K2, K17
Vascular plants	Plants	Drosera intermedia	Oblong-leaved Sundew	Mining & energy production	NA	Increasing	Increasing Mining & energy production	NA	Negative	NA	NA	3	0.983319	3.6055	1	High	NA	0	K1, K2
Vascular plants	Plants	Drosera intermedia	Oblong-leaved Sundew	Farm area	NA	Increasing	Increasing farm area	NA	Negative	NA	Loss of heathland/bog	5	1.63887	6.00917	1	High	NA	0	K1, K2
Vascular plants	Plants	Primula elatior	Oxlip	Agricultural management	NA	Increasing	Intensive management of agricultural land	general	Negative	NA	NA	7	2.29441	8.41284	6	High	NA	0	K1, K16, K28
Vascular plants	Plants	Primula elatior	Oxlip	Climate change	Climatic conditions	Increasing	Increasing climate change	changing climatic conditions	Negative	NA	NA	3	0.983319	3.6055	3	High	NA	0	K1, K16, K28
Vascular plants	Plants	Primula elatior	Oxlip	Plantation forest area	NA	Increasing	Increasing plantation forest area	NA	Negative	NA	NA	1	0.327773	1.20183	4	High	NA	0	K1, K16
Vascular plants	Plants	Primula elatior	Oxlip	Forest management	Grazing	Decreasing	Decreasing forest management	moderate grazing	Positive	NA	NA	6	1.96664	7.21101	9	Low	1	0	K1, K16, K28
Vascular plants	Plants	Primula elatior	Oxlip	Forest management	Grazing	Increasing	Increasing forest management	intensive grazing	Negative	NA	NA	8	2.62219	9.61468	10	High	NA	0	K1, K16, K28
Vascular plants	Plants	Primula elatior	Oxlip	Forest management	Use of forest products and forest	Decreasing	Decreasing forest management	lack of traditional forest managment	Negative	NA	NA	3	0.983319	3.6055	8	Low	NA	0	K1, K16, K28
Vascular plants	Plants	Primula elatior	Oxlip	Forest management	Use of forest products and forest	Increasing	Increasing forest management	traditional forest management	Positive	NA	NA	7	2.29441	8.41284	9	High	1	0	K1, K16, K28
Vascular plants	Plants	Primula elatior	Oxlip	Air pollution	Nitrogen	Increasing	Increasing air pollution	nitrogen	Negative	NA	NA	1	0.327773	1.20183	1	High	NA	0	K1, K16, K28
Vascular plants	Plants	Pulsatilla vulgaris	Pasqueflower	Agricultural management	Fertiliser use	Increasing	Intensive management of agricultural land	increased fertiliser use	Negative	NA	NA	5	1.63887	6.00917	12	High	NA	1	K65
Vascular plants	Plants	Pulsatilla vulgaris	Pasqueflower	Agricultural management	Grazing regime	Decreasing	Extensive management of agricultural land	moderate grazing regime	Negative	NA	NA	8	2.62219	9.61468	12	Low	1	1	K65
Vascular plants	Plants	Pulsatilla vulgaris	Pasqueflower	Management of other habitats	Abandonment of management	Increasing	Decreasing management of other habitats	lack of management	Negative	NA	NA	8	2.62219	9.61468	12	Low	NA	1	K1, K3, K65
Vascular plants	Plants	Pulsatilla vulgaris	Pasqueflower	Air pollution	Nitrogen	Increasing	Increasing air pollution	nitrogen	Negative	NA	NA	1	0.327773	1.20183	1	High	NA	1	K1, K3
Vascular plants	Plants	Lolium perenne	Perennial Rye-grass	Agricultural management	Farm practices	Increasing	Intensive management of agricultural land	production driven farm practices	Positive	NA	NA	3	0.983319	3.6055	3	High	NA	0	K1
Vascular plants	Plants	Sonchus arvensis	Perennial Sow-thistle	No known drivers	NA	NA	NA	NA	NA	NA	NA	NA	NA	NA	1	NA	NA	0	K1, K2, K7
Vascular plants	Plants	Papaver argemone	Prickly Poppy	Agricultural management	Pesticide, herbicide use	Increasing	Intensive management of agricultural land	increased pesticide, herbicide use	Negative	NA	NA	5	1.63887	6.00917	5	High	NA	1	K1, K3, K25, K26
Vascular plants	Plants	Carex ericetorum	Rare Spring-sedge	Agricultural management	Fertiliser use	Increasing	Intensive management of agricultural land	increased fertiliser use	Negative	NA	Loss of semi-natural grassland	4	1.31109	4.80734	8	High	NA	1	K1, K3, K61, K62
Vascular plants	Plants	Carex ericetorum	Rare Spring-sedge	Agricultural management	Grazing regime	Decreasing	Extensive management of agricultural land	moderate grazing regime	Negative	NA	Loss of semi-natural grassland	8	2.62219	9.61468	8	Low	1	1	K61, K62
Vascular plants	Plants	Carex ericetorum	Rare Spring-sedge	Management of other habitats	Abandonment of management	Increasing	Decreasing management of other habitats	lack of management	Negative	NA	Loss of semi-natural grassland	8	2.62219	9.61468	8	Low	NA	1	K1, K3, K61, K62
Vascular plants	Plants	Carex ericetorum	Rare Spring-sedge	Air pollution	Nitrogen	Increasing	Increasing air pollution	nitrogen	Negative	NA	NA	1	0.327773	1.20183	1	High	NA	1	K1, K3
Vascular plants	Plants	Puccinellia distans	Reflexed Saltmarsh-grass	Roads	NA	Increasing	Transport infrastructure	NA	Positive	NA	NA	8	2.62219	9.61468	8	High	NA	0	K1, K2
Vascular plants	Plants	Plantago lanceolata	Ribwort Plantain	Agricultural management	Fertiliser use	Increasing	Intensive management of agricultural land	increased fertiliser use	Negative	NA	NA	4	1.31109	4.80734	5	High	NA	0	K21
Vascular plants	Plants	Plantago lanceolata	Ribwort Plantain	Agricultural management	Grazing regime	Increasing	Intensive management of agricultural land	intensive grazing regime	Positive	NA	NA	1	0.327773	1.20183	1	High	NA	0	K31
Vascular plants	Plants	Plantago lanceolata	Ribwort Plantain	Climate change	Climatic conditions	Increasing	Increasing climate change	changing climatic conditions	Positive	NA	NA	3	0.983319	3.6055	3	High	NA	0	K30
Vascular plants	Plants	Papaver hybridum	Rough Poppy	Agricultural management	Fertiliser use	Increasing	Intensive management of agricultural land	increased fertiliser use	Negative	NA	NA	1	0.327773	1.20183	2	High	NA	1	K1, K2, K3
Vascular plants	Plants	Papaver hybridum	Rough Poppy	Agricultural management	Pesticide, herbicide use	Increasing	Intensive management of agricultural land	increased pesticide, herbicide use	Negative	NA	NA	1	0.327773	1.20183	2	High	NA	1	K1, K2, K3
Vascular plants	Plants	Geranium rotundifolium	Round-leaved Crane`s-bill	Climate change	Climatic conditions	Increasing	Increasing climate change	changing climatic conditions	Positive	NA	NA	5	1.63887	6.00917	3	High	NA	0	K1, K2, K44
Vascular plants	Plants	Geranium rotundifolium	Round-leaved Crane`s-bill	Unknown	NA	Increasing	NA	NA	Positive	NA	NA	5	1.63887	6.00917	3	NA	NA	0	K1, K2, K44
Vascular plants	Plants	Carex saxatilis	Russet Sedge	No known drivers	NA	NA	NA	NA	NA	NA	NA	NA	NA	NA	1	NA	NA	0	K1, K3
Vascular plants	Plants	Juncus gerardii	Saltmarsh Rush	Climate change	Sea level rise	Increasing	Increasing climate change	sea level rise	Negative	NA	NA	3	0.983319	3.6055	4	High	NA	0	K1, K2, K78, K79
Vascular plants	Plants	Carex atrofusca	Scorched Alpine-sedge	No known drivers	NA	NA	NA	NA	NA	NA	NA	NA	NA	NA	1	NA	NA	1	K1, K3
Vascular plants	Plants	Tofieldia pusilla	Scottish Asphodel	No known drivers	NA	NA	NA	NA	NA	NA	NA	NA	NA	NA	1	NA	NA	0	K1, K3
Vascular plants	Plants	Aster tripolium	Sea Aster	No drivers of change	NA	NA	NA	NA	NA	NA	NA	NA	NA	NA	NA	NA	NA	0	K1, K2, K76
Vascular plants	Plants	Bolboschoenus maritimus	Sea Club-rush	Hydrology	Abstraction and drainage	Increasing	Hydrological change	increased abstraction and drainage	Negative	NA	NA	3	0.983319	3.6055	1	High	NA	0	KNA
Vascular plants	Plants	Bolboschoenus maritimus	Sea Club-rush	Management of other habitats	NA	Increasing	Increasing management of other habitats	general	Positive	NA	NA	1	0.327773	1.20183	1	High	1	0	K1
Vascular plants	Plants	Bolboschoenus maritimus	Sea Club-rush	Urbanisation	NA	Increasing	Urbanisation	NA	Negative	NA	NA	3	0.983319	3.6055	1	High	NA	0	K1, K2
Vascular plants	Plants	Festuca ovina agg.	Sheep's Fescues	Agricultural management	Grazing regime	Increasing	Intensive management of agricultural land	intensive grazing regime	Negative	NA	NA	8	2.62219	9.61468	7	High	NA	0	K7, K8, K49, K50, K51
Vascular plants	Plants	Festuca ovina agg.	Sheep's Fescues	Management of other habitats	Abandonment of management	Increasing	Decreasing management of other habitats	lack of management	Negative	NA	NA	8	2.62219	9.61468	8	Low	NA	0	K7, K8, K49, K50, K51
Vascular plants	Plants	Festuca ovina agg.	Sheep's Fescues	Air pollution	Nitrogen	Increasing	Increasing air pollution	nitrogen	Negative	NA	NA	6	1.96664	7.21101	7	High	NA	0	K7, K8, K52, K53, K54
Vascular plants	Plants	Littorella uniflora	Shoreweed	Hydrology	Abstraction and drainage	Increasing	Hydrological change	increased abstraction and drainage	Negative	NA	Loss of wetland	5	1.63887	6.00917	5	High	NA	0	K1, K2, K18
Vascular plants	Plants	Littorella uniflora	Shoreweed	Water pollution	Eutrophication	Increasing	Increasing water pollution	nitrogen	Negative	NA	NA	5	1.63887	6.00917	3	High	NA	0	K28
Vascular plants	Plants	Carex lasiocarpa	Slender Sedge	Agricultural management	Fertiliser use	Increasing	Intensive management of agricultural land	increased fertiliser use	Negative	NA	Loss of wetland	3	0.983319	3.6055	5	High	NA	0
Vascular plants	Plants	Carex lasiocarpa	Slender Sedge	Hydrology	Abstraction and drainage	Increasing	Hydrological change	increased abstraction and drainage	Negative	NA	NA	5	1.63887	6.00917	3	High	NA	0	K1
Vascular plants	Plants	Carex lasiocarpa	Slender Sedge	Management of other habitats	Abandonment of management	Increasing	Decreasing management of other habitats	lack of management	Negative	NA	Loss of wetland	1	0.327773	1.20183	5	Low	NA	0	K17
Vascular plants	Plants	Vicia parviflora	Slender Tare	Agricultural management	NA	Increasing	Intensive management of agricultural land	general	Negative	NA	NA	8	2.62219	9.61468	1	High	NA	0	K1, K3, K24
Vascular plants	Plants	Pulicaria vulgaris	Small Fleabane	Hydrology	Abstraction and drainage	Increasing	Hydrological change	increased abstraction and drainage	Negative	NA	Loss of wetland	6	1.96664	7.21101	4	High	NA	1	K1, K3, K29
Vascular plants	Plants	Pulicaria vulgaris	Small Fleabane	Management of other habitats	Abandonment of management	Decreasing	Increasing management of other habitats	re-instatement of management	Positive	NA	NA	6	1.96664	7.21101	4	High	1	1	K1, K3, K29
Vascular plants	Plants	Pulicaria vulgaris	Small Fleabane	Management of other habitats	Abandonment of management	Increasing	Decreasing management of other habitats	lack of management	Negative	NA	Loss of wetland	6	1.96664	7.21101	4	Low	NA	1	K1, K3, K29
Vascular plants	Plants	Dipsacus pilosus	Small Teasel	Agricultural management	NA	Increasing	Intensive management of agricultural land	general	Negative	NA	NA	1	0.327773	1.20183	1	High	NA	0	K1
Vascular plants	Plants	Dipsacus pilosus	Small Teasel	Forest management	Use of forest products and forest	Decreasing	Decreasing forest management	lack of traditional forest managment	Negative	NA	NA	3	0.983319	3.6055	3	Low	NA	0	K1
Vascular plants	Plants	Ranunculus parviflorus	Small-flowered Buttercup	No known drivers	NA	NA	NA	NA	NA	NA	NA	NA	NA	NA	1	NA	NA	0	K1, K2, K3, K12
Vascular plants	Plants	Tilia cordata	Small-leaved Lime	No known drivers	NA	NA	NA	NA	NA	NA	NA	NA	NA	NA	NA	NA	NA	0	K32, K33
Vascular plants	Plants	Vicia tetrasperma	Smooth Tare	Agricultural management	Semi-natural habitat in farmland	Increasing	Extensive management of agricultural land	increase in semi-natural habitat	Positive	NA	NA	1	0.327773	1.20183	1	Low	1	0	K1, K2
Vascular plants	Plants	Carex montana	Soft-leaved Sedge	No known drivers	NA	NA	NA	NA	NA	NA	NA	0	0	0	0	NA	NA	0	K1, K3, K24, K40
Vascular plants	Plants	Juncus effusus	Soft-rush	Agricultural management	Grazing regime	Increasing	Intensive management of agricultural land	intensive grazing regime	Negative	NA	NA	2	0.655546	2.40367	1	High	NA	0	K1, K4, K7, K18
Vascular plants	Plants	Juncus effusus	Soft-rush	Habitat creation	wetland	Increasing	Habitat creation	wetland	Positive	NA	NA	1	0.327773	1.20183	1	Low	1	0	K1, K4, K7, K70, K74
Vascular plants	Plants	Atriplex prostrata	Spear-leaved Orache	Roads	NA	Increasing	Transport infrastructure	NA	Positive	NA	NA	4	1.31109	4.80734	8	High	NA	0	K1, K2
Vascular plants	Plants	Luzula spicata	Spiked Wood-rush	No known drivers	NA	NA	NA	NA	NA	NA	NA	NA	NA	NA	1	NA	NA	0	K1
Vascular plants	Plants	Hypochaeris maculata	Spotted Cat`s-ear	Agricultural management	Fertiliser use	Increasing	Intensive management of agricultural land	increased fertiliser use	Negative	NA	Loss of semi-natural grassland	3	0.983319	3.6055	3	High	NA	0	K1, K3, K63
Vascular plants	Plants	Hypochaeris maculata	Spotted Cat`s-ear	Management of other habitats	Grazing	Decreasing	Decreasing management of other habitats	moderate grazing regime	Negative	NA	NA	3	0.983319	3.6055	3	Low	1	0	K1, K3, K63
Vascular plants	Plants	Hypochaeris maculata	Spotted Cat`s-ear	Farm area	NA	Increasing	Increasing farm area	NA	Negative	NA	Loss of semi-natural grassland	3	0.983319	3.6055	3	High	NA	0	K1, K3, K63
Vascular plants	Plants	Carex echinata	Star Sedge	Hydrology	Abstraction and drainage	Increasing	Hydrological change	increased abstraction and drainage	Negative	NA	NA	5	1.63887	6.00917	1	High	NA	0	K1, K2, K4, K7
Vascular plants	Plants	Arbutus unedo	Strawberry-tree	No known drivers	NA	NA	NA	NA	NA	NA	NA	0	0	0	0	NA	NA	0	K1, K39
Vascular plants	Plants	Viola odorata	Sweet Violet	Air pollution	Nitrogen	Increasing	Increasing air pollution	nitrogen	Negative	NA	NA	3	0.983319	3.6055	5	High	NA	0	K77
Vascular plants	Plants	Viola odorata	Sweet Violet	Urbanisation	NA	Increasing	Urbanisation	NA	Positive	NA	NA	1	0.327773	1.20183	1	High	NA	0	K1, K2
Vascular plants	Plants	Juncus trifidus	Three-leaved Rush	No drivers of change	NA	NA	NA	NA	NA	NA	NA	NA	NA	NA	1	NA	NA	0	K1
Vascular plants	Plants	Loiseleuria procumbens	Trailing Azalea	No known drivers	NA	NA	NA	NA	NA	NA	NA	NA	NA	NA	1	NA	NA	0	K1
Vascular plants	Plants	Vicia cracca	Tufted Vetch	Air pollution	Nitrogen	Increasing	Increasing air pollution	nitrogen	Negative	NA	NA	1	0.327773	1.20183	1	High	NA	0	K1, K2, K7, K73
Vascular plants	Plants	Carex elata	Tufted-sedge	Hydrology	Abstraction and drainage	Increasing	Hydrological change	increased abstraction and drainage	Negative	NA	Loss of wetland	5	1.63887	6.00917	4	High	NA	1	K1, K3
Vascular plants	Plants	Carex elata	Tufted-sedge	Hydrology	Physical modification of freshwater habitats	Increasing	Hydrological change	increased physical modification of freshwater habitats	Negative	NA	NA	5	1.63887	6.00917	4	High	NA	1	K1, K3
Vascular plants	Plants	Carex elata	Tufted-sedge	Climate change	Climatic conditions	Increasing	Increasing climate change	changing climatic conditions	Negative	NA	Loss of wetland	1	0.327773	1.20183	1	High	NA	1	K19
Vascular plants	Plants	Carex elata	Tufted-sedge	Urbanisation	NA	Increasing	Urbanisation	NA	Negative	NA	Loss of wetland	3	0.983319	3.6055	5	High	NA	1	K18
Vascular plants	Plants	Brassica rapa	Turnip	Agricultural management	Farm practices	Decreasing	Extensive management of agricultural land	sustainable farm practices	Positive	NA	NA	2	0.655546	2.40367	4	Low	1	0	K7, K38
Vascular plants	Plants	Brassica rapa	Turnip	Agricultural management	Farm practices	Increasing	Intensive management of agricultural land	production driven farm practices	Negative	NA	NA	10	3.27773	12.0183	10	High	NA	0	K7, K37
Vascular plants	Plants	Juncus biglumis	Two-flowered Rush	No drivers of change	NA	NA	NA	NA	NA	NA	NA	NA	NA	NA	1	NA	NA	0	K1, K3
Vascular plants	Plants	Mycelis muralis	Wall Lettuce	Forest management	Grazing	Increasing	Increasing forest management	intensive grazing	Negative	NA	NA	1	0.327773	1.20183	1	High	NA	0	K1, K2, K68, K69
Vascular plants	Plants	Mycelis muralis	Wall Lettuce	Urbanisation	NA	Increasing	Urbanisation	NA	Negative	NA	NA	1	0.327773	1.20183	1	High	NA	0	K70
Vascular plants	Plants	Ligustrum vulgare	Wild Privet	No known drivers	NA	NA	NA	NA	NA	NA	NA	0	0	0	0	NA	NA	0	K1, K4
Vascular plants	Plants	Anemone nemorosa	Wood Anemone	No drivers of change	NA	NA	NA	NA	NA	NA	NA	0	0	0	0	NA	NA	0	K1, K2, K4, K7, K17
Vascular plants	Plants	Melica uniflora	Wood Melick	No known drivers	NA	NA	NA	NA	NA	NA	NA	0	0	0	0	NA	NA	0	K1, K2
Vascular plants	Plants	Artemisia absinthium	Wormwood	No known drivers	NA	NA	NA	NA	NA	NA	NA	0	0	0	0	NA	NA	0	K1, K2, K24
Vascular plants	Plants	Saxifraga aizoides	Yellow Saxifrage	No drivers of change	NA	NA	NA	NA	NA	NA	NA	NA	NA	NA	1	NA	NA	0	K1, K2

## Sheet: References
Ref.	Doc. Type	Name	Year	Title	Journal	Volume	Issue	Pages	Institution	Place Published	URL
A1	Journal article	Buckley, J., Beebee, T.J.C.	2004	Monitoring the conservation status of an endangered amphibian: the natterjack toad Bufo calamita in Britain	Animal Conservation	7		221-228
A2	Report	Cooke, A.S., Scorgie, H.R.A.	1983	The Status of the Commoner Amphibians and Reptiles in Britain, Focus on Nature Conservation 3					Nature Conservancy Council	Peterborough, UK.
A3	Journal article	Beebee, T.J.C.	1976	The natterjack toad (Bufo calamita) in the British Isles: a study of past and present status	British Journal of Herpetology	5		515-521
A4	Report	Hilton-Brown, D., Oldham, R.S.	1991	The status of the Widespread Amphibians and Reptiles in Britain, 1990, and Changes during the 1980’s, Nature Conservancy Council Contract Survey 131					Nature Conservancy Council	Peterborough, UK.
A5	Journal article	Carrier, J.-A., Beebee, T.J.C.	2003	Recent, substantial, and unexplained declines of the common toad Bufo bufo in lowland England	Biological Conservation	111		395-399
A6	Journal article	Cooke, A.S., Sparks, T.H.	2004	Population declines of common toads (Bufo bufo): the contribution of road traffic and monitoring value of casualty counts	British Herpetological Society Bulletin	88		13-26
A7	Journal article	Buckley, J., Beebee, T.J.C.	2004	Monitoring the conservation status of an endangered amphibian: the natterjack toad Bufo calamita in Britain	Animal Conservation	7		221-228
A8	Journal article	Corbett, K.F.	1988	Distribution and status of the sand lizard, Lacerta agilis agilis, in Britain	Mertensiella	1		92-99
A9	Journal article	Rose, R.J., Webb, N.R., Clarke, R.T., Traynor, C.H.	2000	Changes on the heathland in Dorset, England, between 1987 and 1996	Biological Conservation	93		117-125
A10	Report	Baker, J., Suckling, J., Carey, R.	2004	Status of the Adder Vipera Berus and Slow-Worm Anguis Fragilis in England, English Nature Research report 546					English Nature	Peterborough, UK.
A11	Journal article	Braithwaite, A.C., Buckley, J., Corbett, K.F., Edgar, P.W., Haslewood, E.S., Haslewood, G.A.D., et al.	1989	The distribution in England of the smooth snake (Coronella austriaca Laurenti)	Herpetological Journal	1		370-376
A12	Journal article	Beebee, T.J.C., Buckley, J., Evans, I., Foster, J.P., Gent, A.H., Gleed-Owen, C., et al.	2005	Neglected native or undesirable alien: Resolution of a conservation dilemma concerning the pool frog Rana lessonae	Biodiversity and Conservation`	14		1607-1626
A13	Journal article	Young, S.L., Beebee, T.J.C.	2004	An Investigation of Recent Declines in the Common Toad Bufo Bufo					English Nature	Peterborough, UK.
A14	Journal article	Beebee, T.J.C., Flower, R.J., Stevenson, A.C., Patrick, S.T., Appleby, P.G., Fletcher, C., et al.	1990	Decline of the natterjack toad (Bufo calamita) in Britain: Palaeoecological, documentary and experimental evidence for breeding site acidification	Biological Conservation	53		1 20
A15	Journal article	Beebee, T.J.C.	1977	Environmental change as a cause of natterjack toad (Bufo calamita) declines in Britain	Biological Conservation	11		87-102
A16	Journal article	Rowe, G., Beebee, T.J.C.	2003	Population on the verge of a mutational meltdown? Fitness costs of genetic load for an amphibian in the wild	Evolution	57		177-181
A17	Journal article	Beebee, T.J., Wilkinson, J., Buckley, J.	2009	Amphibian Declines Are Not Uniquely High amongst the Vertebrates: Trend Determination and the British Perspective	Diversity	1		67-88
A18	Journal article	Teacher, A.G.F., Cunningham, A.A., Garner, T.W.J	2010	Assessing the long-term impact of Ranavirus infection in wild common frog populations.	Animal Conservation	13		514-522
A19	Journal article	Reading, C.J.	1997	Linking global warming to amphibian declines through its effects on female body condition and survivorship.	Oecologia	151		125-131
A20	Journal article	Wijer, P., Watt, P.J., Oldham, R.,	2003	Amphibian decline and aquatic pollution: effects of nitrogenous fertiliser on survival and development of larvae of the frog Rana temporaria	Applied Herpetology	1		3-12
A21	Journal article	Brühl, C. A., Schmidt, T., Pieper, S., & Alscher, A	2013	Terrestrial pesticide exposure of amphibians: An underestimated cause of global decline?	Scientific Reports	3		1-4
A22	Journal article	Duffus, A. L., & Cunningham, A. A	2010	Major disease threats to European amphibians.	Herpetological Journal	20	3	117-127
A23	Journal article	Cooke, A	2011	The role of road traffic in the near extinction of common toads (Bufo bufo) in Ramsey and Bury	Nature in Cambridgeshire	53		45-50
A24	Journal article	Beebee, TJC	1975	Changes in status of the great crested newt Triturus cristatus in the British Isles	British J. Herpetology	5		481-490
A25	Report	Oldham, R & Nicholson, M	1986	Status and ecology of the warty newt (Triturus cristatus). Contract report to the Nature Conservancy Council. HF3/05/123					Nature Conservancy Council
A26	Report	Coult, T	2004	Durham Wildlife Trust Great Crested Newt Data 2003.					Durham Wildlife Trust	Durham, UK
A27	Report	Swan, MJS & Oldham, RS	1993	Herptile sites volume 1: national amphibian survey final report. English Nature Research Report No. 38.					English Nature	Peterborough, UK.
A28	Journal article	Baker, JMR & Halliday, TR	1999	Amphibian colonization of new ponds in an agricultural landscape.	Herpetological Journal	9		55-63
A29	Journal article	McGrath, A. L., & Lorenzen, K.	2010	Management history and climate as key factors driving natterjack toad population trends in Britain.	Animal Conservation	13	5	483-494
A30	Other	JNCC	2013	Supporting documentation for the Third Report by the United Kingdom under Article 17 - S1283 - Smooth snake (Coronella austriaca)					JNCC	Peterborough, UK.
A31	Other	JNCC	2013	Supporting documentation for the Third Report by the United Kingdom under Article 17 - S1261 - Sand lizard (Lacerta agilis)					JNCC	Peterborough, UK.
A32	Book	Moulton, M, Wilkinson, J, Davis, C, Foster, J & Howe, L	2011	Sand lizard translocation in the UK. In: Soorae, P. S. (ed.) (2011). Global Re-introduction Perspectives: 2011. More case studies from around the globe. Gland, Switzerland: IUCN/SSC Re-introduction Specialist Group and Abu Dhabi, UAE: Environment Agency-Abu Dhabi. xiv + 250 pp.					IUCN/SSC	Abu Dhabi
A33	Other	Amphibian & Reptile Conservation	2014	Pool frog reintroduction (website report)							http://www.arc-trust.org/about-us/What-we-do/saving-species/pool-frog-reintroduction
A34	Journal article	Buckley, J., Beebee, T.J.C. & Schmidt, B.R.	2014	Monitoring amphibian declines: population trends of an endangered species over 20 years in Britain.	Animal Conservation	17		27-34
B1	Book	Duvergé PL & Jones G	2003	Duverge PL, Jones G (2003) Use of farmland habitats by greater horseshoe bats. In Tattersall, F, Manley, W (eds) Conservation and Conflict. Mammals and Farming in Britain, 64-81. The Linnean Society, London
B2	Report	Longley M	2003	Longley M (2003) Greater horseshoe bat project 1998-2003. English Nature Research Report number 532. English Nature. publications.naturalengland.org.uk/file/132006
B3	Journal article	Duvergé PL & Jones G	1994	Duvergé L & Jones G (1994) Greater Horseshoe Bats – Activity, foraging behaviour and habitat use. British Wildlife 6: 69-77
B4	Journal article	Ransome	1989	Ransome RD (1989) Population changes of Greater horseshoe bats studied near Bristol over the past twenty-six years. Biol. J. Linn. Soc. 38: 71-82
B5	Journal article	Ransome & McOwat	1994	Ransome RD & McOwat TP (1994) Birth timing and population changes in greater horseshoe bat colonies (Rhinolophus ferrumequinum) are synchronized by climatic temperature. Zool. J Linn. Soc. 112: 337-351
B6	Journal article	Mitchell-Jones et al.	1993	Mitchell-Jones AJ, Hutson AM & Racey PA 1993 The growth and development of bat conservation in Britain. Mammal Review 23: 139-148
B7	Other			http://www.vwt.org.uk/species/horseshoe-bats
B8	Journal article	Racey & Stebbings	1972	Racey PA & Stebbings RE 1972. Bats in Britain - a status report. Oryx 11: 319-327
B9	Report	Ransome	1996	Ransome RD 1996. The management of feeding areas for greater horseshoe bats. English Nature Research Report No. 174: 1 – 74
B10	Journal article	Wickramasinghe LP, Harris S, Jones G, Vaughan N	2003	Wickramasinghe LP, Harris S, Jones G, Vaughan N (2003) Bat activity and species richness on organic and conventional farms: impact of agricultural intensification. Journal of Applied Ecology 40: 984-993
B11	Report	Razgour et al	2013	Razgour O., Whitby D., Dahlberg E., Barlow K., Hanmer J., Haysom K., McFarlane H., Wicks L., Williams C., Jones G. 2011. Conserving Grey Long-Eared Bats (Plecotus austriacus) in our Landscape: a Conservation Management Plan
B12	Journal article	Verboom & Huitema	1997	Verboom B, Huitema H (1997) The importance of linear landscape elements for the pipistrelle Pipistrellus pipistrellus and the serotine bat Eptesicus serotinus. Landscape Ecology 12: 117-125
B13	Other	Bates F	2010	Bates FS (2010) The impact of hedgerow management on organic and conventional farms on small mammals, bats and their insect prey. PhD thesis, University of Bristol, UK
B14	Journal article	Boughey et al.	2011	Boughey, KL, Lake, IR, Haysom, KA, Dolman, PM (2011b) Improving the biodiversity benefits of hedgerows: How physical characteristics and the proximity of foraging habitat affect the use of linear features by bats. Biological Conservation 144: 1790-1798
B15	Journal article	Murphy et al.	2012	Murphy SE, Greenaway F, Hill DA (2012) Patterns of habitat use by female brown long-eared bats presage negative impacts of woodland conservation management. Journal of Zoology
B16	Journal article	Jones et al.	1995	Jones, G., Duvergé, P.L., and Ransome, R.D., (1995). Conservation of an endangered species: field studies of greater horseshoe bats. Symp. Zool. Soc. London. 67 309 -324
B17	Journal article	Entwistle et al.	1996	Entwistle AC, Racey PA, Speakman JR (1996) Habitat exploitation by a gleaning bat, Plecotus auritus. Philos. Trans. R Soc. Lond.B Biol. Sci.351: 921-931
B18	Book	Swift	1998	Swift SM (1998) Long-eared bats. Poyser Ltd, London
B19	Journal article	Boughey et al.	2011	Boughey, KL, Lake, IR, Haysom, KA, Dolman, PM (2011a) Effects of landscape-scale broadleaved woodland configuration and extent on roost location for six bat species across the UK. Biological Conservation 144: 2300-2310
B20	Journal article	Entwistle et al.	1997	Entwistle AC, Racey PA, Speakman JR (1997) Roost selection by the brown long-eared bat Plecotus auritus. J. Appl. Ecol. 34: 299-408
B21	Journal article	Moussy	2011	Moussy C (2011) Selection of old stone buildings as summer day roost by the brown long-eared bat Plecotus auritus. Acta Chiropterologica 13: 101–111
B22	Journal article	Lesinski et al .	2011	Lesiński G, Sikora A, Olszewski A (2011) Bat casualties on a road crossing a mosaic landscape. European Journal Wildlife Research 57:217–223
B23	Report	Greenaway	2007	Greenaway F (2007) The status and breeding success of Barbastelle and Bechstein’s bats on Ebernoe Common during summer 2007
B24	Journal article	Briggs	2004	Briggs P (2004) Effect of barn conversion on bat roost sites in Hertfordshire, England. Mammalia 68(4). 353-364
B25	Journal article	Swift & Racey	1983	Swift SM & Racey PA (1983) Resource partitioning in two Vespertilionid bat (Chiroptera) occupying the same roost. J. Zool. Lond. 200: 249-259
B26	Journal article	Rydell	1992	Rydell J (1992) Exploitation of insects around streetlamps by bats in Sweden. Functional Ecology 6: 744-750
B27	Journal article	Fuentes-Montemayor et al.	2011	Fuentes-Montemayor E, Goulson D, Park KJ (2011b) Pipistrelle bats and their prey do not benefit from four widely applied agri-environment management prescriptions. Biological Conservation 144: 2233-2246
B28	Journal article	Downs & Racey	2006	Downs NC, Racey PA (2006) The use by bats of habitat features in mixed farmland in Scotland. Acta Chiropterologica 8: 169-185
B29	Journal article	Verboom & Huitema	1997	Verboom B, Huitema H (1997) The importance of linear landscape elements for the pipistrelle Pipistrellus pipistrellus and the serotine bat Eptesicus serotinus. Landscape Ecology 12: 117-125
B30	Journal article	Pocock & Jennings	2008	Pocock MJO, Jennings N (2008) Testing biotic indicator taxa: the sensitivity of insectivorous mammals and their prey to the intensification of lowland agriculture. Journal of Applied Ecology 45: 151-160
B31	Journal article	Frey-Ehrenbold et al.	2013	Frey-Ehrenbold, A. et al., 2013. Landscape connectivity, habitat structure and activity of bat guilds in farmland-dominated matrices M. Pocock, ed. Journal of Applied Ecology, 50(1), pp.252–261. Available at: http://doi.wiley.com/10.1111/1365-2664.12034 [Accessed March 2, 2013].
B32	Journal article	Robsinson & Stebbings	1997	Robinson MF & Stebbings RE 1997 Home range and habitat use by the serotine bat, Eptesicus serotinus, in England. J. Zool. Lond. 243: 117-136
B33	Journal article	Downs & Sanderson	2010	Downs NC, Sanderson LJ (2010) Do bats forage over cattle dung or over cattle? Acta Chiropterologica 12: 349-358
B34	Journal article	Catto et al.	1996	Catto et al 1996 J Zool Lond
B35	Journal article	Mackie & Racey	2007	Mackie, I.J. & Racey, P. a., 2007. Habitat use varies with reproductive state in noctule bats (Nyctalus noctula): Implications for conservation. Biological Conservation, 140(1-2), pp.70–77. Available at: http://linkinghub.elsevier.com/retrieve/pii/S0006320707003047 [Accessed April 12, 2012].
B36	Journal article	Bontadina et al	2002	Bontadina, F., Schofield, H. & Naef-Daenzer, B., 2002. Radio-tracking reveals that lesser horseshoe bats (Rhinolophus hipposideros) forage in woodland. Journal of Zoology, 258(3), pp.281–290. Available at: http://doi.wiley.com/10.1017/S0952836902001401 [Accessed March 5, 2013].
B37	Journal article	Berthinussen et al	2014	Berthinussen A, Richardson O & Altringham JD 2014. Bat Conservation: Globabl evidence for the effects of interventions. Exeter: Pelagic Publishing
B38	Journal article	Stone et al.	2009	Stone EL, Jones G, Harris S (2009) Street lighting disturbs commuting bats (2009) Current Biology 19: 1123-1127
B39	Journal article	Stone et al.	2012	Stone EL, Jones G, Harris S (2012) Conserving energy at a cost to biodiversity? Impacts of LED lighting on bats. Global Change Biology 18: 2458-2465
B40	Journal article	Smith & Racey	2008	Smith, P.G. & Racey, P. a., 2008. Natterer’s bats prefer foraging in broad-leaved woodlands and river corridors. Journal of Zoology, 275(3), pp.314–322. Available at: http://doi.wiley.com/10.1111/j.1469-7998.2008.00445.x [Accessed March 20, 2012].
B41	Journal article	Vaughan et al.	1997	Vaughan, N., Jones, G. & Harris, S., 1997. Habitat use by bats ( Chiroptera ) assessed by means of a broadband acoustic method. J appl Ecol, 34(3), pp.716–730.
B42	Journal article	Scott et al.	2010	Scott, S.J. et al.., 2010. The impact of riparian habitat quality on the foraging and activity of pipistrelle bats ( Pipistrellus spp.). Journal of Zoology, 280(4), pp.371–378. Available at: http://doi.wiley.com/10.1111/j.1469-7998.2009.00670.x [Accessed April 21, 2012].
B43	Journal article	Langton et al.	2010	Langton, S.D., Briggs, P. a. & Haysom, K. a., 2010. Daubenton’s bat distribution along rivers - developing and testing a predictive model. Aquatic Conservation: Marine and Freshwater Ecosystems, 20(S1), pp.S45–S54. Available at: http://doi.wiley.com/10.1002/aqc.1077 [Accessed March 4, 2012].
B44	Journal article	Vaughan et al.	1996	Vaughan N, Jones G, Harris S (1996) Effects of sewage effluent on the activity of bats (Chiroptera: Vespertilionidae) foraging along rivers. Biological Conservation 78: 337-43
B45	Journal article	Abbott et al.	2009	Abbott, IM, Sleeman, DP, Harrison, S (2009) Bat activity affected by sewage effluent in Irish rivers. Biological Conservation 142: 2904-2914
B46	Report	Battersby	2005	Battersby J (Ed) & Tracking Mammals Partnership (2005) UK Mammals: Species Status and Population Trends. First Report by the Tracking Mammals Partnership. JNCC/Tracking Mammals Partnership, Peterborough
B47	Report	o'Connor & Green	2011	A review of bat mitigation in relation to Highway Severance, Highways Agency
B48	Journal article	Warren et al.	2000	Warren, R.D. et al., 2000. The distribution of Daubenton ’ s bats ( Myotis daubentonii ) and pipistrelle bats ( Pipistrellus pipistrellus ) ( Vespertilionidae ) in relation to small-scale variation in riverine habitat. Biological Conservation, 92, pp.85–91.
B49	Journal article	Racey et al 1998	1998	Racey, P.R. et al., 1998. Bats and insects over two Scottish rivers with contrasting nitrate status. Animal Conservation, 1(3), pp.195–202. Available at: http://doi.wiley.com/10.1017/S136794309800016X.
B50	Journal article	Berthinussen & Altringham	2012	Berthinussen A, Altringham J (2012a) The effect of a major road on bat activity and diversity. Journal of Applied Ecology 49(1): 82–89
B51	Other	Berge	2007	Berge, L. 2007. Resources partitioning between the cryptic species Brandt's bat (Myotis brandtii) and the whiskered bat (M. mystacinus) in the UK. PhD thesis, University of Bristol
B52	Journal article	Hale et al.	2012	Hale, J.D. et al., 2012. Habitat Composition and Connectivity Predicts Bat Presence and Activity at Foraging Sites in a Large UK Conurbation. PloS one, 7(3), p.e33300. Available at: http://www.pubmedcentral.nih.gov/articlerender.fcgi?artid=3299780&tool=pmcentrez&rendertype=abstract [Accessed March 25, 2012].
B53	Journal article	Pearce & Walters	2012	Pearce, H. & Walters, C.L., 2012. Do Green Roofs Provide Habitat for Bats in Urban Areas? Acta Chiropterologica, 14(2), pp.469–478. Available at: http://www.bioone.org/doi/abs/10.3161/150811012X661774 [Accessed January 31, 2013].
B54	Journal article	Rydell et al.	2010	Rydell, J. et al., 2010. Bat Mortality at Wind Turbines in Northwestern Europe. Acta Chiropterologica, 12(2), pp.261–274. Available at: http://www.bioone.org/doi/abs/10.3161/150811010X537846 [Accessed March 8, 2012].
B55	Book	Altringham	2011	Altringham J (2011) Bats – from Evolution to Conservation. Oxford University Press, Oxford, UK
B56	Journal article	Davidson-Watts et al.	2006	Davidson-watts, I., Walls, S. & Jones, G., 2006. Differential habitat selection by Pipistrellus pipistrellus and Pipistrellus pygmaeus identifies distinct conservation needs for cryptic species of echolocating bats. Biological Conservation, 133, pp.118–127.
B57	Journal article	Boonman	2000	Boonman, M., 2000. Roost selection by noctules (Nyctalus noctula) and Daubenton’s bats (Myotis daubentonii). Journal of Zoology, 251(3), pp.385–389. Available at: http://doi.wiley.com/10.1017/S0952836900007123.
B58	Book	Harris & Yalden	2008	Harris S & Yalden DW 2008. Mammals of the British Isles: Handbook. 4th Edtion. The Mammal Society, Southampton
C1	Journal article	Sandvik, H., et al.	2012	Sandvik, H., et al. (2012). Climate affects seabird population dynamics both via reproduction and adult survival. Marine Ecology Progress Series 454: 273-.
C2	Journal article	Phillips, R. A., et al.	1996	Phillips, R. A., et al. (1996). The influence of food availability on the breeding effort and reproductive success of Arctic Skuas Stercorarius parasiticus. Ibis 138(3): 410-419.
C3	Journal article	Phillips, R. A., et al.	1998	Phillips, R. A., et al. (1998). The influence of territory density on the vulnerability of Arctic skuas Stercorarius parasiticus to predation. Biological Conservation 86(1): 21-31.
C4	Journal article	Jones, T., et al.	2008	Jones, T., et al. (2008). Breeding performance and diet of Great Skuas Stercorarius skua and Parasitic Jaegers (Arctic Skuas) S. parasiticus on the west coast of Scotland: Capsule The Arctic Skua colony on Handa Island is in decline, probably due to pressure from Great Skuas. Bird Study, 55(3), 257-266.
C5	Journal article	Meek, E.R., et al.	2011	Meek, E.R., et al. (2011). Breeding skuas in Orkney: a 2010 census indicates density-dependent population change driven by both food supply and predation. Seabird. 24, 1-10.
C6	Report	JNCC.	2014	JNCC. (2014). Seabird Population Trends and Causes of Change: 1986-2013 Report (http://www.jncc.defra.gov.uk/page-3201). Joint Nature Conservation Committee. Updated August 2014. Accessed 27/08/2015.
C7	Journal article	Craik, J.C.A.	1997	Craik, J.C.A. (1997). Long-term effects of North American Mink Mustela vison on seabirds in western Scotland. Bird Study 44: 303-309.
C8	Journal article	Clode, D., & Macdonald, D. W.	2002	Clode, D., & Macdonald, D. W. (2002). Invasive predators and the conservation of island birds: the case of American Mink Mustela vison and terns Sterna spp. in the Western Isles, Scotland: Colonies were larger and breeding success lower in mink-inhabited areas. Bird Study, 49(2), 118-123.
C9	Journal article	Hötker, H. & Segebade, A.	2000	Hötker, H. & Segebade, A. (2000). Effects of predation and weather on the breeding success of Avocets Recurvirostra avosetta. Bird Study 47(1): 91-101.
C10	Journal article	Lengyel, S.	2006	Lengyel, S. (2006). Spatial differences in breeding success in the pied avocet Recurvirostra avosetta: effects of habitat on hatching success and chick survival. Journal of Avian Biology 37(4): 381-395.
C11	Journal article	Maclean, I. M. D., et al.	2008	Maclean, I. M. D., et al. (2008). Climate change causes rapid changes in the distribution and site abundance of birds in winter. Global Change Biology 14(11): 2489-2500.
C12	Journal article	Surmacki, A., & Stepniewski, J.	2007	Surmacki, A., & Stepniewski, J. (2007). Do weather conditions affect the dynamics of bearded tit Panurus biarmicus populations throughout the year? A case study from western Poland. In Annales Zoologici Fennici (pp. 35-42). Finnish Zoological and Botanical Publishing Board.
C13	Journal article	Virkkala, R., et al.	2013	Virkkala, R., et al. (2013). Does the protected area network preserve bird species of conservation concern in a rapidly changing climate?. Biodiversity and Conservation, 22(2), 459-482.
C14	Journal article	Wilson, J. & Peach, W.	2006	Wilson, J. & Peach, W. (2006). Impact of an exceptional winter flood on the population dynamics of bearded tits (Panurus biarmicus). Animal Conservation 9(4): 463-473.
C15	Journal article	Campbell, L., et al	1996	Campbell, L., et al (1996). Bearded tits in Britain and Ireland. British Birds, 89(8), 335-346.
C16	Report	Robinson, J.A., et al.	2004	Robinson, J.A., et al. (2004). Bewick's Swan Cygnus columbianus bewickii (Northwest Europe population) in Britain and Ireland 1960/61 - 1999/2000. Waterbird Review Series, The Wildfowl & Wetlands Trust/Joint Nature Conservation Committee, Slimbridge.
C17	Journal article	Rees, E. C. & Beekman, J. H.	2010	Rees, E. C. & Beekman, J. H. (2010). Northwest European Bewick's Swans: a population in decline. British Birds, 103(11), 640.
C18	Journal article	Brown, A., et al.	2012	Brown, A., et al. (2012). Bitterns and Bittern conservation in the UK. British Birds, 105(2), 58.
C19	Journal article	Gilbert, G., et al.	2010	Gilbert, G., et al. (2010). Current dynamics and predicted vulnerability to sea-level rise of a threatened Bittern Botaurus stellaris population. Ibis, 152(3), 580-589.
C20	Journal article	Pearce-Higgins, J. W., et al.	2007	Pearce-Higgins, J. W., et al. (2007). The role of forest maturation in causing the decline of Black Grouse Tetrao tetrix. Ibis, 149(1), 143-155.
C21	Journal article	Grant, M. C., et al.	2009	Grant, M. C., et al. (2009). Black grouse response to dedicated conservation management. Folia Zoologica, 58, 195-206.
C22	Journal article	Warren, P. K., & Baines, D.	2002	Warren, P. K., & Baines, D. (2002). Dispersal, survival and causes of mortality in black grouse Tetrao tetrix in northern England. Wildlife biology, 8(2), 91-97.
C23	Journal article	Newton, I.	2004	Newton, I. (2004). The recent declines of farmland bird populations in Britain: an appraisal of causal factors and conservation actions. Ibis 146(4): 579-600.
C24	Report	Charman, E., et al.	2009	Charman, E., et al. (2009) Understanding the causes of decline in breeding bird numbers in England: a review of the evidence base for declining species in the woodland indicator for England. Research Report 37. RSPB, Sandy.
C25	Book	Huntley, B., et al..	2007	Huntley, B., et al.. (2007). A climatic atlas of European breeding birds. Barcelona: Lynx.
C26	Journal article	White, P. J., et al.	2008	White, P. J., et al. (2008). Investigating the effects of predator removal and habitat management on nest success and breeding population size of a farmland passerine: a case study. Ibis, 150(s1), 178-190.
C27	Journal article	Crick, H.Q.P. & Sparks, T.H.	1999	Crick, H.Q.P. & Sparks, T.H. (1999) Climate change related to egg-laying trends. Nature 399: 423–424.
C28	Journal article	Croxton, P.J., et al.	2006	Croxton, P.J., et al. (2006). Trends and temperature effects in the arrival of spring migrants in Portland (United Kingdom) 1959–2005. Acta Ornithologica 41: 103–111.
C29	Journal article	Hewson, C. M., et al.	2007	Hewson, C. M., et al. (2007). Recent changes in bird populations in British broadleaved woodland. Ibis 149: 14-28.
C30	Journal article	Holt, C.A., et al..	2011	Holt, C.A., et al.. (2011) Breeding and post-breeding responses of woodland birds to modification of habitat structure by deer. Biological Conservation 144: 2151–2162.
C31	Journal article	Rolshausen, G., et al.	2010	Rolshausen, G., et al. (2010). Spring arrival along a migratory divide of sympatric blackcaps (Sylvia atricapilla). Oecologia, 162(1), 175-183.
C32	Journal article	Pulido, F., & Widmer, M.	2005	Pulido, F., & Widmer, M. (2005). Are Long-Distance Migrants Constrained in Their Evolutionary Response to Environmental Change?: Causes of Variation in the Timing of Autumn Migration in a Blackcap (S. atricapilla) and Two Garden Warbler (Sylvia borin) Populations. Annals of the New York Academy of Sciences, 1046(1), 228-241.
C33	Journal article	Frederiksen, M., et al.	2004	Frederiksen, M., et al. (2004). The role of industrial fisheries and oceanographic change in the decline of North Sea black-legged kittiwakes. Journal of Applied Ecology 41(6): 1129-1139.
C34	Journal article	Frederiksen, M., et al.	2008	Frederiksen, M., et al. (2008). DIFFERENTIAL EFFECTS OF A LOCAL INDUSTRIAL SAND LANCE FISHERY ON SEABIRD BREEDING PERFORMANCE. Ecological Applications 18(3): 701-710.
C35	Journal article	Votier, S. C., et al.	2008	Votier, S. C., et al. (2008). Using inter-colony variation in demographic parameters to assess the impact of skua predation on seabird populations. Ibis 150: 45-53.
C36	Journal article	Heaney, V., et al.	2008	Heaney, V., et al. (2008). Breeding seabirds on the Isles of Scilly. British Birds, 101, 418-438.
C37	Journal article	Fuller, R.J. & Gough, S.J.	1999	Fuller, R.J. & Gough, S.J. (1999). Changes in sheep numbers in Britain: implications for bird populations. Biological Conservation 91: 73–89.
C38	Journal article	Balmer, D. E., et al.	2013	Balmer, D. E., et al. (2013). Bird Atlas 2007-11: the breeding and wintering birds of Britain and Ireland. BTO, Thetford.
C39	Report	Symes N. & Currie F.	2005	Symes N. & Currie F. (2005). Woodland management for birds: a guide to managing for declining woodland birds in England. The RSPB, Sandy, and Forestry Commission England, Cambridge.
C40	Journal article	Chamberlain, D. E., et al.	2005	Chamberlain, D. E., et al. (2005). Annual and seasonal trends in the use of garden feeders by birds in winter. Ibis, 147(3), 563-575.
C41	Report	Amar, A., et al.	2006	Amar, A., et al. (2006). What's Happening to Our Woodland Birds? Long-term changes in the populations of woodland birds. BTO Research Report 169 & RSPB Research Report 19. BTO, Thetford and RSPB, Sandy.
C42	Journal article	Baker, D. J., et al.	2012	Baker, D. J., et al. (2012). Landscape-scale responses of birds to agri-environment management: a test of the English Environmental Stewardship scheme. Journal of Applied Ecology 49(4): 871-882.
C43	Journal article	Fuller, R.J., et al.	2005	Fuller, R.J., et al. (2005) Recent declines in populations of woodland birds in Britain: a review of possible causes. British Birds 98: 116–143.
C44	Report	Robinson, JA, et al.	2004	Robinson, JA, et al. (2004). Light-bellied Brent Goose Branta bernicla hrota (East Canadian High Arctic population) in Canada, Ireland, Iceland, France, Greenland, Scotland, Wales, England, the Channel Islands and Spain 1960/61 - 1999/2000. Waterbird Review Series, The Wildfowl & Wetlands Trust/Joint Nature Conservation Committee, Slimbridge.
C45	Report	Robinson, J.A. & Colhoun, K.	2006	Robinson, J.A. & Colhoun, K. (Compilers). (2006). International Single Species Action Plan for the Conservation of the Light-bellied Brent Goose (East Canadian High Arctic population) Branta bernicla hrota. AEWA Technical Series No. 11. Bonn, Germany.
C46	Journal article	Robinson, R.A., et al.	2010	Robinson, R.A., et al. (2010b) Emerging infectious disease leads to rapid population declines of common British birds. PLoS ONE 5(8): e12215.
C47	Journal article	Macleod, C. J., et al.	2004	Macleod, C. J., et al. (2004). Habitat associations and breeding success of the Chaffinch Fringilla coelebs: Capsule Population trends for Chaffinch on farmland are unlikely to be explained by their preference for non-crop habitats alone. Bird Study 51(3): 239-247.
C48	Journal article	Peach, W. J., et al.	2001	Peach, W. J., et al. (2001). Countryside stewardship delivers cirl buntings (Emberiza cirlus) in Devon, UK. Biological conservation, 101(3), 361-373.
C49	Journal article	Bradbury, R. B., et al.	2008	Bradbury, R. B., et al. (2008). Wintering Cirl Buntings Emberiza cirlus in southwest England select cereal stubbles that follow a low-input herbicide regime: Capsule Birds selected stubbles preceded by crops with reduced pesticide inputs over those grown conventionally. Bird Study, 55(1), 23-31.
C50	Journal article	Evans, A. D., & Smith, K. W.	1994	Evans, A. D., & Smith, K. W. (1994). Habitat selection of Cirl Buntings Emberiza cirlus wintering in Britain. Bird Study, 41(2), 81-87.
C51	Report	MacDonald, M. A.	2006	MacDonald, M. A. (2006). The indirect effects of increased nutrient inputs on birds in the UK: a review. RSPB, Sandy.
C52	Journal article	Vickery, J. A., et al.	2009	Vickery, J. A., et al. (2009). Arable field margins managed for biodiversity conservation: A review of food resource provision for farmland birds. Agriculture, Ecosystems & Environment 133(1–2): 1-13.
C53	Journal article	Peach, W. J., et al.	2013	Peach, W. J., et al. (2013). Habitat associations of farmland birds in South Devon. Aspects of Applied Biology, (118), 63-70.
C54	Report	Croft, S.	2015	Croft, S. (2015). Cirl Bunting Reintroduction Project: Monitoring Report 2006-2014, RSPB unpublished report.
C55	Journal article	Davies, M., et al.	2011	Davies, M., et al. (2011). The Cirl Bunting recovery story. Celebrating the success of a model species recovery project. British Wildlife, 22(4), 263.
C56	Journal article	Guillemain, M., et al.	2013	Guillemain, M., et al. (2013). Effects of climate change on European ducks: what do we know and what do we need to know? Wildlife Biology 19(4): 404-419.
C57	Journal article	Wanless, S., et al.	2005	Wanless, S., et al. (2005). Low energy values of fish as a probable cause of a major seabird breeding failure in the North Sea. Marine Ecology Progress Series 294: 1-8.
C58	Journal article	Wanless, S., & Harris, M. P.	2012	Wanless, S., & Harris, M. P. (2012). Scottish seabirds: past, present and future. Scottish Birds, 32(1), 38-45.
C59	Journal article	Hughes, J., et al.	2013	Hughes, J., et al. (2013). Monitoring agricultural rodenticide use and secondary exposure of raptors in Scotland. Ecotoxicology 22(6): 974-984.
C60	Journal article	Eglington, S. M., & Pearce-Higgins, J. W.	2012	Eglington, S. M., & Pearce-Higgins, J. W. (2012). Disentangling the relative importance of changes in climate and land-use intensity in driving recent bird population trends. PLoS One, 7(3), e30407.
C61	Report	Baillie, S.R., et al.	2014	Baillie, S.R., et al. (2014) BirdTrends 2014: trends in numbers, breeding success and survival for UK breeding birds. Research Report 662. BTO, Thetford.
C62	Journal article	Peris, S. J. and R. Rodriguez	1997	Peris, S. J. and R. Rodriguez (1997). A survey of the Eurasian kingfisher (Alcedo atthis) and its relationship with watercourses quality. Folia Zoologica 46(1): 33-42.
C63	Journal article	Holland, P.K. & Yalden, D.W.	2002	Holland, P.K. & Yalden, D.W. (2002). Population dynamics of Common Sandpipers Actitis hypoleucos in the Peak District of Derbyshire – a different decade: a report of the failure of a population to recover from a catastrophic snow storm. Bird Study 49: 131–138.
C64	Journal article	Arlettaz, R., et al.	2011	Arlettaz, R., et al. (2011). River bed restoration boosts habitat mosaics and the demography of two rare non-aquatic vertebrates. Biological Conservation 144(8): 2126-2132.
C65	Journal article	Dougall, T.W., et al.	2010	Dougall, T.W., et al. (2010). The population biology of Common Sandpipers in Britain. British Birds 103: 100–114.
C66	Report	JNCC.	2010	JNCC. (2010). UK Priority Species data collation Melanitta nigra version 2 updated on 15/12/2010.
C67	Report	Skov, H. Et al.	2011	Skov, H. Et al. (2011). Waterbird populations and pressures in the Baltic Sea (Vol. 550). Nordic Council of Ministers.
C68	Journal article	Kaiser, M. J., et al.	2006	Kaiser, M. J., et al. (2006). Distribution and behaviour of Common Scoter Melanitta nigra relative to prey resources and environmental parameters. Ibis 148: 110-128.
C69	Journal article	Schwemmer, P., et al.	2011	Schwemmer, P., et al. (2011). Effects of ship traffic on seabirds in offshore waters: implications for marine conservation and spatial planning. Ecological Applications 21(5): 1851-1860.
C70	Journal article	Banks, A. N., et al.	2008	Banks, A. N., et al. (2008). The Sea Empress oil spill (Wales, UK): Effects on Common Scoter Melanitta nigra in Carmarthen Bay and status ten years later. Marine Pollution Bulletin 56(5): 895-902.
C71	Journal article	Smart, J., et al.	2014	Smart, J., et al. (2014). Synergies between site protection and agri-environment schemes for the conservation of waders on lowland wet grasslands. Ibis, 156(3), 576-590.
C72	Journal article	Amar, A., et al.	2011	Amar, A., et al. (2011). Exploring the relationships between wader declines and current land‐use in the British uplands. Bird Study 58(1): 13-26.
C73	Journal article	Van De Pol, M., et al.	2010	Van De Pol, M., et al. (2010). Do changes in the frequency, magnitude and timing of extreme climatic events threaten the population viability of coastal birds? Journal of Applied Ecology 47(4): 720-730.
C74	Journal article	Craik, J.C.A.	1995	Craik, J.C.A. (1995). Effects of North American Mink Mustela vison on the breeding success of terns and smaller gulls in west Scotland. Seabird 17: 3-11.
C75	Journal article	Perkins, A.J., et al.	2012	Perkins, A.J., et al. (2012). Conservation insights from changing associations between habitat, territory distribution and mating system of Corn Buntings Emberiza calandra over a 20-year population decline. Ibis 154: 601–615.
C76	Journal article	Setchfield, R. P., et al.	2012	Setchfield, R. P., et al. (2012). An agri-environment option boosts productivity of Corn Buntings Emberiza calandra in the UK. Ibis 154(2): 235-247.
C77	Report	Donald, P.F.	1997	Donald, P.F. (1997). The Corn Bunting Miliaria calandra in Britain: a review of current status, patterns of decline and possible causes. In Donald, P.F. & Aebischer, N.J. (eds.) The Ecology and Conservation of Corn Buntings Miliaria calandra: 11–26. UK Nature Conservation no 13. Joint Nature Conservation Committee, Peterborough.
C78	Journal article	Siriwardena, G. M., et al.	2000	Siriwardena, G. M., et al. (2000). Agricultural habitat-type and the breeding performance of granivorous farmland birds in Britain. Bird Study 47(1): 66-81.
C79	Journal article	Brickle, N.W., et al.	2000	Brickle, N.W., et al. (2000). Effects of agricultural intensification on the breeding success of Corn Buntings Miliaria calandra. Journal of Applied Ecology 37: 742–755.
C80	Journal article	Boatman, N.D., et al.	2004	Boatman, N.D., et al. (2004). Evidence for the indirect effects of pesticides on farmland birds. Ibis 146: 131–143.
C81	Report	Ewing, S. R.	2008	Ewing, S. R. (2008). A review of the population trends of Afro-Palearctic migrants and some potential factors contributing to these declines. RSPB Research Report 31. RSPB, Sandy.
C82	Report	Vanhinsbergh, D., et al.	2003	Vanhinsbergh, D., et al. (2003). A review of possible causes of recent changes in populations of woodland birds in Britain. Research Report 245. BTO, Thetford.
C83	Journal article	Ockendon, N., et al.	2012	Ockendon, N., et al. (2012). Declines in British-breeding populations of Afro-Palaearctic migrant birds are linked to bioclimatic wintering zone in Africa, possibly via constraints on arrival time advancement. Bird Study 59(2): 111-125.
C84	Report	Murison, G. C.	2007	Murison, G. C. (2007). The impact of human disturbance, urbanisation and habitat type on a Dartford warbler Sylvia undata population (Doctoral dissertation, University of East Anglia).
C85	Journal article	Murison, G., et al.	2007	Murison, G., et al. (2007). Habitat type determines the effects of disturbance on the breeding productivity of the Dartford Warbler Sylvia undata. Ibis, 149(s1), 16-26.
C86	Report	Liley, D., et al	2006	Liley, D., et al (2006). Evidence to support the Appropriate Assessment of development plans and projects in south-east Dorset. Footprint Ecology/Dorset County Council.
C87	Journal article	Treweek, J. R., et al.	1998	Treweek, J. R., et al. (1998). Scope for strategic ecological assessment of trunk-road development in England with respect to potential impacts on lowland heathland, the Dartford warbler (Sylvia undata) and the sand lizard (Lacerta agilis). Journal of Environmental Management, 53(2), 147-163.
C88	Journal article	Liley, D. & Clarke, R.T.	2003	Liley, D. & Clarke, R.T. (2003). The impact of urban development and human disturbance on the numbers of nightjar Caprimulgus europaeus on heathlands in Dorset, England. Biological Conservation 114(2): 219-230.
C89	Journal article	Nilsson, A.L.K., et al.	2011	Nilsson, A.L.K., et al. (2011). Climate effects on population fluctuations of the white-throated dipper Cinclus cinclus. Journal of Animal Ecology 80: 235–243.
C90	Journal article	Ormerod, S.J., et al.	1991	Ormerod, S.J., et al. (1991). The ecology of Dippers Cinclus cinclus in relation to stream acidity in upland Wales: breeding performance, calcium physiology and nestling growth. Journal of Applied Ecology 28: 419–433.
C91	Journal article	Ormerod, S.J. & Tyler, S.J.	1990	Ormerod, S.J. & Tyler, S.J. (1990). Environmental pollutants in the eggs of Welsh Dippers Cinclus cinclus: a potential monitor of organochlorine and mercury contamination in upland rivers. Bird Study 37: 171–176.
C92	Journal article	Vickery, J.A.	1991	Vickery, J.A. (1991). Breeding density of Dippers Cinclus cinclus, Grey Wagtails Motacilla cinerea and Common Sandpipers Actitis hypoleucos in relation to the acidity of streams in south-west Scotland. Ibis 133: 178–185.
C93	Journal article	Logie, J. W., et al.	1996	Logie, J. W., et al. (1996). Biological Significance of UK Critical Load Exceedance Estimates for Flowing Waters: Assessments of Dipper Cinclus cinclus Populations in Scotland. Journal of Applied Ecology 33(5): 1065-1076.
C94	Journal article	Whitfield, D. P., et al.	1996	Whitfield, D. P., et al. (1996). Recoveries of Scottish-ringed Dotterel Charadrius morinellus in the non-breeding season: Evidence for seasonal shifts in wintering distribution. Ringing & Migration, 17(2), 105-110.
C95	Journal article	Galbarth, H., et al.	1993	Galbarth, H., et al. (1993). Numbers and distribution of Dotterel Charadrius morinellus breeding in Great Britain. Bird Study, 40(3), 161-169.
C96	Journal article	Pearce, I. S., & van der Wal, R.	2002	Pearce, I. S., & van der Wal, R. (2002). Effects of nitrogen deposition on growth and survival of montane Racomitrium lanuginosum heath. Biological Conservation, 104(1), 83-89.
C97	Journal article	Fuller, R. J., et al.	2010	Fuller, R. J., et al. (2010). Changes in the breeding wader populations of the machair of the Western Isles, Scotland, between 2000 and 2007. Bird Study 57(1): 121-124.
C98	Other	Carroll, M. J.	2012	Carroll, M. J. (2012). The ecology of British upland peatlands: climate change, drainage, keystone insects and breeding birds. PhD Thesis, University of York.
C99	Journal article	Beale, C. M., et al.	2006	Beale, C. M., et al. (2006). Wader recruitment indices suggest nesting success is temperature-dependent in Dunlin Calidris alpina. Ibis 148(3): 405-410.
C100	Journal article	Burton, N. H. K., et al.	2010	Burton, N. H. K., et al. (2010). Birds of the Severn Estuary and Bristol Channel: Their current status and key environmental issues. Marine Pollution Bulletin 61(1–3): 115-123.
C101	Report	BirdLife International	2015	BirdLife International (2015). Species factsheet: Calidris alpina. Downloaded from http://www.birdlife.org on 07/09/2015.
C102	Journal article	Lavers, C. P., & Haines-Young, R. H.	1997	Lavers, C. P., & Haines-Young, R. H. (1997). Displacement of dunlin Calidris alpina schinzii by forestry in the flow country and an estimate of the value of moorland adjacent to plantations. Biological conservation, 79(1), 87-90.
C103	Journal article	Wilson, J. D., et al.	2014	Wilson, J. D., et al. (2014). Modelling edge effects of mature forest plantations on peatland waders informs landscape-scale conservation. Journal of Applied Ecology 51(1): 204-213.
C104	Journal article	Burton, N. H. K., et al.	2002	Burton, N. H. K., et al. (2002). Impacts of Man-Made Landscape Features on Numbers of Estuarine Waterbirds at Low Tide. Environmental Management 30(6): 0857-0864.
C105	Journal article	Burton, N. H. K.	2007	Burton, N. H. K. (2007). Landscape approaches to studying the effects of disturbance on waterbirds. Ibis 149: 95-101.
C106	Journal article	Furnell, J. and S. L. Hull	2014	Furnell, J. and S. L. Hull (2014). Cliff top habitats provide important alternative feeding resources for wading birds of conservation importance wintering on non-estuarine coasts. Estuarine Coastal and Shelf Science 139: 119-126.
C107	Journal article	Calladine, J., et al.	2014	Calladine, J., et al. (2014). Changes in breeding wader assemblages, vegetation and land use within machair environments over three decades. Bird Study 61(3): 287-300.
C108	Journal article	Jackson, D. B. and R. E. Green	2000	Jackson, D. B. and R. E. Green (2000). The importance of the introduced hedgehog (Erinaceus europaeus) as a predator of the eggs of waders (Charadrii) on machair in South Uist, Scotland. Biological Conservation 93(3): 333-348.
C109	Journal article	Furness, R. W., et al.	1986	Furness, R. W., et al. (1986). Recent changes in numbers of waders on the Clyde estuary, and their significance for conservation. Proceedings of the Royal Society of Edinburgh. Section B. Biological Sciences, 90, 171-184.
C110	Report	Fuller, R.J., et al.	2014	Fuller, R.J., et al. (2014). Effects of woodland structure on woodland bird populations with particular reference to woodland management and deer browsing. Defra Report, WC0793/CR0485 (29.04.14).
C111	Journal article	Benton, T. G., et al.	2002	Benton, T. G., et al. (2002). Linking agricultural practice to insect and bird populations: a historical study over three decades. Journal of Applied Ecology, 39(4), 673-687.
C112	Journal article	Siriwardena, G. M., et al.	2007	Siriwardena, G. M., et al. (2007). The effect of supplementary winter seed food on breeding populations of farmland birds: evidence from two large-scale experiments. Journal of Applied Ecology 44(5): 920-932.
C113	Journal article	Harris, M. P. &. Wanless, S.	1996	Harris, M. P. &. Wanless, S. (1996). Differential responses of guillemot Uria aalge and shag Phalacrocorax aristotelis to a late winter wreck. Bird Study 43: 220-230.
C114	Journal article	Harris, M. P. & Wanless, S.	1991	Harris, M. P. & Wanless, S. (1991). THE IMPORTANCE OF THE LESSER SANDEEL AMMODYTES-MARINUS IN THE DIET OF THE SHAG PHALACROCORAX-ARISTOTELIS. Ornis Scandinavica 22(4): 375-382.
C115	Journal article	Furness, R. W., et al.	2012	Furness, R. W., et al. (2012). Assessing the sensitivity of seabird populations to adverse effects from tidal stream turbines and wave energy devices. ICES Journal of Marine Science: Journal du Conseil, 69(8), 1466-1479.
C116	Report	Martin, A.R.	2002	Martin, A.R. (2002). Ornithological fieldwork on Hermaness NNR, Shetland conducted by the Cambridge group, June/July 2002. Report to Scottish Natural Heritage and Shetland Oil Terminal Environmental Advisory group.
C117	Report	Hearn, R.D.	2004	Hearn, R.D. (2004). Greater White-fronted Goose Anser albifrons albifrons (Baltic/North Sea population) in Britain, 1960/61 – 1999/2000. Waterbird Review Series, The Wildfowl & Wetlands Trust/Joint Nature Conservation Committee, Slimbridge.
C118	Journal article	Hornman, K.	2012	Hornman, K. (2012). Watervogels in Nederland in 2009/2010. SOVON.
C119	Report	Wetlands International.	2015	Wetlands International. (2015). Waterbird Population Estimates . Retrieved from wpe.wetlands.org on Friday 28 Aug 2015
C120	Journal article	Fängström, B., et al.	2005	Fängström, B., et al. (2005). Polybrominated diphenyl ethers and traditional organochlorine pollutants in fulmars (Fulmarus glacialis) from the Faroe Islands. Chemosphere, 60(7), 836-843.
C121	Journal article	Briggs, B.D.J. et al.	2012	Briggs, B.D.J. et al. (2012). Habitat selection and waterbody-complex use by wintering Gadwall and Shoveler in South West London: Implications for the designation and management of multi-site protected areas. J. Nat. Cons., 20, 200-210.
C122	Journal article	Dalby, L., et al.	2013	Dalby, L., et al. (2013). Temperature does not dictate the wintering distributions of European dabbling duck species. Ibis 155(1): 80-88.
C123	Journal article	Hornman, M., et al.	2012	Hornman, M., et al. (2012). Populatietrends van overwinterende en doortrekkende watervogels in Nederland in 1975-2010. Limosa, 85(3), 97.
C124	Journal article	Whitfield, D. P., et al.	2006	Whitfield, D. P., et al. (2006). A conservation framework for the golden eagle in Scotland: Refining condition targets and assessment of constraint influences. Biological Conservation 130(4): 465-480.
C125	Journal article	Whitfield, D. P., et al.	2007	Whitfield, D. P., et al. (2007). Factors constraining the distribution of Golden Eagles Aquila chrysaetos in Scotland: Capsule Between 1992 and 2003 persecution appeared to be the main influential factor. Bird Study 54(2): 199-211.
C126	Journal article	López-López, P., et al.	2007	López-López, P., et al. (2007). Identifying potentially suitable nesting habitat for golden eagles applied to ‘important bird areas’ design. Animal Conservation, 10(2), 208-218.
C127	Journal article	Chamberlain, D. & Pearce-Higgins, J.	2013	Chamberlain, D. & Pearce-Higgins, J. (2013). Impacts of climate change on upland birds: complex interactions, compensatory mechanisms and the need for long-term data. Ibis 155(3): 451-455.
C128	Journal article	Whitfield, D. P., et al.	2004	Whitfield, D. P., et al. (2004). The effects of persecution on age of breeding and territory occupation in golden eagles in Scotland. Biological Conservation 118(2): 249-259.
C129	Journal article	Gillings, S., et al.	2006	Gillings, S., et al. (2006). Distribution shifts in wintering Golden Plover Pluvialis apricaria and Lapwing Vanellus vanellus in Britain: Capsule The winter distribution of Golden Plover and Lapwing has shifted east since the mid-1980s, perhaps in response to climate change. Bird Study 53(3): 274-284.
C130	Journal article	Cannon, A. R., et al.	2005	Cannon, A. R., et al. (2005). Trends in the use of private gardens by wild birds in Great Britain 1995–2002. Journal of Applied Ecology, 42(4), 659-671.
C131	Journal article	Harris, C. M., et al.	2008	Harris, C. M., et al. (2008). Impacts of piscivorous birds on salmonid populations and game fisheries in Scotland: a review. Wildlife Biology, 14(4), 395-411.
C132	Journal article	Marquiss, M., & Newton, I.	1982	Marquiss, M., & Newton, I. (1982). The goshawk in Britain. British Birds, 75, 243-260.
C133	Report	Marquiss, M., et al.	2003	Marquiss, M., et al. (2003). Contrasting population trends of the Northern goshawk (Accipiter gentilis) in the Scottish/English borders and north-east Scotland.
C134	Journal article	Gilbert, G.	2012	Gilbert, G. (2012). Grasshopper Warbler Locustella naevia breeding habitat in Britain. Bird Study 59: 303–314.
C135	Journal article	Bayly, N., et al.	2011	Bayly, N., et al. (2011). Crossing the Sahara desert: migratory strategies of the Grasshopper Warbler Locustella naevia. Journal of Ornithology 152(4): 933-946.
C136	Report	Craik, J.C.A.	2013	Craik, J.C.A. (2013). Results of the mink-seabird project in 2013. Unpublished Report, Scottish Association for Marine Science, Oban.
C137	Journal article	Jackson, D. B., et al.	2004	Jackson, D. B., et al. (2004). Long-term population changes among breeding shorebirds in the Outer Hebrides, Scotland, in relation to introduced hedgehogs (Erinaceus europaeus). Biological Conservation 117(2): 151-166.
C138	Journal article	Cortinovis, S., et al.	2008	Cortinovis, S., et al. (2008). Organochlorine contamination in the Great Crested Grebe (Podiceps cristatus): Effects on eggshell thickness and egg steroid levels. Chemosphere 73(3): 320-325.
C139	Journal article	Robinson, R. A., et al.	2014	Robinson, R. A., et al. (2014). Integrating demographic data: towards a framework for monitoring wildlife populations at large spatial scales. Methods in Ecology and Evolution 5(12): 1361-1372.
C140	Journal article	Ahola, M.P., et al.	2009	Ahola, M.P., et al. (2009) Great Tits lay increasingly smaller clutches than selected for: a study of climate- and density-related changes in reproductive traits. Journal of Animal Ecology 78: 1298–1306.
C141	Journal article	Lawson, B., et al.	2012	Lawson, B., et al. (2012a) Emergence of a novel avian pox disease in British tit species. PLoS ONE 7(11): e40176. doi:10.1371/journal.pone.0040176
C142	Journal article	Perdeck, A.C., et al.	2000	Perdeck, A.C., et al. (2000) Great Tit Parus major survival and the beech-crop cycle. Ardea 88: 99–108.
C143	Journal article	Smith, K.W.	2007	Smith, K.W. (2007) The utilization of dead wood resources by woodpeckers in Britain. Ibis 149: 183–192.
C144	Journal article	Fox, A.D., et al.	2006	Fox, A.D., et al. (2006). Recent changes in abundance of the Greenland White-fronted Goose. British Birds 99: 242-261.
C145	Report	Stroud, D.A., et al.	2012	Stroud, D.A., et al. (compilers). 2012. International Single Species Action Plan for the Conservation of the Greenland White-fronted Goose (Anser albifrons flavirostris). AEWA Technical Series No. 45. Bonn, Germany.
C146	Journal article	Marchant, J.H., et al.	2004	Marchant, J.H., et al. (2004) The BTO Heronries Census of England and Wales 1928–2000: new indices and a comparison of analytical methods. Ibis 146: 323–334. doi: 10.1111/j.1474-919X.2004.00272.x
C147	Journal article	Fasola, M., et al.	2010	Fasola, M., et al. (2010). Long-term trends of heron and egret populations in Italy, and the effects of climate, human-induced mortality, and habitat on population dynamics. Population Ecology 52(1): 59-72.
C148	Journal article	Ewald, J. A., et al.	2010	Ewald, J. A., et al. (2010). The effect of agri-environment schemes on grey partridges at the farm level in England. Agriculture, Ecosystems & Environment 138(1-2): 55-63.
C149	Journal article	Aebischer, N.J. & Ewald, J.A.	2004	Aebischer, N.J. & Ewald, J.A. (2004) Managing the UK Grey Partridge Perdix perdix recovery: population change, reproduction, habitat and shooting. Ibis 146 (S2): 181–191.
C150	Journal article	Aebischer, N.J. & Ewald, J.	2010	Aebischer, N.J. & Ewald, J. (2010) Grey Partridge Perdix perdix in the UK: recovery status, set-aside and shooting. Ibis 152: 530–542.
C151	Journal article	Tapper, S.C., et al.	1996	Tapper, S.C., et al. (1996) The effect of an experimental reduction in predation pressure on the breeding success and population density of grey partridges (Perdix perdix). Journal of Applied Ecology 33: 965–978.
C152	Journal article	Delany, S., et al.	2009	Delany, S., et al. (2009). An atlas of wader populations in Africa and Western Eurasia. British Birds, 102, 639-642.
C153	Journal article	Mitchell, C., et al.	2011	Mitchell, C., et al. (2011). The status and distribution of summering Greylag Geese Anser anser in Scotland, 2008–09. Bird Study, 58(3), 338-348.
C154	Journal article	Mitchell, C., et al.	2012	Mitchell, C., et al. (2012) The merging of populations of Greylag Geese breeding in Britain. British Birds 105: 498–505.
C155	Report	Hearn, R.D. & Mitchell, C.R.	2004	Hearn, R.D. & Mitchell, C.R. (2004). Greylag Goose Anser anser (Iceland population) in Britain and Ireland 1960/61 - 1999/2000. Waterbird Review Series, The Wildfowl & Wetlands Trust/Joint Nature Conservation Committee, Slimbridge.
C156	Journal article	Madders, M.	2000	Madders, M. (2000). Habitat selection and foraging success of Hen Harriers Circus cyaneus in west Scotland. Bird Study 47: 32–40.
C157	Journal article	Amar, A., et al.	2003	Amar, A., et al. (2003). Evidence for food limitation in the declining hen harrier population on the Orkney Islands, Scotland. Biological Conservation 111: 377–384.
C158	Journal article	Amar, A. & Redpath, S.M.	2005	Amar, A. & Redpath, S.M. (2005). Habitat use by Hen Harriers Circus cyaneus on Orkney: implications of land-use change for this declining population. Ibis 147: 37–47.
C159	Journal article	Whitfield, D. P., et al.	2008	Whitfield, D. P., et al. (2008). Long-term increase in the fecundity of hen harriers in Wales is explained by reduced human interference and warmer weather. Animal Conservation 11(2): 144-152.
C160	Report	Fielding, A., et al.	2011	Fielding, A., et al. (2011) A conservation framework for Hen Harriers in the United Kingdom. JNCC report 441. JNCC, Peterborough.
C161	Journal article	Elston, D. A., et al.	2014	Elston, D. A., et al. (2014). Working with stakeholders to reduce conflict – modelling the impact of varying hen harrier Circus cyaneus densities on red grouse Lagopus lagopus populations. Journal of Applied Ecology 51(5): 1236-1245.
C162	Journal article	Furness, et al.	1992	Furness, et al. (1992). The use of fishery waste by gull populations around the British Isles. Ardea 80: 105-113.
C163	Journal article	Thompson, D. R., et al..	1993	Thompson, D. R., et al.. (1993). Long-term changes in mercury concentrations in herring gulls Larus argentatus and common terns Sterna hirundo from the German North Sea coast. Journal of Applied Ecology, 316-320.
C164	Journal article	Clements, R.	2001	Clements, R. (2001). The Hobby in Britain: a new population estimate. British Birds 94: 402–408.
C165	Journal article	Prince, P. & Clarke, R.	1993	Prince, P. & Clarke, R. (1993) The hobby's breeding range in Britain. British Wildlife 4: 341–346.
C166	Journal article	Messenger, A. & Roome, M.	2007	Messenger, A. & Roome, M. (2007) The breeding population of the Hobby in Derbyshire. British Birds 100: 594–608.
C167	Book	Holloway, S.	1996	Holloway, S. (1996). The Historical Atlas of Breeding Birds in Britain and Ireland 1875–1900. T. & A.D. Poyser, London.
C168	Journal article	Robinson, R.A., et al.	2008	Robinson, R.A., et al. (2008) Survival rates of hirundines in relation to British and African rainfall. Ringing & Migration 24: 1–6.
C169	Report	Mitchell, C.	2015	Mitchell, C. (2015). Status and distribution of Icelandic-breeding geese: results of the 2014 international census. Wildfowl & Wetlands Trust Report, Slimbridge.
C170	Journal article	Atkinson, P. W., et al.	2010	Atkinson, P. W., et al. (2010). Impacts of shellfisheries and nutrient inputs on waterbird communities in the Wash, England. Journal of Applied Ecology 47(1): 191-199.
C171	Journal article	Chamberlain, D., et al.	2009	Chamberlain, D., et al. (2009). Bird use of cultivated fallow ‘Lapwing plots’ within English agri-environment schemes. Bird Study, 56(3), 289-297.
C172	Journal article	Shrubb, M.	1990	Shrubb, M. (1990) Effects of agricultural change on nesting Lapwings Vanellus vanellus in England and Wales. Bird Study 37: 115–127.
C173	Report	Hudson, R., et al.	1994	Hudson, R., et al. (1994) Lapwing Vanellus vanellus populations in relation to agricultural changes: a review. In Tucker, G.M., Davies, S.M. & Fuller, R.J. (eds) The Ecology and Conservation of Lapwings Vanellus vanellus: 1–33. UK Nature Conservation no 9. JNCC, Peterborough.
C174	Journal article	Milsom, T.P.	2005	Milsom, T.P. (2005) Decline of Northern Lapwing Vanellus vanellus breeding on arable farmland in relation to loss of spring tillage. Bird Study 52: 297–306.
C175	Journal article	Vickery, J. A., et al.	2001	Vickery, J. A., et al. (2001). The management of lowland neutral grasslands in Britain: effects of agricultural practices on birds and their food resources. Journal of Applied Ecology 38(3): 647-664.
C176	Journal article	Eglington, S., et al.	2010	Eglington, S., et al. (2010) Managing water levels on wet grasslands to improve foraging conditions for breeding Northern Lapwing Vanellus vanellus. Journal of Applied Ecology 47: 451–458
C177	Journal article	Both, C., Piersma, T., & Roodbergen, S. P.	2005	Both, C., Piersma, T., & Roodbergen, S. P. (2005). Climatic change explains much of the 20th century advance in laying date of Northern Lapwing Vanellus vanellus in The Netherlands. Ardea, 93(1), 79-88.
C178	Report	BirdLife International	2015	BirdLife International (2015). Species factsheet: Vanellus vanellus. Downloaded from http://www.birdlife.org on 08/09/2015.
C179	Journal article	Bolton, M., Tyler, G., Smith, K. & Bamford, R.	2007	Bolton, M., Tyler, G., Smith, K. & Bamford, R. (2007) The impact of predator control on lapwing Vanellus vanellus breeding success on wet grassland nature reserves. Journal of Applied Ecology 44: 534–544.
C180	Journal article	MacDonald, M.A. & Bolton, M.	2008	MacDonald, M.A. & Bolton, M. (2008b) Predation of Lapwing Vanellus vanellus nests on lowland wet grassland in England and Wales: effects of nest density, habitat and predator abundance. Journal of Ornithology 149: 555–563.
C181	Journal article	Steen, R., et al.	2006	Steen, R., et al. (2006). Impact of weather on annual fluctuations in breeding numbers of Lesser Spotted Woodpecker Dendrocopos minor in Norway. Ardea 94: 225–231.
C182	Journal article	Charman, E.C., et al.	2012	Charman, E.C., et al. (2012). Drivers of low breeding success in the Lesser Spotted Woodpecker Dendrocopos minor in England: testing hypotheses for the decline. Bird Study 59: 255–265.
C183	Journal article	Smith, K.W. & Charman, E.C.	2012	Smith, K.W. & Charman, E.C. (2012). The ecology and conservation of the Lesser Spotted Woodpecker. British Birds 105: 294–307.
C184	Journal article	Charman, E.C., et al.	2010	Charman, E.C., et al. (2010) Characteristics of woods used recently and historically by Lesser Spotted Woodpeckers Dendrocopos minor in England. Ibis 152: 543–555.
C185	Journal article	Wiktander, U., et al.	1992	Wiktander, U., et al. (1992) Occurrence of the Lesser Spotted Woodpecker Dendrocopos minor in relation to area of deciduous forest. Ornis Fennica 69: 113–118.
C186	Journal article	Fasola, M., et al.	2010	Fasola, M., et al. (2010). Long-term trends of heron and egret populations in Italy, and the effects of climate, human-induced mortality, and habitat on population dynamics. Population Ecology, 52(1), 59-72.
C187	Journal article	Holt, C.	2012	Holt, C. (2012). Freezing winters: a test for Britain’s wintering Little Egrets. British Birds 105: 744–745.
C188	Journal article	Ratcliffe, N., et al.	2000	Ratcliffe, N., et al. (2000). Population trends of Little and Sandwich Terns Sterna albifrons and S. sandvicensis in Britain and Ireland from 1969 to 1998. Atlantic Seabirds 2: 211-26.
C189	Journal article	Fuller, R. J.	2000	Fuller, R. J. (2000). Relationships between recent changes in lowland British agriculture and farmland bird populations: an overview. Ecology and conservation of lowland farmland birds, 5-16.
C190	Journal article	Sauter, A., et al.	2010	Sauter, A., et al. (2010) Evidence of climate change effects on within-winter movements of European Mallards Anas platyrhynchos. Ibis 152: 600–609.
C191	Journal article	Hill, D.A.	1984	Hill, D.A. (1984). Population regulation in the Mallard (Anas platyrhynchos). Journal of Animal Ecology 53: 191–202.
C192	Journal article	Underhill-Day, J.	1998	Underhill-Day, J. (1998). Breeding Marsh Harriers in the United Kingdom, 1983-95. British Birds, 91(6), 210-218.
C193	Journal article	Jonzén, N., et al.	2006	Jonzén, N., et al. (2006). Rapid advance of spring arrival dates in long-distance migratory birds. Science, 312(5782), 1959-1961.
C194	Journal article	Kelsey, M. G., et al.	1989	Kelsey, M. G., et al. (1989). Marsh warblers in Britain. British Birds, 82(6), 239-256.
C195	Journal article	Ewing, S.R., et al.	2011	Ewing, S.R., et al. (2011). Breeding status of the Merlin Falco columbarius in the UK in 2008. Bird Study 58: 379–389.
C196	Journal article	Newton, I.	2013	Newton, I. (2013). Organochlorine pesticides and birds. British Birds 106: 189–205.
C197	Journal article	Rebecca, G.W.	2011	Rebecca, G.W. (2011). Spatial and habitat-related influences on the breeding performance of Merlins in Britain. British Birds 104: 202–216.
C198	Journal article	Leech, D. & Barimore, C.	2008	Leech, D. & Barimore, C. (2008). Is avian breeding success weathering the storms? BTO News 279: 19–20.
C199	Journal article	Salamat, N., et al.	2014	Salamat, N., et al. (2014). Heavy metals in selected tissues and histopathological changes in liver and kidney of common moorhen (Gallinula chloropus) from Anzali Wetland, the south Caspian Sea, Iran. Ecotoxicology and Environmental Safety 110: 298-307.
C200	Journal article	Langston, R.H.W., et al.	2007	Langston, R.H.W., et al. (2007). Nightjar Caprimulgus europaeus and Woodlark Lullula arborea – recovering species in Britain? Ibis 149: 250–260.
C201	Journal article	Sharps, K., et al.	2015	Sharps, K., et al. (2015). Home-range size and habitat use of European Nightjars Caprimulgus europaeus nesting in a complex plantation-forest landscape. Ibis 157(2): 260-272.
C202	Journal article	Fuller, R. J., et al.	2007	Fuller, R. J., et al. (2007). Habitat change and woodland birds in Britain: implications for management and future research. Ibis, 149(s2), 261-268.
C203	Journal article	Mason, W. L.	2007	Mason, W. L. (2007). Changes in the management of British forests between 1945 and 2000 and possible future trends. Ibis, 149(s2), 41-52.
C204	Journal article	Langston, R. H. W., et al.	2007	Langston, R. H. W., et al. (2007). What effects do walkers and dogs have on the distribution and productivity of breeding European Nightjar Caprimulgus europaeus?. Ibis, 149(s1), 27-36.
C205	Journal article	Dolman, P.M. & Morrison, C.	2012	Dolman, P.M. & Morrison, C. (2012). Temporal change in territory density and habitat quality for Breckland Forest SSSI woodlark and nightjar populations. University of East Anglia, Norwich
C206	Report	Lowe, A., et al.	2014	Lowe, A., et al. (2014). Effect of human disturbance on long-term habitat use and breeding success of the European Nightjar, Caprimulgus europaeus. Avian Conservation and Ecology 9(2).
C207	Report	Dolman, P.M.	2010	Dolman, P.M. (2010). Woodlark and Nightjar recreational disturbance and nest predator study 2008 and 2009. Final report February 2010. University of East Anglia, Norwich.
C208	Journal article	Amar, A., et al.	2012	Amar, A., et al. (2012). Linking nest histories, remotely sensed land use data and wildlife crime records to explore the impact of grouse moor management on peregrine falcon populations. Biological Conservation 145(1): 86-94.
C209	Journal article	Rehfisch, M. M., et al.	2004	Rehfisch, M. M., et al. (2004). The possible impact of climate change on the future distributions and numbers of waders on Britain's non-estuarine coast. Ibis, 146(s1), 70-81.
C210	Journal article	Heath, M., et al.	2009	Heath, M., et al. (2009). A view from above: changing seas, seabirds and food sources in Marine Climate Change Ecosystem Linkages Report Card 2009. (Eds. Baxter, J.M., Buckley, P.J. and Frost, M.T.), Online science reviews, 24pp. www.mccip.org.uk/elr/view
C211	Journal article	Heubeck, M., et al.	2011	Heubeck, M., et al. (2011). Mass mortality of adult Razorbills Alca torda in the Skagerrak and North Sea area, autumn 2007. Seabird 24: 11-32.
C212	Journal article	Pearce-Higgins, J. W., & Holt, C. A.	2013	Pearce-Higgins, J. W., & Holt, C. A. (2013). Impacts of climate change on waterbirds. MCCIP Science Review 2013, 149-154.
C213	Journal article	Fuller, R. J., et al.	1995	Fuller, R. J., et al. (1995). Population declines and range contractions among lowland farmland birds in Britain. Conservation Biology, 1425-1441.
C214	Journal article	Thaxter, C. B., et al.	2010	Thaxter, C. B., et al. (2010). Hypotheses to explain patterns of population change among breeding bird species in England. Biological Conservation, 143(9), 2006-2019.
C215	Book	Gaston, K. J., & Evans, K. L.	2010	Gaston, K. J., & Evans, K. L. (2010). Urbanisation and development. Silent summer: The State of the Wildlife in Britain and Ireland, 72-83.
C216	Journal article	Brickle, N. W., & Peach, W. J.	2004	Brickle, N. W., & Peach, W. J. (2004). The breeding ecology of Reed Buntings Emberiza schoeniclus in farmland and wetland habitats in lowland England. Ibis, 146(s2), 69-77.
C217	Journal article	Stevens, D. K., & Bradbury, R. B.	2006	Stevens, D. K., & Bradbury, R. B. (2006). Effects of the Arable Stewardship Pilot Scheme on breeding birds at field and farm-scales. Agriculture, ecosystems & environment, 112(4), 283-290.
C218	Journal article	Peach, W.J., et al.	1999	Peach, W.J., et al. (1999). Long-term changes in over-winter survival rates explain the decline of Reed Buntings Emberiza schoeniclus in Britain. Journal of Applied Ecology 36: 798–811.
C219	Journal article	Buckingham, D. L., et al.	2006	Buckingham, D. L., et al. (2006). Effects of agricultural management on the use of lowland grassland by foraging birds. Agriculture, ecosystems & environment, 112(1), 21-40.
C220	Report	Bright, J. A., et al.	2008	Bright, J. A., et al. (2008). A review of Indirect Effects of Pesticides on Birds and mitigating land-management practices. RSPB Research Report 28. RSPB, Sandy.
C221	Journal article	Gruar, D., et al.	2006	Gruar, D., et al. (2006). Summer utilization of Oilseed Rape by Reed Buntings Emberiza schoeniclus and other farmland birds. Bird Study 53: 47–54.
C222	Journal article	Liley, D. & Sutherland, W.J.	2007	Liley, D. & Sutherland, W.J. (2007). Predicting the population consequences of human disturbance for Ringed Plovers Charadrius hiaticula: a game theory approach. Ibis 149, supplement 1: 82–94.
C223	Journal article	Nordström, M., et al.	2003	Nordström, M., et al. (2003). Effects of feral mink removal on seabirds, waders and passerines on small islands in the Baltic Sea. Biological Conservation 109(3): 359-368.
C224	Journal article	Szep, T.	1995	Szep, T. (1995). Relationship between west African rainfall and the survival of central European Sand Martins Riparia riparia. Ibis, 137(2), 162-168.
C225	Journal article	Cowley E. & Siriwardena, G.M.	2005	Cowley E. & Siriwardena, G.M. (2005). Long-term variation in survival rates of Sand Martins Riparia riparia: dependence on breeding and wintering ground weather, age and sex, and their population consequences. Bird Study 52: 237–251.
C226	Journal article	Reneerkens, J., et al.	2009	Reneerkens, J., et al. (2009). Sanderlings using African–Eurasian flyways: a review of current knowledge. Wader Study Group Bulletin, 116, 2-20.
C227	Other	BirdLife International	2015	BirdLife International (2015). Species factsheet: Calidris alba. Downloaded from http://www.birdlife.org on 08/09/2015.
C228	Journal article	Thomas, K., et al.	2003	Thomas, K., et al. (2003). Effects of human activity on the foraging behavior of sanderlings Calidris alba. Biological Conservation 109(1): 67-71.
C229	Journal article	Burger, J., et al.	2007	Burger, J., et al. (2007). Habitat Choice, Disturbance, and Management of Foraging Shorebirds and Gulls at a Migratory Stopover. Journal of Coastal Research: 1159-1166.
C230	Book	Dierschke, V., et al.	2006	Dierschke, V., et al. (2006). Possible Conflicts between Offshore Wind Farms and Seabirds in the German Sectors of North Sea and Baltic Sea. Offshore Wind Energy. J. Köller, J. Köppel and W. Peters, Springer Berlin Heidelberg: 121-143.
C231	Journal article	Donald, P.F. & Vickery, J.A.	2000	Donald, P.F. & Vickery, J.A. (2000). The importance of cereal fields to breeding and wintering skylarks Alauda arvensis in the UK. In Proceedings of the 1999 BOU Spring Conference: Ecology and Conservation of Lowland Farmland Birds (eds Aebischer, N.J., Evans, A.D., Grice, P.V. & Vickery, J.A.), pp 140–150. British Orinthologists' Union, Tring.
C232	Journal article	Donald, P. F., & Morris, T. J.	2005	Donald, P. F., & Morris, T. J. (2005). Saving the Skylark. British Birds, 98, 570-578.
C233	Journal article	Chamberlain, D.E. & Crick, H.Q.P.	1999	Chamberlain, D.E. & Crick, H.Q.P. (1999). Population declines and reproductive performance of skylarks Alauda arvensis in different regions and habitats of Great Britain. Ibis 141: 38–51.
C234	Journal article	Siriwardena, G. M., et al.	2012	Siriwardena, G. M., et al. (2012). Landscape, cropping and field boundary influences on bird abundance. Ecography, 35(2), 162-173.
C235	Journal article	Vickery, J. A., et al.	2004	Vickery, J. A., et al. (2004). The role of agri-environment schemes and farm management practices in reversing the decline of farmland birds in England. Biological conservation, 119(1), 19-39.
C236	Journal article	Lennon, R. J., et al.	2013	Lennon, R. J., et al. (2013). Trichomonad parasite infection in four species of Columbidae in the UK. Parasitology, 140(11), 1368-1376.
C237	Journal article	Aebischer, N.J.	1995	Aebischer, N.J. (1995) Investigating the effects of hunting on the survival of British pigeons and doves by analysis of ringing recoveries. Journal of Applied Statistics 22: 923–934.
C238	Journal article	Walker, L. A., et al.	2008	Walker, L. A., et al. (2008). Second generation anticoagulant rodenticides in tawny owls (Strix aluco) from Great Britain. Science of the Total Environment, 392(1), 93-98.
C239	Journal article	Bustnes, J. O., et al.	2007	Bustnes, J. O., et al. (2007). Temporal Trends (1986–2004) of Organochlorines and Brominated Flame Retardants in Tawny Owl Eggs from Northern Europe. Environmental Science & Technology 41(24): 8491-8497.
C240	Journal article	Millon, A., et al.	2014	Millon, A., et al. (2014). Dampening prey cycle overrides the impact of climate change on predator population dynamics: a long-term demographic study on tawny owls. Global Change Biology 20: 1770–1781.
C241	Journal article	Chamberlain, D. E., et al.	2000	Chamberlain, D. E., et al. (2000). Changes in the abundance of farmland birds in relation to the timing of agricultural intensification in England and Wales. Journal of applied ecology, 37(5), 771-788.
C242	Journal article	Field, R.H. & Anderson, G.Q.A.	2004	Field, R.H. & Anderson, G.Q.A. (2004) Habitat use by breeding Tree Sparrows Passer montanus. Ibis 146: 60–68.
C243	Journal article	Huhta, E. S. A., et al.	2004	Huhta, E. S. A., et al. (2004). Forest Fragmentation Increases Nest Predation in the Eurasian Treecreeper. Conservation Biology 18(1): 148-155.
C244	Journal article	Peach, W.J., et al.	1995	Peach, W.J., et al. (1995). Site tenacity and survival rates of Wrens Troglodytes troglodytes and Treecreepers Certhia familiaris in a Nottinghamshire wood. Ibis 137: 497–507.
C245	Journal article	Hall, C., et al.	2012	Hall, C., et al. (2012). Population size and breeding success of Icelandic Whooper Swans Cygnus cygnus: results of the 2010 international census. Wildfowl 62: 73-96.
C246	Journal article	Robinson, J.A., et al.	2004	Robinson, J.A., et al. (2004). Whooper Swan Cygnus cygnus (Iceland population) in Britain and Ireland 1960/61 – 1999/2000. Waterbird Review Series, The Wildfowl & Wetlands Trust/Joint Nature Conservation Committee, Slimbridge.
C247	Journal article	Inglis, I.R., et al.	1997	Inglis, I.R., et al. (1997). The effect on the Woodpigeon (Columba palumbus) of the introduction of oilseed rape into Britain. Agriculture, Ecosystems & Environment 61: 113–121.
C248	Journal article	Møller, A. P., et al.	2010	Møller, A. P., et al. (2010). Climate change affects the duration of the reproductive season in birds. Journal of Animal Ecology, 79(4), 777-784.
C249	Journal article	Mason, C. F., & Macdonald, S. M.	2000	Mason, C. F., & Macdonald, S. M. (2000). Influence of landscape and land-use on the distribution of breeding birds in farmland in eastern England. Journal of Zoology, 251(03), 339-348.
C250	Journal article	Gillings, S., et al.	2005	Gillings, S., et al. (2005). Winter availability of cereal stubbles attracts declining farmland birds and positively influences breeding population trends. Proceedings of the Royal Society B 272: 733–739.
C251	Journal article	Perkins, A., et al.	2000	Perkins, A., et al. (2000). Habitat characteristics affecting use of lowland agricultural grassland by birds in winter. Biological Conservation 95: 279–294.
C252	Journal article	Morris, A., et al.	2005	Morris, A., et al. (2005) Indirect effects of pesticides on breeding Yellowhammer (Emberiza citrinella). Agriculture, Ecosystems & Environment 106: 1–16.
C253	Journal article	Bradbury, R. & Stoate, C.	2000	Bradbury, R. & Stoate, C. (2000). The ecology of Yellowhammers Emberiza citrinella on lowland farmland. In Ecology and Conservation of Lowland Farmland Birds (eds Aebischer, N.J., Evans, A.D., Grice, P.V. & Vickery, J.A.), 165–172. British Ornithologists’ Union, Tring.
D1	Report	Bourn, N.A.D. & Warren, M.S.	1998	Species Action Plan Brown Hairstreak Thecla betulae					Butterfly Conservation	Wareham, UK.
D2	Other	Thomas, J. A.	1974	The ecology of hairstreak butterflies. PhD thesis,					University of Leicester.
D3	Book	Fox, R., Warren, M.S., Asher, J., Brereton, T.M. & Roy, D.B.	2006	The state of butterflies in Britain & Ireland					Pisces	Berkshire
D4	Report	Wigglesworth, T.B. (ed)	2005	Action for the Brown Hairstreak: sharing goodpractice. Proceedings from a Butterfly Conservation Seminar. ButterflyConservation Report S05-04					Butterfly Conservation	Wareham, UK.
D5	Book	Emmet AM, Heath J (eds)	1989	The Moths and butterflies of Great Britain and Ireland, Vol. 7, part 1.					Harley Books,	Colchester, UK
D6	Book	Asher J, Warren MS, Fox R, Harding P, Jeffcoate G, Jeffcoate S	2001	The millennium atlas of butterflies in Britain and Ireland.					Oxford University Press,	Oxford, UK
D7	Report	Brereton T, Wigglesworth T, Warren MS & Stewart K	2005	BD1446:Agri-environment schemes and butterflies: re-assessing the impacts and improving delivery of Biodiversity Action Plan targets. Unpublished Report to Defra					Butterfly Conservation	Wareham, UK.
D8	Journal article	Brereton, TM, Warren, M.S., Roy, D.B. & Stewart, K. J,	2007	The changing status of the Chalkhill Blue butterfly Polyommatus coridon in the UK: the impacts of conservation policies and environmental factors.	Journal of Insect Conservation	12		629-638
D9	Report	Bos, F., M. Bosveld, D. Groenendijk, C. van Swaay, and I.Wynhoff.	2006	De dagvlinders van Nederland: verspreiding en bescherming (Lepidoptera: Hesperioidea, Papilionoidea). Nederlandse Fauna 7.					Nationaal Natuurhistorisch Museum Naturalis, Leiden, KNNV Uitgeverij, Utrecht and European Invertebrate Survey-Nederland, Leiden, The Netherlands.
D10	Journal article	Van Strien, A.J., van Swaay, C.A.M. & Kery, M.	2011	Metapopulation dynamics in the butterﬂy Hipparchia semele changed decades before occupancy declined in The Netherlands.	Ecological Applications	21		2510–2520
D11	Journal article	Maes, D., Ghesquiere, A., Logie, M., & Bonte, D.	2006	Habitat use and mobility of two threatened coastal 394 dune insects: implications for conservation	Journal of Insect Conservation	10		105-115
D12	Other	Robinson, A. (2008).	2008	Habitat Requirements of the Grayling Butterfly, Hipparchia semele. MSc dissertation					University of East Anglia.	Norwich
D13	Journal article	Oliver, T. H., Brereton, T. & Roy, D. B.	2013	Population resilience to an extreme drought is influenced by habitat area and fragmentation in the local landscape.	Ecography.	36		579-596
D14	Journal article	Pollard, E.	1988	Temperature, rainfall and butterfly numbers.	Journal of Applied Ecology	25		819-828
D15	Journal article	Sutcliffe, O.L., Thomas, C.D., Yates, T.J., & Greatorex-Davies, J.N.	1997	Correlated extinctions, colonizations and population fluctuations in a highly connected ringlet butterfly metapopulation.	Oecologia	109		235-241
D16	Journal article	Corke D.	1999	Are honeydew/sap-feeding butter_x001F_ies (Lepidoptera: Rhopalocera) affected by particulate air-pollution	Journal of Insect Conservation	3		514
D17	Journal article	WallisDeVries, M.F., Poschlod, P., Willems, J.H.,	2002	Challenges for the conservation of calcareous grasslands in northwestern Europe: integrating the requirements of flora and fauna.	Biological Conservation	104		265-273.
D18	Journal article	Wallis de Vries MF & Van Swaay CAM 2013. Effects of local variation in nitrogen deposition on butterfly trends in the Netherlands.	2013	Effects of local variation in nitrogen deposition on butterfly trends in the Netherlands.	Proceedings of the Netherlands Entomological Society Meeting (in druk).
D19	Journal article	Van Dyck H, Van Strien AJ, Maes D, Van Swaay CAM	2009	Declines in common, widespread butterflies in a landscape under intense human use.	Conserv Biol	23		957-965
D20	Journal article	Wallisdevries, M.F. & Van Swaay, C.A.M.	2006	Global warming and excess nitrogen may induce butterfly decline by microclimatic cooling.	Global Change Biology,	12		1620–1626.
D21	Journal article	Elligsen H, Beinlich B, Plachter H.	1997	Effects of large-scale cattle grazing on populations of Coenonympha glycerion and Lesiommata megera (Lepidoptera: Satyridae).	J. Insect Conserv.	1		13-23
D22	Journal article	Thomas CD, Jones CD	1993	Partial recovery of a skipper butterfly (Hesperia comma) from population refuges: lessons for conservation in a fragmented landscape.	J Anim Ecol	62		472–481
D23	Journal article	Davies Z, Wilson R, Brereton T, Thomas C	2005	The re-expansion and improving status of the silver-spotted skipper butterfly (Hesperia comma) in Britain: a metapopulation success story.	Biol Conserv	124		189-198
D24	Journal article	Thomas, J. A. Simcox, D.J. & Clarke, R.T.	2009	Successful Conservation of a Threatened Maculinea Butterfly	Science	325		80-83
D25	Journal article	Thomas, J.A., Bourn, NAD, et al.	2001	The quality and isolation of habitat patches both determine where butterflies persist in fragmented landscapes.	Proc. R. Soc. Lond. B	268		1791-1796
D26	Journal article	O'Connor, R, Hails, RS & Thomas, JA	2014	Accounting for habitat when considering climate: has the niche of the Adonis Blue butterfly changed in the UK?	Oecologia
D27	Journal article	Bourn, N.A.D. & Thomas, J.A.	1993	The ecology and conservation of the Brown Argus butterfly Aricia agestis in Britain	Biological Conservation	63	1	67-74
D28	Journal article	Pateman, R.M., Hill, J.K., Roy, D.B., Fox, R. & Thomas, C.D.	2012	Temperature-dependent alterations in host use drive rapid range expansion in a butterfly.	Science	336	6084	1028-1030
D29	Journal article	Bridle, J.R., Buckley, J., Bodsworth, E.J, & Thomas, C.D.	2013	Evolution on the move: specialization on widespread resources associated with rapid range expansion in response to climate change	Proc. R. Soc. Lond. B	281					doi: 10.1098/rspb.2013.1800
D30	Report	Jones, R., Pradel, K., Woodley, S. & Bourn N.	2013	Distribution and population status of Lulworth Skipper Thymelicus acteon in 2010.					Butterfly Conservation	Wareham, UK.
D31	Report	Bourn, N.A.D & Warren, M.S.	1997	Species Action Plan Glanville Fritillary Meliteae cinxia					Butterfly Conservation	Wareham, UK.
D32	Other	Curtis, R. J.	2012	The importance of resources in determining butterfly population abundance at multiple scales (PhD thesis)					University College London
D33	Journal article	Ellis S, Wainwright D, Berney F, Bulman C, & Bourn N	2011	Landscape-scale conservation in practice: lessons from northern England, UK.	In: Dover J, Warren M, Shreeve T (eds) Lepidoptera Conservation in a Changing World			303-315	Springer
D34	Report	Joy J & Ellis S	2012	The impact of management on Pearl-bordered Fritillary populations in the Wyre Forest	In: Ellis S, Bourn N & Bulman C (eds) Landscape-scale conservation for butterflies and moths: lessons from the UK			30-35	Butterfly Conservation	Wareham, UK.
D35	Report	Ellis S & Wainwright D	2012	Restoring very small fragmented landscapes for the Small Pearl-bordered Fritillary in the Durham Coalfield Pennine Fringe	In: Ellis S, Bourn N & Bulman C (eds) Landscape-scale conservation for butterflies and moths: lessons from the UK			48-51	Butterfly Conservation	Wareham, UK.
D36	Report	Ellis S & Wainwright D	2012	Targeting restoration management to stabilise Duke of Burgundy metapopulations on the North York Moors	In: Ellis S, Bourn N & Bulman C (eds) Landscape-scale conservation for butterflies and moths: lessons from the UK			80-85	Butterfly Conservation	Wareham, UK.
D37	Report	Hoare D, Dent K, Kelly C, McLellan L, Thompson F & Wheatley S	2012	Landscape-scale woodland restoration for multiple species in the South East Woodlands	In: Ellis S, Bourn N & Bulman C (eds) Landscape-scale conservation for butterflies and moths: lessons from the UK			66-75	Butterfly Conservation	Wareham, UK.
D38	Journal article	Turner E C, Granroth H M V, Johnson H R, Lucas C B H, Thompson A M, Froy H, German R N, Holdgate R	2009	Habitat preference and dispersal of the Duke of Burgundy butterfly (Hamearis lucina) on an abandoned chalk quarry in Bedfordshire, UK	Journal of Insect Conservation	13		475-486
D39	Report	Jones R, Ellis S, Hoare D, Wainwright D & Rosenthal A	2013	Status and Conservation of the Duke of the Burgundy Hamearis lucina butterfly in England					Butterfly Conservation	Wareham, UK.
D40	Journal article	Brereton T, Pilkington G & Roy D	2012	Conserving violet-feeding fritillary butterflies at Marsland Nature Reserve	British Wildlife	24			British Wildlife Publishing	Basingstoke
D41	Report	Ellis S & Wainwright D	2008	Conservation of the High Brown Fritillary Argynnis adippe and Pearl-bordered Fritillary Boloria euphrosyne butterflies in North West England.					Butterfly Conservation	Wareham, UK.
D42	Report	Ellis S, Wainwright D & Wain M	2012	Conservation of the High Brown Fritillary on the Morecambe Bay Limestones	In: Ellis S, Bourn N & Bulman C (eds) Landscape-scale conservation for butterflies and moths: lessons from the UK			16-23	Butterfly Conservation	Wareham, UK.
D43	Report	Wainwright D	2004	Status of the Large Heath Coenonympha tullia butterfly on the North York Moors					Butterfly Conservation	Wareham, UK.
D44	Journal article	Wainwright D	2011	Oviposition behaviour and habitat requirements of the Large Heath butterfly (Coenonympha tullia)	Aspects of Applied Biology	108		87-93
D45	Journal article	Clarke S, Green D, Bourn N, Hoare D	2011	Woodland management for butterflies: a best practice guide				53	Butterfly Conservation	Wareham, UK.
D46	Other	Randle Z	2009	Maculinea arion as an indicator of rare niches in semi-natural acid grasslands in South West England and the role of Myrmica species of ant (PhD thesis)					University of Southampton
D47	Report	Thomas J A, Snazell R G & Moy I L	1986	The conservation of violet feeding fritillaries in southern Britain	Unpublished report				ITE
D48	Journal article	Gutierrez, D & C.D. Thomas	2000	Marginal range expansion in a host-limited butterfly species Gonepteryx rhamni	Ecological Entomology	25	2	165-170
D49	Journal article	Leon-Cortes, J.L., M.J.R. Cowley & C.D. Thomas	2000	The distribution and decline of a widespread butterfly Lycaena phlaeas in a pastoral landscape	Ecological Entomology	25	3	285-294
D50	Other	Ford, H.	2008	High Browns versus Dark Greens, a fritillary response to management in Morecambe Bay and Exmoor. Unpublished MRes report,					University of York
D51	Report	Jones, R., Ellis, S., Hoare, D., Wainwright, D., and Rosenthal, A. Wareham, Dorset.	2013	Status and Conservation of the Duke of Burgundy Hamearis lucina butterfly in England. Butterfly Conservation Report no. S13 - 19.					Butterfly Conservation	Wareham, UK.
D52	Report	Jones, R., Pradel, K., Woodley, S. and Bourn, N.	2013	The Changing Status of Lulworth Skipper Thymelicus action in Dorset between 1997 and 2010. Butterfly Conservation Report no. S13-11. Wareham, Dorset.					Butterfly Conservation	Wareham, UK.
D53	Paper	Ravenscroft, N.O.M. (1990)	1990	The ecology and conservation of the silver-studded blue butterfly Plebejus argus L. on the sandlings of east Anglia, England.	Biological Conservation	53		21-36
D54	Paper	Sparks, T. H., J. N. Greatorex-Davies, J. O. Mountford, M. L. Hall, and R. H. Marrs.	1996	The effects of shade on the plant communities of rides in plantation woodland and implications for butterfly conserva-tion.	Forest Ecology and Management	80		197-207
E1	Book	Roy, Brown, Frost, Poland	2011	Ladybirds of Britain and Ireland						FSC
E2	Journal article	Roy et al.	2012	Invasive alien predator causes rapid declines of native European ladybirds	Diversity and Distributions	18		717-725
F1	Report	Risely, K., Massimino, D., Johnston, A., Newson, S.E., Eaton, M.A., Musgrove, A.J., Noble, D.G., Procter, D., Baillie, S.R.	2012	The Breeding Bird Survey 2011, BTO Research Report 624.					BTO	Thetford
F2	Report	Roos, S., Johnston, A., Noble, D.	2012	UK Hedgehog Datasets and their Potential for Long-Term Monitoring. BTO Research Report No. 598					BTO	Thetford
F3	Report	PTES	2012	National Dormouse Monitoring Programme					People's Trust for Endangered Species	London
F4	Journal article	Judge, J., Wilson, G.J., Macarthur, R., Delahay, R.J., McDonald, R.A.	2014	Density and abundance of badger social groups in England and Wales in 2011–2013	Science Reports	4		3809
F5	Report	Strachan, R.	2007	National survey of otter Lutra lutra distribution in Scotland 2003-04					Scottish Natural Heritage Commissioned Report No. 211 (ROAME No. F03AC309).
F6	Report	EA	2010	Fifth otter survey of England 2009 - 2010 Summary report In Environment Agency					Environment Agency	Bristol
F7	Other	Battersby, J. (Ed) & Tracking Mammals Partnership	2005	UK Mammals: Species Status and Population Trends. First Report by the Tracking Mammals Partnership					JNCC/Tracking Mammals Partnership	Peterborough
F8	Report	Croose, E., Birks, J.D.S., Schofield, H.W.	2013	Expansion zone survey of pine marten (Martes martes) distribution in Scotland					Scottish Natural Heritage Commissioned Report No. 520.
F9	Other	Aebischer, N.J., Davey,P.D. & Kingdon,N.G.	2011	National Gamebag Census: Mammal Trends to 2009					. Game & Wildlife Conservation Trust		Fordingbridge (http://www.gwct.org.uk/ngcmammals).
F10	Journal article	Dowding C.V, Harris S, Poulton S & Baker P.J.	2010	Nocturnal ranging behaviour of urban hedgehogs, Erinaceus europaeus, in relation to risk and reward	Animal Behaviour	80	1	13-21	University of Bristol
F11	Journal article	Parrott D, Etherington T R & Dendy J	2014	A geographically extensive survey of hedgehogs (Erinaceus europaeus) in England	European Journal of Wildlife Research	60	2	399-403	Animal Health and Veterinary Laboratories Agency		http://link.springer.com/article/10.1007/s10344-014-0795-2
F12	Journal article	Hof A. R, Bright P W	2012	Factors affecting hedgehog presence on farmland as assessed by a questionnaire survey	Acta Theriologica	57	1	79-88	RHUL
F13	Journal article	Hof A. R, Bright P W	2010	The value of agri-environment schemes for macro-invertebrate feeders: hedgehogs on arable farms in Britain	Animal Conservation	13	5	467-473	RHUL
F14	Journal article	Micol T, Doncaster C. P & Mackinlay L.A.	1994	Correlates of local variation in the abundance of hedgehogs Erinaceus europaeus	Journal of Animal Ecology	63	4	851-860	University of Oxford
F15	Journal article	Hof A. R, Bright P W	2010	The impact of grassy field margins on macro-invertebrate abundance in adjacent arable fields	Agriculture, Ecosystems & Environment	139	1 to 2	280-283	RHUL
F16	Journal article	Hof A. R, Bright P W	2009	The value of green-spaces in built-up areas for western hedgehogs	Lutra	52	2	69-82	RHUL
F17	Journal article	MACDONALD, D. W., NEWMAN, C., BUESCHING, C. D. and NOUVELLET, P.	2010	Are badgers ‘Under The Weather’? Direct and indirect impacts of climate variation on European badger (Meles meles) population dynamics	Global Change Biology	16	11	2913–2922	University of Oxford		doi: 10.1111/j.1365-2486.2010.02208.x
F18	Journal article	Macdonald, D. W. and Newman, C.	2002	Population dynamics of badgers (Meles meles) in Oxfordshire, U.K.: numbers, density and cohort life histories, and a possible role of climate change in population growth.	Journal of Zoology	256	1	121-138	University of Oxford		doi: 10.1017/S0952836902000158
F19	Journal article	Clarke G.P., White P.C.L & Harris S	1998	Effects of roads on badger Meles meles populations in south-west England	Biological Conservation	86	2	117-124	University of York		http://dx.doi.org/10.1016/S0006-3207(98)00018-4
F20	Journal article	Baker S.E., Ellwood S.E., Watkins R.W. & Macdonald D.W.	2005	A dose–response trial with ziram-treated maize and free-ranging European badgers Meles meles	Applied Animal Behaviour Science	93	3 to 4	309-321	University of Oxford		http://dx.doi.org/10.1016/j.applanim.2004.11.022
F21	Journal article	Noonan MJ, Markham A, Newman C, Trigoni N, Buesching CD, et al.	2014	Climate and the Individual: Inter-Annual Variation in the Autumnal Activity of the European Badger (Meles meles).	PLoS One	9	1		University of Oxford		http://dx.doi.org/10.1371%2Fjournal.pone.0083156
F22	Journal article	Nouvellet P, Newman C, Buesching CD, Macdonald DW	2013	A Multi-Metric Approach to Investigate the Effects of Weather Conditions on the Demographic of a Terrestrial Mammal, the European Badger (Meles meles).	PLoS One	8	7		University of Oxford		doi:10.1371/journal.pone.0068116
F23	Journal article	Trewby ID1, Wilson GJ, Delahay RJ, Walker N, Young R, Davison J, Cheeseman C, Robertson PA, Gorman ML, McDonald RA.	2008	Experimental evidence of competitive release in sympatric carnivores	Biology Letters	4	2	170-172			doi:10.1098/rsbl.2007.0516
F24	Journal article	Heydon, M. J., Reynolds, J. C. and Short, M. J.	2000	Variation in abundance of foxes (Vulpes vulpes) between three regions of rural Britain, in relation to landscape and other variables.	Journal of Zoology	251	2	253-264	GWCT		doi: 10.1111/j.1469-7998.2000.tb00608.x
F25	Journal article	Devenish-Nelson, E. S., Harris, S., Soulsbury, C. D., Richards, S. A. and Stephens, P. A	2013	Demography of a carnivore, the red fox, Vulpes vulpes: what have we learnt from 70 years of published studies?	Oikos	122	5	705-716			doi: 10.1111/j.1600-0706.2012.20706.x
F26	Journal article	Heydon, M. J. and Reynolds, J. C	2000	Fox (Vulpes vulpes) management in three contrasting regions of Britain, in relation to agricultural and sporting interests.	Journal of Zoology	251	2	237–252	GWCT		http://onlinelibrary.wiley.com/doi/10.1111/j.1469-7998.2000.tb00607.x/abstract
F27	Journal article	Baker PJ, Harris S	2006	Does culling reduce fox (Vulpes vulpes) density in commercial forests in Wales, UK?	European Journal of Wildlife Research	52	2	99-108	University of Bristol		http://link.springer.com/article/10.1007/s10344-005-0018-y
F28	Journal article	Baker, P., Furlong, M., Southern, S. & Harris, S	2006	The potential impact of red fox Vulpes vulpes predation in agricultural landscapes in lowland Britain	Wildlife Biology	12	1	39-50	University of Bristol		http://dx.doi.org/10.2981/0909-6396(2006)12[39:TPIORF]2.0.CO;2
F29	Report	Wembridge D.	2014	Mammals on Roads update					PTES		http://www.ptes.org/files/2120_morsy13update_zr_v0.pdf
F30	Report	Wembridge D.	2013	Living with Mammals: monitoring our wild towns and cities					PTES		http://www.ptes.org/files/2254_lwmsy13feedback.pdf
F31	Journal article	R.C. Trout, S. Langton, G.C. Smith & R.H. Haines-Young	2000	Factors affecting the abundance of rabbits (Oryctolagus cuniculus) in England and Wales	Journal of Zoology	252	2	227-238			http://journals.cambridge.org/article_S095283690000995X
F32	Journal article	R.C.Trout, S.C.Tapper & J.Harradine	1986	Recent trends in the Rabbit population in Britain	Mammal Review	16		117-123
F33	Journal article	Tablado Z, Revilla E	2012	Contrasting Effects of Climate Change on Rabbit Populations through Reproduction.	PLoS One	7	11				doi:10.1371/journal.pone.0048988
F34	Journal article	Rowe R, Street N & Taylor G	2009	Identifying potential environmental impacts of large-scale deployment of dedicated bioenergy crops in the UK	Renewable and Sustainable Energy Review	13	1	271-290			http://www.sciencedirect.com/science/article/pii/S1364032107001189
F35	Journal article	Robinson, R. A. and Sutherland, W. J.	2002	Post-war changes in arable farming and biodiversity in Great Britain	Journal of Applied Ecology	39		157-176			doi: 10.1046/j.1365-2664.2002.00695.x
F36	Report	Hutchings M R & Harris S	1996	The current status of the brown hare (Lepus europaeus) in Britain	JNCC report						http://jncc.defra.gov.uk/page-2816
F37	Journal article	Reynolds J, Stoate C, Brockless M, Aebischer N & Tapper S	2010	The consequences of predator control for brown hares (Lepus europaeus) on UK farmland	European Journal of Wildlife Research	56	4	541-549	GWCT		http://link.springer.com/article/10.1007/s10344-009-0355-3
F38	Journal article	MACDONALD, D. W., TATTERSALL, F. H., SERVICE, K. M., FIRBANK, L. G. and FEBER, R. E.	2007	Mammals, agri-environment schemes and set-aside – what are the putative benefits?	Mammal Review	37		259–277	WildCRU		doi: 10.1046/j.1440-1770.2002.00172_37_4.x
F39	Journal article	PATTON, V., EWALD, J. A., SMITH, A. A., NEWEY, S., IASON, G. R., THIRGOOD, S. J. and RAYNOR, R.	2010	Distribution of mountain hares Lepus timidus in Scotland: results from a questionnaire.	Mammal Review	40		313-326			http://onlinelibrary.wiley.com/doi/10.1111/j.1365-2907.2010.00162.x/full
F40	journal article	Reid N	2011	European hare (Lepus europaeus) invasion ecology: implication for the conservation of the endemic Irish hare (Lepus timidus hibernicus)	Biological Invasion	13	3	559-569	Queen's University Belfast		http://link.springer.com/article/10.1007/s10530-010-9849-x
F41	report	Tosh D, Towers R, Preston J, Portig A, McDonald R & Montgomery I	2004	Northern Ireland Irish Hare Survey 2004	Quercus report						http://www.doeni.gov.uk/niea/pubs/publications/QU04-01Irishharesurvey04.pdf
F42	Book	Yalden D	2009	Mammals in the uplands	Drivers of Environmental change in the uplands			228-239		Routledge	http://books.google.co.uk/books?hl=en&lr=&id=tij5UeqSTgwC&oi=fnd&pg=PA228&dq=%22martes+martes%22+driver+change+uk&ots=W3RezCIpnS&sig=IqAZPCuvG2PQ91skVOv-CEtim-g#v=onepage&q&f=false
F43	Journal article	Marcelli, M., Poledník, L., Poledníková, K. and Fusillo, R	2012	Land use drivers of species re-expansion: inferring colonization dynamics in Eurasian otters.	Diversity and Distributions	18	10	1001-1012	Lutria Wildlife Research and Consulting snc.		doi: 10.1111/j.1472-4642.2012.00898.x
F45	Journal article	Romanowski, J, Brzeziński, M, & Żmihorski M,	2013	Habitat correlates of the Eurasian otter Lutra lutra recolonizing Central Poland	Acta Theriologica	58	2	149-155	Centre for Ecological Research, Polish Academy of Sciences		http://link.springer.com/article/10.1007/s13364-012-0107-8
F46	Journal article	Philcox, C.K., Grogan, A.L. and Macdonald, D.W.	1999	Patterns of otter Lutra lutra road mortality in Britain.	Journal of Applied Ecology	36	5	748-761	WildCRU		doi: 10.1046/j.1365-2664.1999.00441.x
F47	Journal article	Mason C F & Macdonald S M	2004	Growth in Otter (Lutra lutra) Populations in the UK as Shown by Long-term Monitoring	AMBIO: A Journal of the Human Environment	33	3	148-152	Royal Swedish Academy of Sciences		http://dx.doi.org/10.1579/0044-7447-33.3.148
F48	Journal article	Simpson VR, Bain MS, Brown R, Brown BF & Lacey RF	2000	A long-term study of vitamin A and polychlorinated hydrocarbon levels in otters (Lutra lutra) in south west England	Environmental Pollution	110	2	267-275	Veterinary Investigation Centre, Cornwall		http://dx.doi.org/10.1016/S0269-7491(99)00307-3
F49	Journal article	Macdonald SM & Mason CF	1983	Some factors influencing the distribution of otters (Lutra lutra)	Mammal Review	13	1	1 to 10	The Vincent Wildlife Trust		doi: 10.1111/j.1365-2907.1983.tb00259.x
F50	Journal article	Mason C F & Macdonald S M	1994	PCBs and organochlorine pesticide residues in otters (Lutra lutra) and in otter spraints from SW England and their likely impact on populations	Science of the Total Environment	144	1 to 3	305-312	The Vincent Wildlife Trust		http://dx.doi.org/10.1016/0048-9697(94)90450-2
F51	Journal article	White PCL, McClean CJ & Woodroffe G	2003	Factors affecting the success of an otter (Lutra lutra) reinforcement programme, as identified by post-translocation monitoring	Biological Conservation	112	3	363-371	University of York		http://dx.doi.org/10.1016/S0006-3207(02)00333-6
F52	Journal article	Wright L, Newson S & Noble D	2014	The value of a random sampling design for annual monitoring of national populations of larger British terrestrial mammals	European Journal of Wildlife Research	60	2	213-221	BTO		http://link.springer.com/article/10.1007%2Fs10344-013-0768-x
F53	Journal article	Ward A.	2005	Expanding range of wild and feral deer in Great Britain.	Mammal Review	35	2	165–173	British Deer Society		http://onlinelibrary.wiley.com/doi/10.1111/j.1365-2907.2005.00060.x/abstract
F54	Journal article	Ward, A., Etherington, T. & Ewald, J	2008	Five years of change	Deer	14		17-20	British Deer Society
F55	Journal article	Ward A.	2005	New population estimates for British mammals	Deer	13		8	British Deer Society
F56	Journal article	Davison A, Birks JDS, Griffiths HI, Kitchener AC, Biggins D & Butlin RK	1999	Hybridization and the phylogenetic relationship between polecats and domestic ferrets in Britain	Biological Conservation	87	2	155-161	University of Leeds		http://dx.doi.org/10.1016/S0006-3207(98)00067-6
F57	Journal article	MacPherson JL & Bright PW	2011	Metapopulation dynamics and a landscape approach to conservation of lowland water voles (Arvicola amphibius)	Landscape Ecology	26	10	1395-1404	RHUL		http://link.springer.com/article/10.1007/s10980-011-9669-0
F58	Journal article	MacPherson JL & Bright PW	2010	A Preliminary investigation into whether grazing marsh is an effective refuge for water voles from predation	Lutra	53	1	21-27	RHUL		http://www.zoogdierenvereniging.nl/sites/default/files/imce/nieuwesite/Publicatie%20fotos/Lutra/downloads/Lutra%2053_1_MacPherson_Bright_WaterVolesGrazingMarsh.pdf
F59	Journal article	Reynolds, J. C., Richardson, S. M., Rodgers, B. J. E. and Rodgers, O. R. K.	2013	Effective control of non-native American mink by strategic trapping in a river catchment in mainland Britain.	The Journal of Wildlife Management	77	3	545-554	GWCT		doi: 10.1002/jwmg.500
F60	Journal article	Bryce, R; Oliver, MK; Davies, L; Gray, H; Urquhart, J and X Lambin	2011	Turning back the tide of American mink invasion at an unprecedented scale through community participation and adaptive management.	Biological Conservation	144	1	575–583	University of Aberdeen		http://www.sciencedirect.com/science/article/pii/S0006320710004568
F61	Journal article	Aars, J., Lambin, X., Denny, R. and Griffin, A. C.	2001	Water vole in the Scottish uplands: distribution patterns of disturbed and pristine populations ahead and behind the American mink invasion front	Animal Conservation	4	3	187-194	University of Aberdeen		doi: 10.1017/S1367943001001226
F62	Journal article	Oliver, M., Luque-Larena, J. J. and Lambin, X.	2009	Do rabbits eat voles? Apparent competition, habitat heterogeneity and large-scale coexistence under mink predation	Ecology Letters	12	11	1201-1209	University of Aberdeen		doi: 10.1111/j.1461-0248.2009.01375.x
F63	Report	X. Lambin et al	1998	Aberdeenshire Water vole survey: The distribution of isolated water vole populations in the upper catchments of the rivers Dee and Don					University of Aberdeen	SNH	http://abdn.ac.uk/lambin-group/Papers/1998-Watervole%20inDee%20and%20Don%20SNH.pdf
F64	Journal article	Strachan, R. & Jeffries D	1993	The water vole Arvicola terrestris in Britain 1989-1990 Its distribution and changing status					The Vincent Wildlife Trust		http://hdl.handle.net/10068/609791
F65	Journal article	Barreto, G. R., Rushton, S. P., Strachan, R. and Macdonald, D. W.	1998	The role of habitat and mink predation in determining the status and distribution of water voles in England.	Animal Conservation	1	2	129-137	WildCRU		doi: 10.1111/j.1469-1795.1998.tb00020.x
F66	Book	Strachan, R., Moorhouse T & Gelling M	2006	Water Vole Conservation Handbook					WildCRU
F67	Journal article	Harrington LA, Harrington AL, Moorhouse T, Gelling M, Bonesi L & Macdonald DW	2009	American mink control on inland rivers in southern England: An experimental test of a model strategy	Biological Conservation	142	4	839-849	WildCRU		http://dx.doi.org/10.1016/j.biocon.2008.12.012
F68	Journal article	Naim D, et al	2012	Patterns of genetic divergence among populations of the common dormouse,Muscardinus avellanarius in the UK	Molecular Biology Reports	39	2	1205-1215	University of Liverpool		http://link.springer.com/article/10.1007/s11033-011-0850-y
F69	Journal article	Bright PW & Morris P	1990	Habitat requirements of dormice Muscardinus avellanarius in relation to woodland management in Southwest England	Biological Conservation	54	4	307-326	RHUL		http://www.sciencedirect.com/science/article/pii/000632079090143D
F70	Journal article	Bright PW	1998	Behaviour of specialist species in habitat corridors: arboreal dormice avoid corridor gaps	Animal Behaviour	56	6	1485–1490	RHUL		http://www.sciencedirect.com/science/article/pii/S0003347298909216
F71	Journal article	Bright PW & Morris P	1994	A review of the Dormouse (Muscardinus avellanarius) in England and a Conservation Programme to safeguard its future	Hystrix	6	1 to 2		RHUL		http://www.italian-journal-of-mammalogy.it/index.php/hystrix/article/viewArticle/4043
F72	Journal article	BRIGHT, P. W.	1993	Habitat fragmentation-problems and predictions for British mammals.	Mammal Review	23	3 to 4	101-111	RHUL		doi: 10.1111/j.1365-2907.1993.tb00420.x
F73	Journal article	Bright, P. W., Morris, P. A. and Wiles, N. J.	1996	Effects of weather and season on the summer activity of dormice Muscardinus avellanarius	Journal of Zoology	238	3	521-530	RHUL		doi: 10.1111/j.1469-7998.1996.tb05410.x
F74	Journal article	Bright, P. W. and Morris, P. A.	1993	Foraging behaviour of dormice Muscardinus avellanarius in two contrasting habitats.	Journal of Zoology	230	1	69-85	RHUL		doi: 10.1111/j.1469-7998.1993.tb02673.x
F75	Journal article	Juškaitis, R	2005	Daily torpor in free-ranging common dormice (Muscardinus avellanarius) in Lithuania	Mammalian Biology	70	4	242-249	Vilnius University		http://dx.doi.org/10.1016/j.mambio.2005.02.007
F76	Report	Reid, N. & Montgomery, W.I.	2010	Retrospective analysis of the Northern Ireland Irish hare Survey data from 2002-2010. Northern Ireland Environment Agency Research and Development Series No. 11/16.					Natural Heritage Research Partnership, Quercus, Queen’s University Belfast for the Northern Ireland Environment Agency.		http://www.doeni.gov.uk/niea/nhrp_project_report_retrospective_analysis_of_the_northern_ireland_2010.pdf
F77	Journal article	BRIGHT, P. W. and MORRIS, P. A.	1996	Why are Dormice rare? A case study in conservation biology.	Mammal Review	26	4	157-187	RHUL		doi: 10.1111/j.1365-2907.1996.tb00151.x
F78	Journal article	Bright, P.W., Mitchell. P. & Morris P.A	1994	Dormouse distribution: survey techniques, insular ecology and seletcion of sites for conservation.	Journal of Applied Ecology	31	2	329-339	RHUL		http://www.jstor.org/discover/10.2307/2404547?uid=3738032&uid=2&uid=4&sid=21103784095151
F79	Journal article	Scott, D.M, Berg, M. J., Tolhurst, B.A., Chauvenet, A., Smith, G.C., Neaves, K., Lochhead, J. & Baker, P.J.	2014	Changes in the Distribution of Red Foxes (Vulpes vulpes) in Urban Areas in Great Britain: Findings and Limitations of a Media-Driven Nationwide Survey	PLoS One	9	6		University of Brighton		DOI: 10.1371/journal.pone.0099059
F80	Journal article	Langley, P. J. W. and Yalden, D. W.	1977	The decline of the rarer carnivores in Great Britain during the nineteenth century	Mammal Review	7	3 to 4	95-116	Manchester University		DOI: 10.1111/j.1365-2907.1977.tb00363.x
F81	Report	Birks, J.D.S.	2008	The Polecat Survey of Britain 2004-2006: A Report on the Polecat's Distribution, Status and Conservation					Vincent Wildlife Trust	London
F82	Report	Birks, J.D.S. and Kitchener, A.C. (EDS.)	1999	Distribution and Status of the Polecat (Mustela Putorius) in Britain in the 1990s					Vincent Wildlife Trust	London
F83	Book	Strachan, Macdonald, Moorhouse & Lambin	In print	water vole book						Oxford University Press
F84	Journal article	Moorhouse, T. P., Gelling, M. & Macdonald, D. W.	2009	Effects of habitat quality upon reintroduction success in water voles: evidence from a replicated experiment	Biological Conservation	142	1	53-60	WildCRU		DOI: 10.1016/j.biocon.2008.09.023
F85	Journal article	Petrovan, S., Ward, A.I. & Wheeler, P.M.	2011	Detectability counts when assesing populations for biodiversity targets	PlosONE	6	9		University of Hull		DOI: 10.1371/journal.pone.0024206
F86	Journal article	Petrovan, S., Ward, A.I. & Wheeler, P.M.	2013	Habitat selection guiding agri-environment schemes for a farmland specialist, the brown hare	Animal Conservation	16	3	344-352	University of Hull		DOI: 10.1111/acv.12002
F87	Journal article	Petrovan, S., Barrio, I.C., Ward, A.I. & Wheeler, P.M.	2011	Farming for pests? Local and landscape-scale effects of grassland management on rabbit populations	European Journal of Wildlife Research	57	1	27-34	University of Hull	London	DOI: 10.1111/acv.12002
F88	Book	Morris, P. A.	2006	The new hedgehog book						Whittet Books Ltd	http://www.nhbs.com/the_new_hedgehog_book_tefno_144343.html
F89	Book	Warwick, H.	2010	A prickly affair: the charm of the hedgehog						Penguin	http://www.amazon.co.uk/Prickly-Affair-The-Charm-Hedgehog/dp/0141034297/ref=pd_sim_b_1
F90	Journal article	Juskaitis, R.	2006	Nestbox grids in population studies of the common dormouse (Muscardinus avellanarius L.): methodological aspects	Polish Journal of Ecology	54	3	351-358	Vilnius University		http://pje.miiz.waw.pl/article/ar54_3_03.pdf
F91	Journal article	Juskaitis, R.	2005	The influence of high nestbox density on the common dormouseMuscardinus avellanarius population	Acta Theriologica	50	1	43-50	Vilnius University		10.1007/BF03192617
F92	Journal article	Lush, L., Ward, A. I. & Wheeler, P	2014	Opposing effects of agricultural intensification on two ecologically similar species	Agriculture, Ecosystems & Environment	192	1	61-66	University of Hull		DOI: 10.1016/j.agee.2014.03.048
F93	Report	Bolton, S.	2013	North west brown hare project					Tameside County Council		www.brownhare.org.uk
F94	Journal article	Thulin, C.G.	2003	The distribution of mountain hares Lepus timidus in Europe: a challenge from brown hares L. europaeus?	Mammal Review	33	1	29-42	Uppsala University		i: 10.1046/j.1365-2907.2003.00008.x
F95	Journal article	Reynolds, J. C., O'Mahony, D. and Aebischer, N. J.	2006	Implications of ‘cyclical’ population dynamics for the conservation of Irish hares (Lepus timidus hibernicus).	journal of zoology	270	3	408-413	GWCT		doi: 10.1111/j.1469-7998.2006.00147.x
F96	Journal article	PATTON, V., EWALD, J. A., SMITH, A. A., NEWEY, S., IASON, G. R., THIRGOOD, S. J. and RAYNOR, R.	2010	Distribution of mountain hares Lepus timidus in Scotland: results from a questionnaire.	Mammal Review	40	4	313-326	GWCT		DOI: 10.1111/j.1365-2907.2010.00162.x
F97	Journal article	Lason, G.R., Manso, T. & Hartley, G.	2002	The functional response does not predict the local distribution of European rabbits (Oryctolagus cuniculus) on grass swards: experimental evidence	Functional Ecology	16	3	394-402	Macaulay Land Use Research Unit		http://dx.doi.org/10.1046/j.1365-2435.2002.00640.x
F98	Book	Trout, R.C.	2003	Rabbits in the farmland ecosystem. In: Tattersall, F., Manly, W.J. (Eds.), Conservation and conflict.				198-210		Westbury Publishing, Otley, West Yorkshire
F99	Journal article	Smith, G.C., Prickett, A.J. & Cowan, D.P.	2007	Costs and benefits of rabbit control options at the local level	International Journal of Pest Management	53	4	317-321	CSL		DOI:10.1080/09670870701549657
F100	Journal article	Smith, R.K., Jennings, N.V., Robinson, A. & Harris, S.	2004	Conservation of European hares Lepus europaeus in Britain : is increasing habitat heterogeneity in farmland the answer	Journal of Applied Ecology	41	6	1092-1102	University of Bristol		doi: 10.1111/j.0021-8901.2004.00976.x
F101	Journal article	Rebecca K. Smith, Nancy V. Jennings, Frieda Tataruch, Klaus Hackländer, Stephen Harris	2005	Vegetation quality and habitat selection by European haresLepus europaeus in a pastural landscape	Acta Theriologica	50	3	391-404	University of Bristol		10.1007/BF03192634
F102	Journal article	Vaughan, N., Lucas, E.-A., Harris, S. and White, P. C. L.	2003	Habitat associations of European hares Lepus europaeus in England and Wales: implications for farmland management.	Journal of Applied Ecology	40	1	163-175	University of Bristol		DOI: 10.1046/j.1365-2664.2003.00784.x
G1	Book	P. Waring & M. Townsend	2009	Field Guide to the Moths of Great Britain and Ireland. British Wilife Publishing.					British Wildlife Publishing	Hook, Hampshire, UK
G2	Book	L. Hill, Z. Randle, R. Fox & M. Parsons	2010	Provisional Atlas of the UK's Larger Moths. Butterfly Conservation.
G3	Book	Pratt, C.R.	2011	A Complete History of the Butterflies and Moths of Sussex, Volume 3. Privately published.
G4	Book	Heath, J. & Emmet, A.M.	1983	The Moths and Butterflies of Great Britain and Ireland, Volume 10. Harley Books.
G5	Book	Heath, J. & Emmet, A.M.	1979	The Moths and Butterflies of Great Britain and Ireland, Volume 9. Curwen Press.
G6	Journal article	Littlewood, N.A.	2008	Grazing impacts on moth diversity and abundance on a Scotish upland estate	Insect Conservation and Diversity	1		151-160
G7	Journal article	Fox, R., Oliver, T.H., Harrower, C., Parsons, M.S., Thomas, C.D. & Roy, D.B.	2014	Long-term changes to the frequency of occurence of British moths are consistent with opposing and synergistic effects of climate and land-use changes	Journal of Applied Ecology	51	4	949-957
G8	Journal article	Poyry, J., Lindgren, S., Salminen, J. & Kuussaari, M.	2005	Responses of butterfly and moth species to restored cattle grazing in semi-natural grasslands	Biological Conservation	122		465-478
G9	Journal article	Kuussaari, M., Heliola, J., Luoto, M. & Poyry, J.	2007	Determinants of local species richness of diurnal Lepidoptera in boreal agricultural landscapes	Agriculture, Ecosystems and Environment	122		366-376
G10	Journal article	Saarinen, K., Valtonen, A., Jantunen, J. & Saarnio, S.	2005	Butterflies and diurnal moths along road verges: Does road type affect diversity and abundance?	Biological Conservation	123		403-412
G11	Journal article	O'Neill, B.F., Bond, K., Tyner, A., Sheppard, R., Bryant, T., Chapman, J., et al.	2012	Climatic change is avancing the phenology of moth species in Ireland	Entomologia Experimentalis et Applicata	143		74-88
G12	Journal article	Luque, C., Gers, C., Lauga, J., Mariano, N., Wink, M. & Legal, L.	2007	Analysis of forestry impacts and biodiversity in two Pyrenean forests through a comparison of moth communities (Lepidoptera, Heterocera)	Insect Science	14		323-338
G13	Journal article	Sharkey, N., Jones, M. & Bourke, D.	2013	Climate change impacts on woodland species: Implications for the conservation of woodland habitats in Ireland	Biological and Environmental Proceedings of the Royal Irish Academy	113		227-257
G14	Journal article	Chapman, J.W., Bell, J.R., Burgin, L.E., Reynolds, D.R., Pettersson, L.B., Hill, J.K., Bonsall, M.B. & Thomas, J.A.	2012	Seasonal migration to high latitudes results in major reproductive benifits in an insect	Proceedings of the National Academy of Sciences of the United States of America	109	37	14,924-14,929
G15	Journal article	Pollard, E., Woiwod, I.P., Greatorex-Davies, J.N., Yates, T.J., & Welch, R.C.	1998	The spread of coarse grasses and changes in numbers of Lepidoptera in a woodland nature reserve	Biological Conservation	84		17-24
G16	Journal article	Pocock, M.J.O. & Jennings, N.	2008	Testing biotic indicator taxa: the sensitivity of insectivorous mammals and their prey to the intensifaction of lowland pasture	Journal of Applied Ecology	45		151-160
G17	Journal article	Bowen, J., Cochrane, J., Emmett, B.J., Minall, T.E. & Sherlock, P.L.	1983	A survey of cutworm attacks in England and Wales, and a descriptive population model for Agrotis segetum (Lep: Noctuidae)	Annals of Applied Biology	102		29-47
G18	Journal article	Esbjerg, P.	1989	The influence of soil moisture on mortality and the damaging effect of 2nd to 6th instar cutworms (Agrotis segetumSchiff, Lep.: Noctuidae)	Acta Oecologia	10		335-347
G19	Journal article	Monkkonen, M. & Mutanen, M.	2003	Occurence of moths in boreal forest corridors	Conservation Biology	17	2	468-475
G20	Report	Sparks, T.H., Collinson, N., Crick, H., Croxton, P., Edwards, M., Hubber, K., et al.	2006	Natural Heritage Trends of Scotland: phenological indicators of climate change. Scotish Natural Heritage Commissioned Report No. 167 (ROAME No. F01NB01)					Scotish Natural Heritage	Inverness, Scotland
G21	Book	Greatorex-Davies, J.N. & Marrs, R.H.	1992	The quality of coppice woods as habitats for invertebrates. In: Ecology and Management of Woodlands					Springer	Netherlands
G22	Journal article	Woiwod, I.P.	1997	Detecting the effects of climate change on Lepidoptera	Journal of Insect Conservation	1		149-158
G23	Journal article	Townsend, M.C. & Riley, A.M.	1990	Rothamsted Farmland Light Trap Network - Interesting Lepidoptera records for May 1990	Entomologist's Record and Journal of Variation	102	9-10	214
G24	Journal article	Conrad, K.F., Woiwod, I.P., Parsons, M. & Fox, R.	2004	Long-term population trends in widespread British moths	Journal of Insect Conservation	8		119-136
G25	Book	Gilbert, O.L.	1992	Lichen reinvasion with declining air pollution. In: Bryophytes and Lichens in a Changing Environment (eds. Bates, J.W. and Farmer, A.M.)				159-177	Oxford Science Publications	London
G26	Journal article	Broome, A., Clarke, S., Peace, A. & Parsons, M.	2011	The effect of copice management on moth assemblages in an English woodland	Biological Conservation	20		729-749
G27	Report	Martay, B., Brewer, M., Elston, D.E., Bell, J., Harrington, R., Brereton, T., et al.	2014	A cross-taxa appraisal of the impact of climated change on species population size	BICCO-NET report
G28	Journal article	Mutshinda, C.M., O'Hara, R.B. & Woiwod, I.P.	2011	A multispecies perspective on ecological impacts of climate forcing	Journal of Animal Ecology	80		101-107
G29	Journal article	Akhmedov, R.M.	1970	Phenological analysis of Agrotis exclamationis (Lepidoptera: Noctuidae) in various geographical zones	Entomologicheskoe Obozrenie	49	1	48-53
G30	Journal article	Morecroft, M.D., Bealey, C.E., Beaumont, D.A., Benham, S., Brooks, D.R., Burt, T.P., et al.	2009	The UK Environmental Change Network: Emerging trends in the composition of plant and animal communities and the physical environment.	Biological Conservation	142	2	814-832
G31	Journal article	Fuentes-Montemayor, E., Goulson, D. & Park, K.J.	2011	The effectiveness of agri-environment schemes for the conservation of farmland moths: assessing the importance of a landscape-scale management approach	Journal of Applied Ecology	48		532-542
G32	Journal article	Kusch, J., Goedert, C. & Meyer, M.	2005	Effects of patch type and food specializations on fine spatial scale community patterns of nocturnal forest associated Lepidoptera	Journal of Research on the Lepidoptera	38		67-77
G33	Journal article	Jonason, D., Franzen, M. & Pettersson, L.B.	2013	Transient peak in moth diversity as a response to organic farming	Basic and Applied Ecology	14		515-522
G34	Journal article	Sonsteby, A. & Heide, O.M.	2011	Elavated Autumn temperature promotes growth cessation and flower formation in black currant cultivars (Ribes nigrum L.)	Journal of Horticultural Science and Biotechnology	86	2	120-127
G35	Journal article	Mitchell, C., Brennan, R.M., Cross, J.V. & Johnson, S.N.	2011	Arthropod pests of currant and gooseberry crops in the U.K.: their biology, management and future prospects	Agricultural and Forest Entomology	13		221-237
G36	Journal article	Liu, Y.Z., Reich, P.B., Li, G.Y. & Sun, S.C.,	2011	Shifting phenology and abundance under experimental warming alters trophic relationships and plant reproductive capacity	Ecology	92	6	1201-1207
G37	Other	Hasle, T.E.	2013	The effect of experimental warming on insect herbivory in an alpine plant community	Ph.D thesis				Norwegian University of Life Sciences		http://www.nb.no/idtjeneste/URN:NBN:no-bibsys brage 42303
G38	Journal article	Littlewood, N.A., Dennis, P., Pakeman, R.J. & Woodin, S.J.	2006	Moorland restoration aids the ressembly of associated phytophagous insects	Biological Conservation	132		395-404
G39	Journal article	Jepsen, J.U., Hagen, S.B., Ims, R.A. & Yoccoz, N.G.	2008	Climate change and outbreaks of the geometrids Operophtera brumata and Epirrita autumnata in subartic birch forest: evidence of a recent outbreak range expansion	Journal of Animal Ecology	77		257-264
G40	Journal article	Hagen, S.B., Jepsen, J.U., Ims, R.A. & Yoccoz, N.G.	2007	Shifting altitudinal distribution of outbreak zones of winter moth Operophtera brumata in sub-artic birch forest: a response to recent climate warming?	Ecography	30		299-307
G41	Journal article	Valtonen, A., Ayres, M.P., Roininen, H., Poyry, J. & Leinonen, R.	2011	Environmental controls on the phenology of moths: predicting plasticity and constraint under climate change	Oecologia	165		237-248
G42	Journal article	Klemola, T., Hanhimaki, S., Ruohomaki, K., Senn, J., Tanhuanpaa, M., Kaitaniemi, P., Ranta, H. & Haukioja, E.	2003	Performance of the cyclic autumnal moth, Epirrita autumnata, in relation to birch mast seeding	Oecologia	135		354-361
G43	Journal article	Esbjerg, P. & Sigsgaard, L.	2014	Phenology and pest status of Agrotis segetum in a changing climate	Crop Protection	62		64-71
G44	Journal article	Esbjerg, P. & Lauritzen, A.J.	2010	Oviposition response of the Turnip moth to soil moisture	Acta Agriculturae Scandinavica Section B - Soil and Plant Science	60	1	89-94
G45	Journal article	Neuvonen, S., Niemela, P. & Virtanen, T.	1999	Climatic change and insect outbreaks in boreal forests: the role of winter temperature	Ecological Bulletins	47		63-67
G46	Report	Hill, M.O., Mountford, J.O., Roy, D.B. & Bunce, R.G.H.	1999	Ellenberg's indicator values for British plants. ECOFACT Volume 2: technical annex					Her Majesty's Stationary Office	Norwich, UK
G47	Journal article	Usher, M.B. & Keiller, S.W.	1998	The macrolepidoptera of farm woodlands: determinants of diversity and community structure	Biodiversity and Conservation	7		725-748
G48	Journal article	Merckx, T., Feber, R.E., Hoare, D.J., Parsons, M.S., Kelly, C.J., Bourn, N.A.D. & Macdonald, D.W.	2012	Conserving threatened Lepidoptera: Towards an effective woodland management policy in landscapes under intense human land-use	Biological Conservation	149		32-39
G49	Report	Fox, R., Parsons, M.S., Chapmen, J.W., Woiwod, I.P. & Brooks, D.R.	2013	The State of Britain's Larger Moths 2013					Butterfly Conservation & Rothamsted Research	Wareham, Dorset, UK
H1	book	Corbet, P. and Brooks S.	2008	Dragonflies: New Naturalist					Collins	London
H2	Book	Merritt, R., Moore, NW, Eversham, BC	1996	Atlas of the dragonflies of Britain and Ireland: ITE research publication no. 9					JNCC	Peterborough
H3	Book	Steve Cham, Brian Nelson, Steve Prentice, Adrian Parr, Dave Smallshire and Pam Taylor.	2014	Atlas of Dragonflies in Britain and Ireland					BRC	Wallingford
H4	Journal article	Hassall, C., Keat, S., Thompson, D. J., & Watts, P. C. (2014).	2014	Bergmann's rule is maintained during a rapid range expansion in a damselfly. Global change biology, 20(2), 475-482.
H5	Journal article	Ott, J.	2010	Dragonflies and climatic change - recent trends in Germany and Europe." BioRisk 5(0): 253-286.
H6	Journal article	Hickling, R., et al.	2006	The distributions of a wide range of taxonomic groups are expanding polewards. Global Change Biology 12(3): 450-455.
H7	Journal article	Hickling, R., et al.	2005	A northward shift of range margins in British Odonata. Global Change Biology 11: 502-506.
H8	Journal article	Termaat, T., et al.	2010	Changes in the range of dragonflies in the Netherlands and the possible role of temperature change. BioRisk 5(0): 155-173.
H9	Journal article	Parr, A.	2010	Monitoring of Odonata in Britain and possible insights into climate change." BioRisk 5(0): 127-139.
H10	Journal article	Moore, N. W.	1986	Acid water dragonflies in eastern England their decline, isolation and conservation. Odonatologica 15(4): 377-385.
H11	Report	BDS	2003	The Scarce Blue-tailed Damselfly, Ischnura pumilio (Charpentier), Draft Management Fact File, British Dragonfly Society.
H12	Journal article	Allen, K. A. and D. J. Thompson	2010	Movement characteristics of the Scarce Blue-tailed Damselfly, Ischnura pumilio. Insect Conservation and Diversity 3(1): 5-14.
H13	Report	BDS	2004	The Downy Emerald Cordulia aenea (L.) Draft Management Fact File, British Dragonfly Society.
H14	Report	BDS	2004	The Brilliant Emerald, Somatochlora metallica, Habitat Management Fact File, British Dragonfly Society.
H15	Report	Purse, B.V.	2001	The ecology and conservation of the southern damselfly(Coenagrion mercuriale). PhD Thesis. University of Liverpool, Liverpool, UK.
H16	Journal article	Purse, B. V., et al.	2003	Dispersal characteristics and management of a rare damselfly." Journal of Applied Ecology 40(4): 716-728.
H17	Report	article 17 reporting, 2013	2013
H18	Report	Thompson DJ, Rouquette JR & Purse BV	2003	Ecology of the Southern Damselfly. Conserving Natura 2000 Rivers Ecology Series No. 8. English Nature, Peterborough.
H19	Journal article	Perrin, V. L.	1999	Observations on the distribution, ecology and behaviour of the Hairy Dragonfly Brachytron pratense (Müller). Journal of the British Dragonfly Society, 15, 39-45.
H20	Journal article	Tyrell	2011	JBDS 27:13
H21	Journal article	Tyrell	2004	JBDS 20:51
H22	Journal article	Hassall, C. and D. J. Thompson	2010	Accounting for recorder effort in the detection of range shifts from historical data." Methods in Ecology and Evolution 1(4): 343-350.
I1	Book	Benton, Ted	2012	New Naturalist Library (120) - Grasshoppers and Crickets					Collins	London
I2	Journal article	Gardiner, Tim	2009	Macropterism of Roesel's Bushcricket Metrioptera roeselii in Relation to Climate Change and Landscape Structure in Eastern England	Journal of Orthoptera Research	18	1	95-102
I3	Journal article	Poniatowski, Dominik; Fartmann, Thomas	2011	Weather-driven changes in population density determine wing dimorphism in a bush-cricket species	Agriculture Ecosystems & Environment	145	1	p. 5-9
I4	Journal article	Poniatowski, Dominik; Heinze, Stefanie; Fartmann, Thomas	2012	The role of macropters during range expansion of a wing-dimorphic insect species	Evolutionary Ecology	26	3	759-770
I5	Journal article	Simmons, A. D.; Thomas, C. D.	2004	Changes in Dispersal during Species’ Range Expansions	American Naturalist	164	3	378-395
I6	Journal article	Thomas, C. D. et al.	2001	Ecological and evolutionary processes at expanding range margins	Nature	411	6837	577-581
I7	Journal article	Gardiner, T.; Gardiner, M.	2009	Scrub encroachment leads to the disappearance of the common green grasshopper Omocestus viridulus from heathland at Mill Green Common in Writtle Forest	Entomologist's Record and Journal of Variation	121		63-7
I8	Journal article	Gardiner, Tim	2011	Altitudinal limits of grasshoppers in the Cotswolds and Malvern Hills in relation to livestock grazing of hilltops	The Bulletin of the Amateur Entomologists' Society	70	495	77-81
I9	Journal article	Gardiner, Tim	2010	Precipitation and habitat degradation influence the occurrence of the common green grasshopper Omocestus viridulus in southeastern England	Journal of Orthoptera Research	19	2	315-26
I10	Book	Gardiner, Tim	2009	Hopping back to happiness? Conserving grasshoppers on farmland					VDM Verlag	Saarbrücken
I11	Book	Marshall, J.A.; Haes, E.C.M.	1988	Grasshoppers and Allied Insects of Great Britain and Ireland					Harley Books	Colchester
I13	Report	Edwards, M.	2008	English Nature Species Recovery Programme, Field Cricket, Gryllus campestris, Project Report					Natural England	Peterborough
I14	Journal article	Edwards, M.; Patmore, J.M.; Sheppard, D.	1996	The field cricket - preventing extinction	British Wildlife	8	2	87-91
I15	Journal article	Cherrill, A.J.	1993	The conservation of Britain's wart-biter bush-crickets	British Wildlife	5		26-32
I16	Journal article	Cherrill, A.J.; Brown, V.K.	1990	The habitat requirements of adults of the wart-biter Decticus verrucivorus in southern England	Biological Conservation	53		145-57
I17	Journal article	Cherrill, A.J.; Brown, V.K.	1990	The life-cycle and distribution of the wart-biter Decticus verrucivorus in a chalk grassland in southern England	Biological Conservation	53		125-43
I18	Journal article	Cherrill, A.J.; Brown, V.K.	1992	Ontogenic changes in the micro-habitat preferences of Decticus verrucivorus at the edge of its range	Ecography	15		37-44
I19	Report	Gardiner, T	2013	Knee high to a grasshopper	Country Side	1		p. 1-3
I20	Report	Gardiner, T	2014	Crickets on the heath	Country Side	1		p. 1-3
I21	Journal article	Gardiner, T	2010	Successful translocation of the locally rare mottled grasshopper Myrmeleotettix maculatus to Jaywick flood defences in Essex, England	Conservation Evidence	7		106-110
I22	Journal article	Gardiner, T	2012	Grasshoppers (Orthoptera) of Great Yarmouth	Transactions of the Norfolk Norwich Naturalists Society	45	1	84-94
K1	Book	Preston, C.D., Pearman, D.A. & Dines, T.D.	2002	New Atlas of British and Irish flora: An atlas of the vascular plants of Britain, Ireland, isle of man and the channel islands					Oxford University Press	Oxford
K2	Book	Braithwaite, M.E., Ellis, R.W., Preston, C.D.	2006	Change in the British Flora 1987-2004					Botanical Society of the British Isles	London
K3	Book	Stewart, A., Pearman, D.A. & Preston, C.D.	1994	Scarce plants in Britain					JNCC	Peterborough
K4	Report	Preston, C.D., Telfer, M.G., Roy, D.B., Carey, P.D., Hill, M.O., Meek, W.R., Rothery, P., Smart, S.M., Smith, G.M., Walker K. J., Pearman, D.A.	2003	The Changing Distribution of the Flora of the United Kingdom: Technical Report					CEH	Cambridgeshire
K5	Journal article	Paul E. Hatcher	2003	Biological flora of the british isles: Impatiens noli-tangere	Journal of Ecology	91		147-167
K6	Journal article	De Vere, N.	2007	Biological Flora of the British Isles: Cirsium dissectum (L.) Hill (Cirsium tuberosum (L.) All. subsp. anglicum (Lam.) Bonnier; Cnicus pratensis (Huds.) Willd., non Lam.; Cirsium anglicum (Lam.) DC.).	Journal of Ecology	95		876-894
K7	Other	Smart, S.M.	2013	CS Change Index 1978-2007	Unpublished data
K8	Journal article	Smart, S.M., Bunce, R.G.H., Marrs, R., LeDuc, M., Firbank, L.G., Maskell, L.C., Scott, W.A., Thompson, K., Walker, K.J.	2005	Large-scale changes in the abundance of common higher plant species across Britain between 1978, 1990 and 1998 as a consequence of human activity: Tests of hypothesised changes in trait representation	Biological Conservation	124		355-371
K9	Other	Lockton, A.J.	2010	Species account: Sorbus torminalis					Botanical Society of the British Isles		www.bsbi.org.uk
K10	Journal article	R.J.Rose, P. Bannister & S.B. Chapman	1996	Botanical flora of the British Isles: Erica ciliaris	Journal of Ecology	84		617-628
K11	Journal article	W.J. de Groot, P.A. Thomas & R.W. Wein	1997	Botanical flora of the British Isles: Betula nana	Journal of Ecology	85		241-264
K12	Report	Preston, C., Telfer, M., Arnold, H., Carey, P., Cooper, J., Dines, T., et al.	2002	The Changing Flora of the UK					Defra	London
K13	Journal article	H. Jacquemyn, R. Brys, M.J. Hutchings	2011	Botanical flora of the British Isles: Aceras anthropophorum	Journal of Ecology	99		1551-1565
K14	Journal article	H. Jacquemyn, M.J. Hutchings	2010	Botanical flora of the British Isles: Spiranthes spiralis	Journal of Ecology	98		1252-1267
K15	Journal article	A. J. Davy, G. F. Bishop & C. S. B. Costa	2001	Botanical flora of the British Isles: Salicornia pusilla	Journal of Ecology	89		681-707
K16	Journal article	K. Taylor & S.R.J. Woodell	2008	Botanical flora of the British Isles: Primula elatior	Journal of Ecology	96		1098-1116
K17	Report	Kirby et al.	2005	Long term ecological change in British woodland (1971-2001): A re-survey and analysis of change based on the 103 sites in the Nature Conservancy ‘Bunce 1971’ woodland survey
K18	Journal article	Branko et al.	2008	Weed resistance to herbicides in Serbia and worldwide	Acta biologica iugoslavica	17	2	1-5
K19	Journal article	Howarth & Williams	1972	Chrysanthemum segetum L.	Journal of Ecology	60	2	573-584
K20	Report	Hill (in Good)	1987	Opportunities for vegetation management in plantation forests, Good, J. E. G., (ed.) Environmental Aspects of Plantation Forestry in Wales. Grange-over-Sands, NERC/ITE, 64-69. (ITE Symposium, 22).
K21	Journal article	Humphrey & Coombs	1997	Effects of forest management on understorey vegetation in a Pinus sylvestris L. Plantation in NE Scotland	Botanical Journal of Scotland	49	2	481-490
K22	Journal article	Ejrnæs et al.	2003	Changing course of secondary succession in abandoned sandy ﬁelds	Biological Conservation	109		343-350
K23	Report	Berry et al.	2005	Modelling Natural Resource Responses to Climate Change (MONARCH): A Local Approach	UKCIP Technical Report, Oxford
K24	Report	Stroh et al.	2014	A vascular plant Red List for England				184
K25	Journal article	Huppe & Hofmeister	1990	Syntaxonomische Fassung und Übersicht über die Ackerunkrautgesellschaften der Bundesrepublik Deutschland	Berichte der Reinhold Tüxen-Gesellschaft	2		61-81
K26	Journal article	Sucliffe & Kay	2000	Changes in the arable flora of central southern England since the 1960s	Biological Conservation	93	1	1-8
K27	Journal article	Crawley	2004	Timing of Disturbance and Coexistence in a Species-Rich Ruderal Plant Community	Ecology	85	12	3277-3288
K28	Journal article	Rackham	1999	The woods 30 years on: where have the primroses gone?	Nature in Cambridgeshire	41		73-87
K29	Report	Walker et al.	2006	Defra Cereal Field Margin Evaluation. Phase 3. Evaluation of Agri-environment Cultivated Options in England: Effectiveness of new agri-environment schemes in conserving arable plants in intensively farmed landscapes. ADAS, CEH and DEFRA.
K30	Journal article	Walker et al.	2007	The conservation of arable plants on cereal field margins: An assessment of new agri-environment scheme options in England, UK
K31	Report	Mountford et al.	2013	Monitoring the outcomes of Higher Level Stewardship: Results of a 3 year agreement monitoring programme. Natural England Commissioned Reports, no. 114.
K32	Journal article	Pigott & Huntley	1981	FACTORS CONTROLLING THE DISTRIBUTION OF TILIA CORDATA AT THE NORTHERN LIMITS OF ITS GEOGRAPHICAL RANGE. iii) NATURE AND CAUSES OF SEED STERILITY	New Phytologist	87		817-839
K33	Journal article	Pigott	1991	Biological Flora of the British Isles. No. 174. Tilia cordata Miller	Journal of Ecology	79		1147-1207
K34	Journal article	Froud-Williams et al.	1981	Potential changes in weed floras associated with reduced-cultivation Systems for cereal production in temperate regions	Weed Research	21	2	99-109
K35	Journal article	Robinson & Sutherland	2002	Post-war changes in arable farming and biodiversity in Great Britain	Journal of Applied Ecology	39	1	157-176
K36	Journal article	Diekmann & Falkengren-Grerup	2002	Prediction of species response to atmospheric nitrogen deposition by means of ecological measures and life history traits	Journal of Ecology	90		108-120
K37	Journal article	Marriott et al.	2009	Long-term impacts of extensive grazing and abandonment on the species composition, richness, diversity and productivity of agricultural grassland	Agriculture, Ecosystems and Environment	134		190-200
K38	Journal article	Kay	1971	Biological Flora of the British Isles. Anthemis arvensis L.	Journal of Ecology	59	2	637-648
K39	Journal article	Preston & Hill	1997	The geographical relationships of British and Irish vascular plants	Botanical Journal of the Linnean Society	124		1-120
K40	Report	Rand & Mundell	2011	Hampshire Rare Plant Register
K41	Report	Walker & Pearman	2012	The distribution and status of Critically Endangered archaeophytes in England
K42	Report	JNCC	2007	Joint Nature Conservation Committee. 2007. Second Report by the UK under Article 17 on the implementation of the Habitats Directive from January 2001 to December 2006. Peterborough: JNCC. Available from: www.jncc.gov.uk/article17
K43	Journal article	Edgington	1999	Erica ciliaris L. (Ericacea) discovered in the Blackdown Hills on the Somerset/Devon border.	Watsonia	22		426-428
K44	Book	MacClean	2010	Silent Summer: The State of Wildlife in Britain and Ireland
K45	Book	Wilson & King	2003	Arable plants - a field guide
K46	Journal article	Kapfer, J., Grytnes, J.A., Gunnarsson, U and Birks, H.J.B.	2011	Finescale changes in vegetation composition in a boreal mire over 50 years	Journal of Ecology	99	5	1179-1189
K47	Journal article	Mountford, J.O.	1994	Floristic change in English grazing marshes: the impact of 150 years of drainage and land-use change	Watsonia	20		pp 3-24
K48	Journal article	Herrera-Pantoja, M., Hiscock, K.M. and Boar, R.R.	2012	The potential impact of climate change on groundwater-fed wetlands in eastern England	Ecohydrology	5	4	401-413
K49	Journal article	Kozlowski, G and Vallelian, S.	2009	Eutrophication and endangered aquatic plants: an experimental study on Baldellia ranunculoides (L.) Parl. (Alismataceae)	Hydrobiologia	636	1	181-187
K50	Journal article	Mountford, J.O., Lakhani, K.H. and Kirkham, F.W.	1993	Experimental assessment of the effects of nitrogen addition under hay-cutting and aftermath grazing on the vegetation of meadows on a Somerset peat moor.	Journal of Applied Ecology	30		321-332
K51	Journal article	Jongejans, E., de Vere, N. and de Kroon, H.	2008	Demographic vulnerability of the clonal and endangered meadow thistle	Plant Ecology	198	2	225-240
K52	Journal article	Lewin, I. and Szoszkiewicz, K.	2012	Drivers of macrophyte development in rivers in an agricultural area: indicative species reactions	Central European Journal of Biology	7	4	731-740
K53	Journal article	Williams, O.B., Wells, T.C.E. and Wells, D.A.	1974	Grazing Management of Woodwalton Fen: Seasonal Changes in the Diet of Cattle and Rabbits	Journal of Applied Ecology	11	2	499-516
K54	Report	Mountford, J.O, Lakhani, K.H. and Holland, R.J.	1994	The effects of nitrogen on species diversity and agricultural production on the Somerset Moors, Phase II: (a) after seven years of fertiliser application; (b) after cessation of fertiliser input for three years.					ITE	Huntingdon
K55	Journal article	Stevens, C.J., Maskell, L.C., Smart, S.M., Caporn, S.J.M., Dise, N.B. and Gowing, D.J.G.	2009	Identifying indicators of atmospheric nitrogen deposition impacts in acid grasslands	Biological Conservation	142	10	2069-2075
K56	Journal article	Harrison, P.A., Berry, P.M., Henriques, C. and Holman, I.P.	2008	Impacts of socio-economic and climate change scenarios on wetlands: linking water resource and biodiversity meta-models	Climatic Change	90		113-139
K57	Journal article	McElarney, Y.R., Rasmussen, P., Foy, R.H. and Anderson, N.J.	2010	Response of aquatic macrophytes in Northern Irish softwater lakes to forestry management; eutrophication and dissolved organic carbon	Aquatic Botany	93	4	227-236
K58	Journal article	Chatters, C.	1990	The status of Pulicaria vulgaris Gaertner in Britain in 1990	Watsonia	18	4	405-406
K59	Journal article	Margules et al.	1994	Apparent species-turnover, probability of extinction and the selection of nature reserves: a case study of the Ingleborough limestone pavements	Conservation Biology	8	2	398-409
K60	Journal article	Ward & Evans	1976	Conservation assessment of British limestone pavements based on floristic criteria	Biological Conservation	9		217-233
K61	Report	Walker & Hedley	2014	The rare and threatened plants of Upper Teesdale and Moor House National Nature Reserve
K62	Other	BSBI		Unpublished results of national survey of threatened species (Threatened Plants Project)
K63	Other	Walker		Personal observation based on field survey
K64	Report	Rumsey	2009	A survey of Kentish Milkwort (Polygala amarella Crantz subsp. austriaca (Crantz) Dostal) with recommendations for management
K65	Journal article	Walker & Pinches	2011	Reduced grazing and the decline of Pulsatilla vulgaris Mill. (Ranunculaceae) in England, UK	Biological Conservation	144		3098-3105
K66	Journal article	Stampfli, A. and Zeiter, M.	2004	Plant regeneration directs changes in grassland composition after extreme drought: a 13-year study in southern Switzerland	Journal of Ecology	92		568–576
K67	Journal article	Sagar, G.R. and Harper, J.L.	1964	BIOLOGICAL FLORA OF THE BRITISH ISLES Plantago major L., P. media L. and P. lanceolata L.	Journal of Ecology	52	1	189-221
K68	Journal article	Clabby, G. and Osborne, B.A.	1999	BIOLOGICAL FLORA OF THE BRITISH ISLES Mycelis muralis (L.) Dumort. (Lactuca muralis (L.) Gaertner)	Journal of Ecology	87	1	156-172
K69	Journal article	Pellerin, M., Said, S., Richard, E., Hamann, J.L., Dubois-Coli, C. and Hum, P.	2010	Impact of deer on temperate forest vegetation and woody debris as protection of forest regeneration against browsing	Forest Ecology and Management	260	4	429-437
K70	Book	Grime, J.P., Hodgson, J.G. and Hunt, R.	2007	Comparative Plant Ecology (CPE)					BSBI and Castlepoint Press	Dalbeattie
K71	Journal article	Atkinson, M.D. and Atkinson, A.E.	2002	BIOLOGICAL FLORA OF THE BRITISH ISLES Sambucus nigra L.	Journal of Ecology	90		895-923
K72	Journal article	Cavers, P.B. and J. L. Harper, J.L.	1964	BIOLOGICAL FLORA OF THE BRITISH ISLES Rumex obtusifolius L. and R. crispus L.	Journal of Ecology	52	3	737-766
K73	Journal article	Aarssen, L.W., Hall, I.V. and Jensen, K.I.N.	1986	THE BIOLOGY OF CANADIAN WEEDS. 76. Vicia angustifolia L., V. cracca L., V. sativa L., V. tetrasperma (L.) Schreb. and V. villosa Roth.	Canadian Journal of Plant Science,	66	3	711-737
K74	Journal article	Richards, P.W. and Clapham, A.R.	1941	BIOLOGICAL FLORA OF THE BRITISH ISLES Juncus effusus L.	Journal of Ecology	29		375-380
K75	Journal article	Richards, P.W. and Clapham, A.R.	1941	BIOLOGICAL FLORA OF THE BRITISH ISLES Juncus conglomeratus L.	Journal of Ecology	29		381-384
K76	Journal article	Clapham, A.R., Pearsall, W.H. and Richards, P.W.	1942	BIOLOGICAL FLORA OF THE BRITISH ISLES Aster tripolium L.	Journal of Ecology	30		385-395
K77	Journal article	Henrys, P.A., Stevens, C.J., Smart, S.M., Maskell, L.C., Walker, K.J., Preston, C.D., Crowe, A., Rowe, E.C., Gowing, D.J. and Emmett, B.A.	2011	Impacts of nitrogen deposition on vascular plants in Britain: an analysis of two national observation networks	Biogeosciences	8		3501-3518
K78	Journal article	Crain, C.M., Silliman, B.R., Bertness, S.L. and Bertness, M.D.	2004	Physical and Biotic Drivers of Plant Distribution across Estuarine Salinity Gradients	Ecology	85	9	2539-2549
K79	Journal article	Pennings, S.C., Clark, C.M., Cleland, E.E., Collins, S.L., Gough, L., et al.	2005	Do individual plant species show predictable responses to nitrogen addition across multiple experiments?	Oikos	110		547-555
